# Supplementary material for: The Level of the Transcription Factor Pax6 Is Essential for Controlling the Balance between Neural Stem Cell Self-Renewal and Neurogenesis
Source: PLoS Genet. 2009 Jun 12;5(6):e1000511. doi: 10.1371/journal.pgen.1000511 (PMC2686252; doi:10.1371/journal.pgen.1000511)
Supplement: Table S1 — Gene promoters identified as bound by Pax6 by ChIP from E12.5 mouse cortex. (0.36 MB XLS) [file pgen.1000511.s003.xls]

## Sheet: Pax6 Binding Events
Supplementary Table 1: Gene promoters identified as bound by Pax6 by ChIP from E12.5 mouse cortex
The results of three independent ChIPs and array hybridisations are shown. Genes are listed in ascending order of p[Xbar] product.
The location of the oligonucleotide in the middle of the region defined as bound by all three experiments is listed for each promoter.
Location	Gene Symbol(s)	P[Xbar] product	P[Xbar] Experiment 1	P[Xbar] Experiment 2	P[Xbar] Experiment 3
chr9:83647335	Sh3bgrl2	2.72089e-16	0.000321183	1.61677e-10	0.00523974
chr11:83824311	1100001G20Rik	3.86988e-16	0.00153277	6.69311e-11	0.00377218
chr9:50596639	2700059L22Rik	9.94966e-16	5.19983e-07	6.06328e-07	0.00315582
chr9:59317696	Adpgk	3.09149e-15	0.0018644	1.30194e-10	0.0127362
chr19:56732002	A630007B06Rik	6.42483e-15	0.262039	8.73929e-12	0.000735166
chr19:56732079	A630007B06Rik	6.10453e-14	0.262039	8.73929e-12	0.00698515
chr5:30252281	Ppm1g	8.01837e-14	8.9359e-05	4.04115e-07	0.00222046
chr9:59317803	Adpgk	2.42733e-13	0.0018644	1.30194e-10	0.234074
chr11:83824387	1100001G20Rik	2.52477e-13	0.0412673	6.69311e-11	0.00377218
chr9:50596292	2700059L22Rik	3.1528e-13	5.19983e-07	6.06328e-07	0.0485047
chr9:50596292	AU019823	3.1528e-13	5.19983e-07	6.06328e-07	0.0485047
chr9:50596292	AU019823/2700059L22Rik	3.1528e-13	5.19983e-07	6.06328e-07	0.0485047
chr6:23775216	Cadps2	4.67247e-13	0.000905239	4.37787e-07	0.00117902
chr6:23775179	Cadps2	8.05142e-13	0.00155987	4.37787e-07	0.00117902
chr9:83647633	Sh3bgrl2	8.47146e-13	0.0190816	1.61677e-10	0.00523974
chr9:83647687	Sh3bgrl2	1.55896e-12	0.381013	1.61677e-10	0.00964244
chr4:33078229	2610208E05Rik	1.59033e-12	0.30154	4.5823e-08	3.4706e-05
chr9:59317541	Adpgk	1.65817e-12	0.0606213	1.30194e-10	0.0127362
chr5:34010562	Rgs12	4.45216e-12	0.000967409	4.75527e-07	0.00967799
chr12:53326298	Psma6	4.69914e-12	0.322603	5.08656e-08	9.23834e-05
chr9:59317856	Adpgk	5.2305e-12	0.0018644	2.80546e-09	0.349414
chr12:78607940	Erh	8.01925e-12	0.391319	7.05926e-10	0.0113599
chr3:55189130	Ccna1	1.45916e-11	0.000102162	0.000238976	0.000597668
chr8:105110560	Cdh3	1.54081e-11	0.155609	1.73915e-06	8.85955e-06
chr6:140676050	Aebp2	1.79946e-11	0.164622	3.338e-09	0.00539082
chr4:154482675	Gnb1	2.05245e-11	1.04902e-07	0.013326	0.0146821
chr4:154482990	Gnb1	2.11593e-11	1.04902e-07	0.0137382	0.0146821
chr11:46394044	Crsp9	2.48614e-11	0.00493496	5.03782e-09	0.586963
chrX:161983819	Tmsb4x	3.7119e-11	0.000152724	0.000152967	0.00158888
chr2:160388217	Top1	4.33024e-11	0.379613	6.3098e-08	0.000686272
chr1:156802903	Angptl1	4.66244e-11	0.619388	1.69247e-08	0.00275481
chr11:79420217	Nf1	5.15752e-11	3.93331e-05	0.000537244	0.00244068
chr1:86487592	Pde6d/Cops7b	5.70636e-11	2.8589e-06	0.00221044	0.00902986
chrX:6317509	Slc35a2	5.9306e-11	0.00294841	3.86296e-06	0.00520704
chr17:13240935	Phf10	6.03092e-11	0.0876914	8.58693e-09	0.00702337
chr11:70533290	Med11	6.30471e-11	0.00188042	0.00958567	3.49775e-06
chr6:13785639	Gpr85	6.56004e-11	0.332272	1.97184e-05	3.32687e-06
chr3:94760506	Psmb4	6.9064e-11	0.00143527	8.45441e-06	0.00569162
chr1:86487636	Pde6d/Cops7b	8.87096e-11	2.8589e-06	0.0034363	0.00902986
chr12:107246931	mmu-mir-381	9.67207e-11	0.000679372	3.36731e-05	0.00422794
chr4:55362953	Rad23b	9.90521e-11	0.00564286	1.75535e-08	0.30667
chr9:83647299	Sh3bgrl2	1.03664e-10	0.000321183	6.15975e-05	0.00523974
chr1:65422023	Idh1/Pip5k3	1.07826e-10	0.0132668	7.44034e-06	0.00109235
chrX:6328680	Pqbp1	1.08689e-10	0.0504734	6.1839e-08	0.00175761
chr15:84803112	3110043J09Rik	1.13824e-10	1.31098e-05	0.264826	8.68234e-06
chr9:50596080	AU019823	1.23019e-10	1.57344e-06	7.81851e-05	0.0485047
chr2:103822831	Lmo2	1.27938e-10	0.394497	4.53838e-07	0.000281903
chr3:94760568	Psmb4	1.28269e-10	0.00143527	1.57019e-05	0.00569162
chr17:44513551	Zfp318	1.40302e-10	0.000484143	2.89794e-07	0.0249432
chr6:23775265	Cadps2	1.43098e-10	0.000905239	0.000134075	0.00117902
chr4:33078010	2610208E05Rik	1.6654e-10	0.124772	4.5823e-08	0.00363441
chr10:76124294	Mcm3ap	1.83853e-10	0.0132437	9.81971e-07	0.0141371
chrX:6317443	Slc35a2	2.07095e-10	0.0102957	3.86296e-06	0.00520704
chr4:55362875	Rad23b	2.1614e-10	0.0123132	1.75535e-08	0.30667
chr7:41070102	Med25	2.29916e-10	0.000510321	0.00233871	0.000192642
chr11:83824454	1100001G20Rik	2.32837e-10	0.112322	6.17248e-08	0.00377218
chr1:151434728	Rnf2	2.39528e-10	0.00645161	3.71269e-08	0.119178
chr6:72370705	Usp39/BC014685	2.45988e-10	0.0111777	2.2007e-08	0.0527091
chr9:113638537	Ubp1	2.47716e-10	0.519946	7.49351e-08	0.00330574
chr5:30252039	Ppm1g	2.65602e-10	0.00385377	1.88614e-05	0.00365404
chr7:34914969	C80913	3.03596e-10	6.4575e-05	0.00900697	0.000521978
chr14:30030604	9430077A04Rik/Prrxl1	3.08311e-10	0.00785092	3.92706e-08	0.779285
chr17:64293944	Ankrd12	3.20121e-10	0.00352802	9.07368e-08	0.0330782
chr6:23775319	Cadps2	3.22035e-10	0.000905239	0.000301731	0.00117902
chr14:62987221	Nef3	3.2993e-10	0.0226392	4.35466e-08	0.00757647
chr12:53326374	Psma6	3.52287e-10	0.322603	3.81331e-06	9.23834e-05
chr6:30674766	Mest	3.54743e-10	0.0262391	5.80539e-08	0.00611058
chr9:64053407	Smad6	3.67763e-10	0.00143832	4.12509e-05	0.00619839
chr7:45999131	Prmt3	3.88122e-10	3.8632e-05	0.0103809	0.000967806
chr11:29120024	A630052C17Rik	3.91646e-10	0.00357254	0.00013016	0.000842244
chr10:18566185	Perp	4.04102e-10	0.0592041	5.56475e-08	0.00726183
chr1:153700720	Rgs16	4.34812e-10	0.0100872	0.00282946	1.52344e-05
chr6:13785749	Gpr85	4.41889e-10	0.332272	0.000132824	3.32687e-06
chr5:34010708	Rgs12	4.60029e-10	0.000967409	4.75527e-07	0.119414
chr7:15467835	Ceacam14	4.61655e-10	0.000118066	0.00264253	0.0014797
chr6:85618128	Alms1	4.65482e-10	0.008823	5.27578e-08	0.0292341
chr10:18566254	Perp	4.8006e-10	0.0592041	6.61074e-08	0.00726183
chr14:62987300	Nef3	4.98149e-10	0.0247408	4.35466e-08	0.0114394
chr10:101975953	Nts	5.01511e-10	0.572296	2.92855e-07	0.00171249
chr10:23671906	Taar1	5.22878e-10	0.000313202	0.00174211	0.000958296
chr12:55132460	Slc25a21	5.23357e-10	0.05706	5.9503e-07	0.000879547
chr9:45972231	BC033915	5.81937e-10	0.00870742	2.5668e-05	0.00260372
chr8:105110505	Cdh3	6.43541e-10	0.155609	7.26381e-05	8.85955e-06
chr14:69919066	Cpb2	6.47632e-10	0.0075437	5.09594e-05	0.00168469
chr17:27221280	Sfrs3	6.86409e-10	0.0125073	8.73904e-06	0.00627993
chr19:47756547	Gsto1	7.16357e-10	0.113384	1.84602e-06	0.000388055
chr1:160313219	Rabgap1l	7.5968e-10	3.20259e-05	0.00173119	0.013702
chr10:61199208	Sar1a	8.27351e-10	0.0076032	1.08816e-07	0.0727917
chr16:20160746	Alg3	8.6027e-10	0.00247896	3.47029e-07	0.280439
chr7:15467708	Ceacam14	8.6365e-10	0.000118066	0.00264253	0.00276817
chr12:110171397	Siva	8.70922e-10	0.00918547	9.48152e-08	0.188092
chr17:64293383	Ankrd12	8.84714e-10	0.00975034	9.07368e-08	0.456438
chr18:70866061	4930503L19Rik	8.88677e-10	1.50405e-05	0.00537433	0.0109941
chr6:127478361	Parp11	9.43975e-10	3.68234e-07	0.160651	0.00256352
chr17:78358185	Hnrpll	9.60102e-10	0.000162817	5.89682e-06	0.552798
chr7:95294255	Mtap6	9.89294e-10	0.00169596	5.83323e-07	0.758849
chr5:95373850	Cnot6l	1.00143e-09	3.85031e-07	0.408198	0.0026009
chr14:70270487	Spert	1.14073e-09	0.000614032	0.000200909	0.0092468
chr13:22986599	Hist1h2be	1.17536e-09	0.167871	9.08697e-08	0.0129346
chr12:56945957	Sec23a	1.25273e-09	0.00021719	0.0042988	0.00134174
chr16:17310088	Klhl22	1.25645e-09	0.000371458	0.000295916	0.0114305
chr18:80543629	Pqlc1	1.37965e-09	0.521836	5.06545e-07	0.00272364
chr6:40815340	Moxd2	1.38106e-09	0.763021	4.36435e-07	0.00316441
chr4:154482492	Gnb1	1.39793e-09	1.04902e-07	0.013326	0.021252
chr14:59807322	Hmbox1	1.4376e-09	0.00847912	1.69546e-07	0.0518937
chr17:29488082	Slc37a1	1.55833e-09	0.00853423	1.82598e-07	0.113125
chr11:121176521	Sectm1	1.57867e-09	2.69736e-07	0.226148	0.00585266
chr14:70270558	Spert	1.76836e-09	0.000614032	0.000200909	0.0143344
chr15:84803177	3110043J09Rik	1.83992e-09	0.000211915	0.264826	8.68234e-06
chr10:116554270	Lrrc10	1.90376e-09	0.00618713	0.000611976	0.000502792
chrX:161983768	Tmsb4x	1.91662e-09	0.00788584	0.000152967	0.00158888
chr1:151434793	Rnf2	1.94878e-09	0.00645161	3.02062e-07	0.305375
chr17:22936331	Hs3st6	2.1117e-09	2.02094e-05	0.0193033	0.000104491
chr5:30252426	Ppm1g	2.13288e-09	8.9359e-05	2.38687e-05	0.452047
chr13:29349761	E2f3	2.17603e-09	0.115103	8.48015e-07	0.00256603
chr4:154614111	Cdc2l1	2.22028e-09	0.00398886	0.0105864	5.25787e-05
chr17:32267647	Psmb9	2.23655e-09	0.0109346	0.000592333	0.00034531
chr10:107624701	Ppp1r12a	2.26773e-09	0.00187901	0.00293795	0.000410787
chrX:141622318	Htr2c	2.33791e-09	0.062723	1.08142e-05	0.000216189
chr7:99829290	Olfr68	2.38439e-09	0.00367658	0.000432134	0.00150077
chr1:73119447	Igfbp5	2.64263e-09	0.0173345	1.82417e-05	0.000144868
chr6:40815422	Moxd2	2.74425e-09	0.708915	4.36435e-07	0.00628786
chr7:15468091	Ceacam14	2.80847e-09	0.000718253	0.00264253	0.0014797
chr9:106202819	Parp3	2.84611e-09	0.00154545	0.00396018	0.000465031
chr6:73266293	Suclg1	2.86327e-09	0.00300687	9.52242e-07	0.016198
chr7:95294471	Mtap6	2.93669e-09	0.00503442	5.83323e-07	0.582244
chr9:50597149	2700059L22Rik	3.00234e-09	0.00366406	0.000745121	0.00109969
chr9:64053350	Smad6	3.15612e-09	0.0123436	4.12509e-05	0.00619839
chr19:29702006	Trpd52l3	3.22179e-09	0.0311477	3.68289e-05	8.74799e-05
chr5:74993716	Kit	3.27198e-09	0.000860466	0.53321	3.80257e-06
chr9:87124754	Cyb5r4	3.31608e-09	0.013333	0.00103655	0.000239943
chr12:14214551	AW125753	3.45098e-09	0.00405623	0.00179021	0.000475243
chr5:74993814	Kit	3.45442e-09	0.000908443	0.0649728	3.80257e-06
chr10:23672324	Taar1	3.50317e-09	0.000313202	1.1185e-05	0.0555681
chr8:12646383	Tubgcp3	3.6357e-09	0.000245413	0.117887	1.48146e-05
chr7:24428244	Prx	3.66825e-09	0.00709107	0.199941	5.17306e-07
chr2:103822198	Lmo2	3.78121e-09	0.567997	4.53838e-07	0.00833163
chr6:73266147	Suclg1	3.98752e-09	0.00418751	9.52242e-07	0.016198
chr8:39838067	Mtus1	4.14653e-09	0.00338274	0.00180302	0.000679852
chr7:41070215	Med25	4.3197e-09	0.00958797	0.00233871	0.000192642
chr10:23671948	Taar1	4.51057e-09	0.000313202	0.00174211	0.00826667
chr7:15468219	Ceacam14	4.77191e-09	0.000718253	0.00448997	0.0014797
chr11:115817578	Grb2	4.88067e-09	0.00543718	0.000462477	0.00194095
chr15:84802513	3110043J09Rik	4.96617e-09	1.31098e-05	0.264826	0.000378813
chr6:125516902	Cd9	5.10419e-09	2.91236e-06	0.110297	0.0017526
chr9:38774223	Olfr924	5.19538e-09	0.215251	6.28545e-06	0.000826573
chr10:107624409	Ppp1r12a	5.26935e-09	0.00436612	0.00293795	0.000410787
chr16:17310053	Klhl22	5.43604e-09	0.000371458	0.00128029	0.0114305
chr8:112229645	Mon1b	5.61564e-09	0.00346254	0.00585287	0.000277099
chrX:6317905	Slc35a2	5.66283e-09	0.00146593	3.86296e-06	0.0686459
chr7:45999061	Prmt3	5.79454e-09	3.8632e-05	0.0103809	0.014449
chr15:79777003	Gtpbp1	5.82846e-09	0.325551	3.89909e-05	0.000149483
chr7:24428314	Prx	6.01061e-09	0.0116191	0.44734	5.17306e-07
chr18:69587579	A730085E03Rik	6.11128e-09	0.0119513	0.0001061	0.00481951
chr9:106202915	Parp3	6.16436e-09	0.00154545	0.00396018	0.0010072
chr2:3201178	Nmt2	6.22629e-09	0.00414485	0.0377577	1.50217e-06
chr2:78711329	Ube2e3	6.30713e-09	0.202221	0.00145412	4.33743e-06
chr19:46234656	Cuedc2	6.44657e-09	0.0063241	0.0141732	7.1922e-05
chr11:70533598	Med11	6.57723e-09	0.00188042	0.0469906	3.49775e-06
chr7:104200805	Olfr490	6.79078e-09	0.00087791	0.00219183	0.00352909
chr8:52848126	Vegfc	6.84776e-09	0.0012063	0.00281389	0.00201738
chr8:79418795	Gab1	6.84935e-09	3.20318e-06	0.109383	0.00213829
chr1:65323150	Crygb	7.36622e-09	0.317316	8.12604e-07	0.00906495
chr1:65323150	Crygd	7.36622e-09	0.317316	8.12604e-07	0.00906495
chr9:23098906	Bmper	7.48972e-09	0.489555	6.57408e-07	0.0113928
chr1:165760575	Cd247	7.66644e-09	0.00121896	6.28932e-06	0.218601
chr6:13785813	Gpr85	7.89878e-09	0.63988	0.00237424	3.32687e-06
chr5:136899155	Azgp1	8.10204e-09	1.13723e-06	0.00712435	0.0532077
chr1:65422136	Idh1/Pip5k3	8.12745e-09	0.0441655	7.44034e-06	0.00109235
chr6:117933639	Hnrpf	8.14751e-09	1.7674e-05	0.102461	0.000460988
chr6:125075334	Acrbp	8.30734e-09	0.00451312	0.000387464	0.00475066
chr9:122059916	Abhd5	9.03691e-09	0.000542893	1.66458e-05	0.266327
chr9:113638607	Ubp1	9.11056e-09	0.549395	2.75598e-06	0.00330574
chr10:107624778	Ppp1r12a	9.19046e-09	0.00187901	0.0119067	0.000410787
chr9:122060008	Abhd5	9.27834e-09	0.000557397	1.66458e-05	0.266327
chr1:182324617	Fbxo28	9.36371e-09	0.426346	1.50182e-05	0.000623492
chr19:37832513	Rbp4/Pde6c	9.77162e-09	0.428335	2.07623e-06	0.00470643
chr7:121701262	Il21r	1.00962e-08	4.31127e-06	0.216423	0.00234182
chr7:63809347	Igf1r	1.03502e-08	0.00040341	0.00470812	0.00544949
chr4:98513617	Dock7	1.03551e-08	1.07686e-06	0.143668	0.00961609
chr2:3337067	Meig1	1.04717e-08	0.0552517	2.91232e-06	0.00359566
chr11:79420130	Nf1	1.05675e-08	0.00805917	0.000537244	0.00244068
chr8:104459929	Nutf2	1.07128e-08	8.55288e-05	0.0142362	0.0087983
chr15:79777065	Gtpbp1	1.09154e-08	0.325551	3.89909e-05	0.000279948
chrX:68613964	F8a	1.10547e-08	0.770807	0.00055039	2.00851e-05
chr8:105110654	Cdh3	1.10822e-08	0.350771	1.73915e-06	0.00637218
chr9:59317911	Adpgk	1.11892e-08	0.0018644	6.0015e-06	0.349414
chr8:89726943	Fts	1.14641e-08	0.0507827	8.99518e-07	0.0127447
chr14:40542038	6330416L11Rik	1.15922e-08	0.00686353	0.390699	1.68895e-06
chr2:157750449	2610036D13Rik	1.16015e-08	0.00368621	0.00145864	0.00215767
chr2:136240856	BC034902	1.17452e-08	2.41971e-06	0.00485399	0.820046
chr16:38620617	Igsf11	1.19289e-08	0.00905526	1.31734e-06	0.234072
chr6:29147596	Impdh1	1.21101e-08	0.000261303	0.196712	4.6345e-05
chr1:156802803	Angptl1	1.23028e-08	0.681692	4.46593e-06	0.00275481
chr11:116949513	Ptdsr	1.27119e-08	0.339463	1.16681e-06	0.0108946
chr8:22957907	A730045E13Rik	1.2884e-08	0.00802479	1.60553e-06	0.0400355
chr6:23775543	Cadps2	1.2969e-08	0.000905239	0.0121513	0.00117902
chr10:76124179	Mcm3ap	1.3005e-08	0.0132437	9.81971e-07	0.488211
chr17:78358246	Hnrpll	1.31786e-08	0.00223486	5.89682e-06	0.552798
chr5:146084595	Gsh1	1.33404e-08	0.012686	0.00427123	0.0002462
chr9:42406095	Lrrc35	1.36199e-08	0.00997956	0.00157666	0.000865618
chr11:7152014	Igfbp1	1.36443e-08	0.134579	2.80042e-06	0.00487225
chr16:36720243	Polq	1.38075e-08	8.11783e-06	0.00170089	0.113608
chrX:138326424	Pak3	1.3929e-08	0.00665664	2.0925e-06	0.560635
chrX:69979797	Olfr1325	1.40331e-08	0.752328	0.0127382	1.10166e-06
chr12:74755612	Gpx2	1.42296e-08	0.0086554	0.00941925	0.000174538
chr14:29515740	Zcsl2/Oxnad1	1.43747e-08	0.408686	1.38792e-06	0.010357
chr14:29515740	Zcsl2	1.43747e-08	0.0925432	1.38792e-06	0.010357
chr1:188877575	Kcnk2	1.44475e-08	0.44982	0.00131067	1.1023e-05
chr17:78358894	Hnrpll	1.45526e-08	0.165348	5.89682e-06	0.00246788
chr6:113858569	Tatdn2	1.45841e-08	0.000259298	0.00456224	0.0123283
chr11:116949604	Ptdsr	1.46845e-08	0.339463	1.16681e-06	0.0125851
chr1:19396156	Tcfap2b	1.49254e-08	0.0139375	0.000253074	0.00423149
chr14:23128610	Rai17	1.50657e-08	0.00294983	0.00575277	0.000887803
chr1:131724812	Slc41a1	1.54747e-08	0.406303	1.46315e-06	0.0105763
chr11:115817814	Grb2	1.55528e-08	0.00543718	0.000462477	0.00618506
chrX:141622381	Htr2c	1.60059e-08	0.062723	7.40365e-05	0.000216189
chr2:29795404	Coq4	1.6032e-08	0.0465177	1.64818e-06	0.00972707
chr5:36796576	Stk32b	1.60566e-08	0.00186793	8.59593e-06	0.201114
chr13:26946084	Prlpc4	1.65665e-08	0.00730997	0.000517226	0.00438162
chr17:16024418	Has1	1.66137e-08	0.00424752	3.91139e-06	0.193171
chr8:103189715	4833426J09Rik	1.67715e-08	3.17613e-05	0.363226	0.000528048
chr8:39213746	Zdhhc2	1.68282e-08	0.0123083	1.36722e-06	0.261603
chr16:38620778	Igsf11	1.8045e-08	0.0136981	1.31734e-06	0.195614
chr4:53026068	Nipsnap3a	1.83074e-08	0.000773661	2.36633e-05	0.486293
chr19:47756621	Gsto1	1.83315e-08	0.113384	4.72396e-05	0.000388055
chr12:88866766	4930534B04Rik	1.8359e-08	0.452897	3.02838e-06	0.00606229
chr8:112229710	Mon1b	1.84494e-08	0.00346254	0.00585287	0.000910373
chrX:68614065	F8a	1.85141e-08	0.770807	0.000921781	2.00851e-05
chr3:146119821	Edg7	1.88502e-08	0.000897556	0.154997	2.10016e-05
chr5:128259390	Ran	1.89045e-08	0.000175741	0.0117251	0.0091744
chr13:54404413	2610524G07Rik	1.90075e-08	0.00531764	0.000462306	0.00773172
chr16:38621437	Igsf11	1.9562e-08	0.0148496	1.31734e-06	0.195614
chr7:80076406	2210412D01Rik	1.96607e-08	0.745249	1.46352e-06	0.0134339
chr16:20160842	Alg3	2.04588e-08	0.00247896	8.25298e-06	0.10083
chr11:7152090	Igfbp1	2.06195e-08	0.464546	2.80042e-06	0.007363
chr11:23209100	Xpo1	2.08524e-08	0.000263501	7.9136e-05	0.414762
chr8:47447121	Odz3	2.08621e-08	0.758232	4.46271e-06	0.00467477
chr10:117653656	Mdm1	2.0959e-08	0.00094483	2.21829e-05	0.313961
chr4:154482381	Gnb1	2.1009e-08	1.57653e-06	0.013326	0.021252
chr2:182365439	Polr3k	2.10778e-08	0.00248695	8.4754e-06	0.293974
chr11:98915381	4121402D02Rik	2.12266e-08	0.0118939	1.78466e-06	0.0574628
chr6:122643365	Gdf3	2.13472e-08	0.000416672	0.260617	5.12326e-05
chr13:34151905	BC049659	2.14305e-08	0.00138733	0.00113784	0.0135761
chr17:86973612	Gtf2a1lf	2.24943e-08	0.0042857	5.24868e-06	0.0240185
chr12:107246779	mmu-mir-381	2.28765e-08	0.000679372	3.36731e-05	0.0480934
chr1:161454470	Tnfsf18	2.32591e-08	0.00803298	0.000201127	0.0143961
chr4:33078293	2610208E05Rik	2.42645e-08	0.592556	0.000699144	3.4706e-05
chr5:105636840	E130309B19Rik	2.428e-08	0.000497828	0.00411309	0.0118577
chr8:21194821	Mrps31	2.4334e-08	0.017591	1.96597e-06	0.0123776
chr13:54724818	Ddx46	2.43509e-08	0.394357	3.76804e-05	0.000646249
chr5:74993611	Kit	2.43709e-08	0.000860466	0.53321	2.8323e-05
chr10:23745158	Taar7a/Taar7b	2.43826e-08	0.620322	0.000477191	5.10961e-05
chr6:72915777	BC043330	2.55862e-08	0.839317	5.69191e-06	0.00449519
chr4:3503651	Ncoa6ip	2.56249e-08	0.0124708	2.0548e-06	0.0912092
chr9:45971444	BC033915	2.59194e-08	0.00100979	2.5668e-05	0.29469
chr7:116024895	8430420C20Rik	2.69194e-08	0.00123537	0.00899204	0.00242332
chr5:70472892	Gabra2	2.69478e-08	0.118176	0.000174266	0.000154636
chr7:40057619	Klk4	2.72408e-08	2.81442e-06	0.338289	0.00967902
chr12:99624440	Slc24a4	2.7449e-08	0.0100328	0.00781983	0.000349871
chr14:17482771	2700060E02Rik	2.75071e-08	0.00653055	0.000693328	0.00607513
chr9:87124628	Cyb5r4	2.79201e-08	0.013333	0.00103655	0.00202022
chr6:55981825	Gsbs	2.79554e-08	0.0040408	6.91828e-06	0.153261
chr7:41300165	Rps11	2.81909e-08	3.01585e-05	0.00093476	0.44385
chr2:119218683	Inoc1	2.81945e-08	9.07625e-06	0.05765	0.0031064
chr10:14406488	1110059P08Rik	2.84829e-08	0.227152	2.73661e-06	0.0104081
chr9:38745317	Olfr922	2.86318e-08	0.403088	6.67148e-05	0.000429167
chr10:41698420	Sesn1	2.97061e-08	0.00333821	8.89883e-06	0.185435
chr6:145137743	Bcat1	2.97154e-08	0.0441207	0.000434773	6.83471e-05
chr2:135797776	6330527O06Rik	2.99398e-08	0.00203838	1.4688e-05	0.535766
chr9:87124563	Cyb5r4	2.99655e-08	0.013333	0.00103655	0.00216822
chr15:102086040	Tenc1	3.0347e-08	0.0131734	0.000703962	0.00327242
chr11:100732425	Dnajc7/Nkiras2	3.08336e-08	0.00846407	3.64288e-06	0.447466
chr11:100732425	Nkiras2	3.08336e-08	0.00846407	3.64288e-06	0.533531
chr15:82133153	Nhp2l1	3.13165e-08	0.214779	5.0137e-06	0.00624619
chr9:21815904	BC018242	3.14959e-08	2.85353e-05	0.283899	0.00110376
chr11:115817273	Grb2	3.15461e-08	0.00543718	0.00298921	0.00194095
chr9:81730609	Htr1b	3.25294e-08	0.00361385	0.00432775	0.0020799
chr6:48533681	Rarres2	3.26956e-08	0.00999872	3.26998e-06	0.546999
chr7:34915084	C80913	3.37068e-08	6.4575e-05	0.12424	0.000521978
chr11:100637096	Acly	3.47657e-08	0.0624151	8.86634e-06	0.00392108
chr3:137953145	Rg9mtd2	3.50111e-08	0.000262324	0.0106978	0.012476
chr18:80543552	Pqlc1	3.53457e-08	0.453034	1.29774e-05	0.00272364
chr16:89207748	BC048518	3.64017e-08	0.06409	3.40651e-05	0.00106859
chr8:68969326	Uba52	3.70485e-08	0.00112266	0.118717	3.30008e-05
chr5:105636887	E130309B19Rik	3.7057e-08	0.000759802	0.00411309	0.0118577
chr2:87870185	Olfr1161	3.71381e-08	0.00936417	0.0352367	3.96598e-06
chr7:41538982	2410127E16Rik	3.75209e-08	0.0647912	2.56832e-05	0.00146092
chr4:53026311	Nipsnap3a	3.85685e-08	0.00162989	2.36633e-05	0.396308
chr9:105889564	6230410P16Rik	3.85719e-08	0.0184147	4.89995e-05	0.00078719
chr11:85304373	Appbp2	3.86527e-08	0.000720652	0.0124105	0.00432181
chr14:51991465	Gjb6	3.87234e-08	0.00321938	0.00204184	0.00589087
chr3:94827844	Rfx5	3.91533e-08	0.00109466	3.57676e-05	0.0188739
chrX:6223201	Gripap1	3.97803e-08	0.00101509	3.91891e-05	0.024173
chr18:62938525	Fbxo38/A230091H23Rik	4.03468e-08	0.00870465	0.0130647	0.000354779
chr18:62938525	A230091H23Rik	4.03468e-08	0.00870465	0.0130647	0.000354779
chr18:62938525	Fbxo38	4.03468e-08	0.00870465	0.0130647	0.000354779
chr4:154614155	Cdc2l1	4.06358e-08	0.00398886	0.0105864	0.000962301
chr14:23128572	Rai17	4.06471e-08	0.0079586	0.00575277	0.000887803
chr4:148577724	Clstn1	4.0728e-08	0.0264836	3.8378e-05	0.00106123
chr10:82882124	Slc41a2	4.08505e-08	0.0029731	0.00221791	0.00619502
chr4:15077060	Efcbp1	4.15419e-08	0.00287209	1.4464e-05	0.513379
chr11:93211070	Car10	4.22861e-08	0.00555428	0.00617283	0.00123335
chr2:122506453	BC011153	4.28711e-08	0.0117892	0.0131255	0.000277056
chr19:5859910	Pola2	4.2931e-08	0.336822	3.5691e-06	0.0120285
chr8:94222682	2700085M18Rik	4.34497e-08	0.00056894	7.63695e-05	0.451369
chr6:73266412	Suclg1	4.44724e-08	0.00300687	1.47903e-05	0.016198
chr8:79418882	Gab1	4.49343e-08	3.20318e-06	0.0181718	0.014028
chr9:114715028	Osbpl10	4.63241e-08	0.00311093	1.48907e-05	0.142715
chr1:152865068	Smg7	4.69761e-08	0.00125871	3.7321e-05	0.244692
chr5:74993900	Kit	4.73847e-08	0.0124612	0.0649728	3.80257e-06
chr7:28001247	Lgi4	4.74463e-08	3.2247e-06	0.18424	0.0147134
chr1:160002990	4930523C07Rik	4.84725e-08	0.290644	2.70928e-05	0.00178913
chr14:18050047	Mrps16	4.99474e-08	0.0016778	0.00945247	0.00314941
chr14:18050188	Mrps16	5.00909e-08	0.00168262	0.00945247	0.00314941
chr2:92036967	Phf21a	5.06224e-08	0.0145484	3.47958e-06	0.777358
chr5:5525779	Cldn12	5.06597e-08	0.00437126	1.15893e-05	0.369773
chr7:14656119	Gng8	5.14625e-08	0.000114919	0.428649	0.000447813
chr10:107624946	Ppp1r12a	5.15775e-08	0.00187901	0.0131802	0.00208261
chr1:73119513	Igfbp5	5.22647e-08	0.268175	0.000360775	0.000144868
chr14:54465881	BC006901	5.25863e-08	0.000551185	0.303056	9.5406e-05
chr9:114714706	Osbpl10	5.38466e-08	0.00361611	1.48907e-05	0.370155
chr1:86487718	Pde6d/Cops7b	5.4116e-08	0.000760881	0.00787639	0.00902986
chr2:80423392	Nckap1	5.42455e-08	0.136552	0.00147262	3.68362e-05
chr7:136359101	Utf1	5.48585e-08	0.000183145	0.000299537	0.30178
chr17:27221576	Sfrs3	5.48806e-08	0.0157996	8.73904e-06	0.00627993
chr1:160312954	Rabgap1l	5.5443e-08	3.20259e-05	0.00173119	0.0310687
chr11:116133169	H3f3b	5.6238e-08	0.00475696	0.111824	1.18222e-05
chr6:137695494	Eps8	5.62605e-08	0.463317	9.58441e-06	0.00587
chr15:93354853	Glt8d3	5.67679e-08	0.00401501	1.41389e-05	0.543038
chr8:47446820	Odz3	5.76675e-08	0.542648	4.46271e-06	0.0129221
chr16:17379889	B830017H08Rik	5.88193e-08	0.00978869	6.00891e-06	0.175317
chr9:64053623	Smad6	5.9332e-08	0.00143832	4.12509e-05	0.0526595
chr6:72915920	BC043330	6.06268e-08	0.455114	5.69191e-06	0.0106514
chr12:3491145	Dtnb	6.09049e-08	0.00126995	0.0041814	0.0114695
chr2:48821352	Acvr2a	6.1072e-08	0.000137066	0.104843	0.000445566
chr10:4425068	Rgs17	6.15193e-08	0.0103917	0.000438848	0.01349
chr11:102713262	Fzd2	6.24634e-08	0.00358748	0.00261646	0.00665458
chr8:103895515	C730015A04Rik/E2f4	6.32652e-08	0.00669874	9.44435e-06	0.485712
chr11:17163724	1810003N24Rik	6.45055e-08	0.00177655	3.63095e-05	0.0278004
chr8:76154840	Tmem34	6.49752e-08	0.00171081	3.79792e-05	0.0883936
chr5:118904641	Tbx3	6.5747e-08	0.00150575	0.0125925	0.00346746
chr10:62097395	2510003E04Rik	6.63667e-08	0.000142119	0.235501	0.000466978
chr18:70866003	4930503L19Rik	6.64372e-08	0.00112442	0.00537433	0.0109941
chr4:43594938	1110029E03Rik	6.65192e-08	0.00546042	0.00113894	0.0106959
chr13:82257155	Ccnh	6.69221e-08	0.0062129	0.00331242	0.00325185
chrX:102477903	A630033H20Rik	6.70263e-08	0.0130037	5.15441e-06	0.064272
chr6:125516814	Cd9	6.98824e-08	3.98737e-05	0.129468	0.0017526
chr12:107246191	mmu-mir-381	7.15614e-08	0.201863	3.36731e-05	0.00212518
chr4:9198582	4933402J24Rik	7.17017e-08	0.0218783	6.86014e-06	0.0104519
chr7:136359199	Utf1	7.2688e-08	0.000183145	0.000396889	0.22906
chr15:76163282	2410104I19Rik	7.4678e-08	0.00254917	0.00225365	0.0129989
chr2:26600717	Agpat2	7.48232e-08	0.0533223	0.000471422	0.000158718
chr2:26600717	Egfl7	7.48232e-08	0.114847	0.000471422	0.000158718
chr13:42922036	Ranbp9	7.4903e-08	0.0107384	6.97523e-06	0.636065
chr8:94222765	2700085M18Rik	7.52856e-08	0.000985808	7.63695e-05	0.1175
chr1:77745186	Epha4	7.55226e-08	0.465132	9.30755e-06	0.00811412
chr7:105003474	Ric3	7.63589e-08	0.00285399	2.67551e-05	0.0849989
chr10:116553919	Lrrc10	7.78241e-08	0.000154784	0.113449	0.000502792
chr16:55925903	Senp7	7.85218e-08	0.010428	0.000645454	0.011666
chr3:14646014	Car13	8.1406e-08	0.000196497	0.000414287	0.446534
chr10:41698492	Sesn1	8.17345e-08	0.00918486	8.89883e-06	0.185435
chr4:15077118	Efcbp1	8.28181e-08	0.0057258	1.4464e-05	0.449762
chr15:58957518	Rnf139	8.34157e-08	0.00922803	0.0144226	0.000626752
chr5:34455670	Hmx1	8.57503e-08	2.10718e-05	0.306832	0.00406943
chr14:69919123	Cpb2	8.58507e-08	0.126888	5.09594e-05	0.00168469
chr7:3695433	Leng8	8.58821e-08	9.43069e-05	0.101077	0.000910666
chrX:81575838	Nr0b1	8.69627e-08	0.00452094	0.00415841	0.0046257
chr11:17163830	1810003N24Rik/AI553587	8.73378e-08	0.00240537	3.63095e-05	0.0278004
chr7:41300109	Rps11	8.75918e-08	9.37051e-05	0.00093476	0.349781
chr5:86002927	Cenpc1	8.82326e-08	0.00111288	0.0132601	0.00597905
chr19:45969898	Nolc1	8.98085e-08	0.740477	3.57654e-05	0.00251104
chr6:120490194	Il17ra	9.35352e-08	0.0038649	0.00458132	0.00528258
chr13:52412490	Sptlc1	9.37672e-08	0.00438162	2.14001e-05	0.370714
chr11:17163921	AI553587	9.47968e-08	0.0026108	3.63095e-05	0.0278004
chr8:12646534	Tubgcp3	9.61831e-08	0.00649246	0.117887	1.48146e-05
chr14:62574713	Cdca2/Kctd9	9.73966e-08	0.000990041	0.0107585	0.00914407
chr1:152865124	Smg7	9.90791e-08	0.00265478	3.7321e-05	0.355985
chr2:154354342	Pxmp4/Zfp341	1.01245e-07	6.19179e-05	0.00163515	0.314549
chr6:29669611	Smo	1.02388e-07	1.80378e-05	0.00567629	0.625685
chr2:110214945	1110018M03Rik	1.05146e-07	0.183519	6.43193e-05	0.00163475
chr19:7060924	ENSMUST00000082931	1.07943e-07	8.45122e-05	0.00127724	0.111099
chr3:145547506	Cyr61	1.08049e-07	0.00010731	0.00100688	0.0409044
chrX:94463386	Efnb1	1.08259e-07	0.000276016	0.254856	0.000392219
chr2:3253459	Rpp38	1.08327e-07	0.00167608	0.077206	6.46312e-05
chr9:72693266	Nedd4	1.0909e-07	0.00521535	0.00151176	0.0138363
chr2:26600817	Agpat2	1.09496e-07	0.0533223	0.000689876	0.000158718
chr16:8186060	Abat	1.09956e-07	0.000693183	0.0117897	0.0134544
chr8:82492901	Lphn1	1.10632e-07	0.011052	0.363233	1.00101e-05
chr18:87062474	Cbln2	1.11746e-07	0.103827	0.000490596	0.000227776
chr12:22933391	Id2	1.12266e-07	8.1241e-06	0.367531	0.0138189
chr1:184259545	Hlx1	1.13434e-07	1.46823e-05	0.0507849	0.0077259
chr3:156467194	Negr1	1.13914e-07	0.0130768	0.0104459	0.000833929
chr10:23745228	Taar7a/Taar7b	1.14734e-07	0.731027	0.000477191	0.000240437
chr1:109880000	Cdh7	1.15351e-07	0.775198	7.82104e-05	0.00147488
chr11:74291242	Olfr43	1.15401e-07	0.568711	4.26805e-05	0.00270383
chr17:64294011	Ankrd12	1.15812e-07	0.00352802	3.28263e-05	0.0330782
chr8:39838591	Mtus1	1.17051e-07	0.00338274	0.00436569	0.00792599
chr12:8526151	Rhob	1.18841e-07	0.00621145	0.00371633	0.00514825
chr13:78754562	2900024O10Rik	1.21331e-07	0.0153262	6.53862e-05	0.0018556
chr4:53025952	Nipsnap3a	1.21784e-07	0.000773661	0.000157413	0.466712
chrX:98685590	Chic1	1.22069e-07	0.227863	1.78843e-05	0.00682548
chr13:17311291	Rala/Bat4	1.22514e-07	0.0126763	9.66484e-06	0.0472946
chr13:17311291	Rala	1.22514e-07	0.0126763	9.66484e-06	0.0472946
chr14:70270736	Spert	1.23365e-07	0.000614032	0.000200909	0.20915
chr6:140675983	Aebp2	1.23404e-07	0.164622	2.28915e-05	0.00539082
chr2:182365366	Polr3k	1.23997e-07	0.00248695	4.9859e-05	0.293974
chr8:53298917	BC054817	1.24403e-07	1.23613e-05	0.0100639	0.142018
chr14:23128690	Rai17	1.24531e-07	0.00294983	0.00575277	0.00733844
chr4:55363004	Rad23b	1.25328e-07	0.00564286	2.22099e-05	0.180786
chr13:52412576	Sptlc1	1.25435e-07	0.00438162	2.86275e-05	0.370714
chr19:46664033	Cnnm2	1.25828e-07	0.0106102	0.000954701	0.0124218
chr14:62937804	Nefl	1.26323e-07	0.00962745	1.31211e-05	0.118509
chr14:62575196	Cdca2/Kctd9	1.26465e-07	0.000990041	0.0107585	0.0118731
chr5:120150044	Oas1d	1.26863e-07	0.00431573	0.0201698	2.93955e-05
chr1:182324548	Fbxo28	1.27607e-07	0.782119	0.000204666	0.000623492
chr7:41300221	Rps11	1.28156e-07	3.01585e-05	0.00424943	0.204264
chr8:73535892	Hmgb2l1	1.29061e-07	1.65657e-05	0.00779083	0.0503828
chr14:23925307	Slmap	1.30256e-07	0.000835201	0.000155957	0.0835436
chr10:59706150	Chst3	1.31151e-07	0.00374181	0.00389922	0.00898904
chr1:162533006	Vamp4	1.32747e-07	0.000661774	0.000200592	0.0163337
chr5:74488928	Gsh2	1.32876e-07	0.0025899	5.13052e-05	0.0196853
chr14:62574758	Cdca2/Kctd9	1.34219e-07	0.000990041	0.0107585	0.0126012
chr14:98081527	9630044O09Rik	1.34765e-07	0.00864306	0.00116919	0.013336
chr12:4051610	Adcy3	1.35529e-07	0.000247144	0.0612301	0.00054838
chr17:13241005	Phf10	1.39335e-07	0.0876914	1.98388e-05	0.00702337
chr5:34011586	Rgs12	1.40286e-07	0.00454707	3.08519e-05	0.127965
chr7:66217726	Nr2f2/B130024G19Rik	1.40328e-07	2.42833e-05	0.0057788	0.777525
chr15:58890591	Tmem65	1.40511e-07	0.0141754	9.9123e-06	0.0794641
chr4:15077191	Efcbp1	1.4077e-07	0.00973243	1.4464e-05	0.449762
chr3:55189457	Ccna1	1.42828e-07	0.0322222	0.000238976	0.000597668
chr14:34396147	Gcap14	1.4449e-07	0.00837404	0.00596232	0.00289393
chr1:61155158	Ctla4	1.45389e-07	0.00144294	0.000100759	0.285386
chr13:82257679	Ccnh	1.48434e-07	0.0137803	0.00331242	0.00325185
chr5:120244645	Rph3a	1.5037e-07	1.15721e-05	0.0129942	0.0327694
chr7:125713172	Brwd2	1.50587e-07	0.00268389	0.00757864	0.00740338
chr11:7151938	Igfbp1	1.51212e-07	0.134579	3.10354e-05	0.00487225
chr2:136240719	BC034902	1.52116e-07	3.13383e-05	0.00485399	0.488549
chr6:127478424	Parp11	1.52202e-07	5.93723e-05	0.0592165	0.00256352
chr11:53473417	Sept8	1.54251e-07	0.00857012	0.00226015	0.00796353
chr6:125732588	Tmem16b	1.54442e-07	0.000270986	0.0227008	0.000569928
chr15:99703449	Gpd1	1.56631e-07	0.013165	0.00540991	0.00219922
chr18:70866320	4930503L19Rik	1.65356e-07	1.50405e-05	0.102044	0.0109941
chr2:122506397	BC011153	1.70798e-07	0.0117892	0.0131255	0.00110378
chr11:5910011	Ykt6	1.70918e-07	0.0130241	1.31232e-05	0.0388936
chr1:64860268	2310038H17Rik	1.71077e-07	8.466e-05	0.00202076	0.119643
chr5:34455806	Hmx1	1.71389e-07	2.10718e-05	0.306832	0.00813357
chr11:31825160	Cpeb4	1.74501e-07	0.519082	0.000108026	0.00161536
chr10:62097485	2510003E04Rik	1.77689e-07	0.000380508	0.373275	0.000466978
chr14:23925447	Slmap	1.77743e-07	0.00113969	0.000155957	0.0835436
chr4:125549809	Stk40	1.78309e-07	0.43625	0.000123575	0.00144292
chr4:129490233	Col16a1	1.80753e-07	3.23454e-05	0.0055882	0.147678
chrX:68614193	F8a	1.82304e-07	0.442967	0.00907657	2.00851e-05
chr6:119200850	Dcp1b	1.82842e-07	0.0109253	0.106058	1.67357e-05
chr9:107783814	Amigo3	1.83657e-07	0.00509414	0.366731	3.60526e-05
chr9:107783814	Gmppb	1.83657e-07	0.00509414	0.366731	3.60526e-05
chr12:63012399	Fkbp3	1.86535e-07	0.00908691	0.0079034	0.00259735
chr4:150045699	Vamp3	1.87347e-07	0.125078	2.20668e-05	0.00848998
chr4:126193639	Ncdn	1.87396e-07	0.00225808	0.0119131	0.00696621
chr15:93478967	Zcrb1	1.89211e-07	0.013046	0.0076143	0.00190476
chr11:120156180	Aatk	1.90987e-07	1.67533e-05	0.0113999	0.547924
chr9:120190745	Eif1b	1.91532e-07	0.00517831	0.126611	3.69874e-05
chr2:91109914	Pacsin3	1.93005e-07	0.536828	2.8147e-05	0.00685704
chr7:130058768	2700050L05Rik	1.93739e-07	0.01367	1.41726e-05	0.225092
chr12:4749928	0610009D07Rik	2.00857e-07	0.0412393	0.0148815	1.34971e-05
chr15:76711969	Nfkbil2	2.01599e-07	0.459054	0.00578059	3.48752e-05
chr17:44513464	Zfp318	2.02066e-07	0.000484143	0.000417368	0.0249432
chr11:69122439	Aurkb	2.04405e-07	0.00502491	0.00306349	0.0132784
chr17:32267933	Psmb9/Tap1	2.04539e-07	0.0254718	0.000592333	0.00034531
chr17:32267933	Psmb9	2.04539e-07	0.0254718	0.000592333	0.00034531
chr11:33531464	Gabrp	2.05349e-07	0.640098	0.00386634	5.31119e-05
chr9:102943984	Trf	2.06362e-07	0.000319491	0.00064591	0.0395186
chr11:77029082	Blmh	2.10551e-07	0.00794852	0.00238336	0.0111143
chr6:30826158	Copg2	2.13348e-07	0.0053888	3.95911e-05	0.185647
chr8:73535444	Hmgb2l1	2.21629e-07	1.65657e-05	0.0133788	0.0503828
chr9:45971915	BC033915	2.23502e-07	0.00870742	2.5668e-05	0.110859
chr11:96898794	Cbx1	2.23803e-07	0.00597893	0.00662237	0.00565234
chr6:133867312	Kap	2.27056e-07	0.0661186	0.00814274	2.78845e-05
chr12:99624383	Slc24a4	2.28029e-07	0.0100328	0.00781983	0.00290651
chr6:71289903	Smyd1/AA792894	2.28491e-07	7.63434e-05	0.195953	0.00299294
chr8:112229916	Mon1b	2.28652e-07	0.00346254	0.0123312	0.00535518
chr7:95387001	Serpinh1	2.29583e-07	0.00536297	0.00314446	0.0136141
chr11:79420439	Nf1	2.29655e-07	3.93331e-05	0.00583872	0.0497552
chr4:46663660	Tbc1d2	2.29834e-07	0.000309964	0.000741485	0.027325
chr13:92437938	Aggf1	2.32037e-07	0.00161437	0.0125449	0.0114574
chr2:121977487	Sord	2.36706e-07	0.00748141	0.0117565	0.0026912
chr3:101174112	Igsf3	2.36804e-07	0.330875	1.65256e-05	0.0143295
chr14:62575233	Kctd9	2.38156e-07	0.00186442	0.0107585	0.0118731
chr15:76163317	2410104I19Rik	2.40228e-07	0.00820032	0.00225365	0.0129989
chr7:17189915	Bloc1s3	2.41826e-07	0.0039078	0.108011	6.18828e-05
chr2:171840678	Cbln4	2.4216e-07	0.321758	0.000335717	0.000721321
chr8:89726873	Fts	2.42213e-07	0.0507827	1.9005e-05	0.0127447
chrX:161984099	Tmsb4x	2.4266e-07	0.000152724	0.0268733	0.00158888
chr8:9947436	Lig4	2.43295e-07	0.00018656	0.00130411	0.40881
chr2:103613000	Nat10	2.45227e-07	0.338616	2.95038e-05	0.00831169
chr7:129004025	Nkx1-2	2.45892e-07	3.25875e-05	0.218764	0.00754559
chr4:46663782	Tbc1d2	2.47639e-07	0.000309964	0.000798927	0.105504
chr9:87125002	Cyb5r4	2.48712e-07	0.238355	0.00103655	0.000239943
chr8:121423027	BC021611	2.50933e-07	0.00365238	0.00490845	0.0139971
chr11:93211108	Car10	2.52381e-07	0.00555428	0.00617283	0.00736114
chr8:104071286	2700055K07Rik	2.54162e-07	0.0625082	6.89637e-05	0.00368545
chr11:6578104	Tbrg4	2.56349e-07	0.00157718	0.131752	0.000162536
chr8:120229231	Fbxo31/Map1lc3b	2.56534e-07	0.00242592	0.000105747	0.497659
chrX:161984175	Tmsb4x	2.59772e-07	0.000152724	0.0510408	0.00170092
chr11:102254933	Nags	2.62839e-07	0.00159767	0.000164513	0.702848
chr19:46234599	Cuedc2	2.65462e-07	0.0063241	0.0141732	0.00296167
chr15:84802349	3110043J09Rik	2.68464e-07	0.000708697	0.300319	0.000378813
chr9:105889670	6230410P16Rik	2.69361e-07	0.0184147	4.89995e-05	0.00549722
chr10:40087981	Amd2	2.69417e-07	0.00141006	0.000191068	0.0928284
chr6:55165730	C330043M08Rik	2.70034e-07	3.33326e-05	0.00810121	0.733076
chr10:114870489	Tmem19	2.71003e-07	0.00705904	3.83909e-05	0.369816
chr7:40057691	Klk4	2.72115e-07	2.81139e-05	0.338289	0.00967902
chr4:28928172	Epha7	2.72194e-07	2.52776e-05	0.0107682	0.0367781
chr12:29788856	Hbp1	2.72492e-07	0.00960002	0.00463915	0.00611848
chr8:73536021	Hmgb2l1	2.72847e-07	3.50216e-05	0.00779083	0.0432972
chr17:33201501	Ly6g5c	2.736e-07	0.00809774	0.0143874	0.0023484
chr6:13785576	Gpr85	2.7369e-07	0.332272	1.97184e-05	0.0138799
chr4:17782728	Mmp16	2.7441e-07	0.771905	0.00357655	7.67247e-05
chr1:165760682	Cd247	2.74709e-07	0.00121896	0.000225363	0.188047
chr7:63809406	Igf1r	2.75779e-07	0.0107488	0.00470812	0.00544949
chr3:152111693	Dnajb4/Fubp1	2.76115e-07	0.000544035	0.0240201	0.000507531
chr3:152111693	Dnajb4	2.76115e-07	0.000544035	0.0240201	0.000507531
chr2:113680662	Scg5	2.76522e-07	0.00524055	0.0045273	0.011655
chr1:19396246	Tcfap2b	2.78137e-07	0.0139375	0.00471608	0.00423149
chr11:69122145	Aurkb	2.7965e-07	0.00687466	0.00306349	0.0132784
chr17:26363297	C230013L11Rik/Zfp523	2.8108e-07	0.000450243	0.000624285	0.269969
chr14:56006965	Sacs	2.81235e-07	0.011524	0.00163109	0.014962
chr12:56945714	Sec23a	2.91413e-07	0.00021719	0.240336	0.00134174
chr12:67523365	Gm71	2.92279e-07	0.0108225	2.70067e-05	0.230836
chr5:64314942	Tlr6	2.9371e-07	0.00117097	0.000250827	0.274981
chr8:120229090	Fbxo31/Map1lc3b	2.94961e-07	0.00242592	0.000121588	0.497659
chr13:26946172	Prlpc4	2.95477e-07	0.00730997	0.00922514	0.00438162
chr9:107310284	Hyal3	2.95641e-07	0.00814237	0.120126	3.6309e-05
chr2:86733697	Olfr1097	2.98219e-07	0.498423	0.000327331	0.000911062
chr11:77029000	Blmh	2.98421e-07	0.00794852	0.00337802	0.0111143
chr10:23671715	Taar1	3.0014e-07	0.000313202	0.0693926	0.000958296
chr16:55925966	Senp7	3.02671e-07	0.010428	0.00248797	0.011666
chr1:109879901	Cdh7	3.02677e-07	0.222807	0.000205222	0.00147488
chr9:64053186	Smad6	3.04111e-07	0.227503	4.9063e-05	0.00619839
chr6:134935680	Cdkn1b	3.04445e-07	0.00934768	0.081018	3.2569e-05
chr14:70525769	Tpt1	3.06972e-07	0.0038097	8.05763e-05	0.277197
chr10:116554467	Lrrc10	3.07697e-07	0.182168	0.000611976	0.000502792
chr7:94392683	Lrrc54	3.09336e-07	0.00385546	8.02333e-05	0.0326359
chr3:14646519	Car13	3.15171e-07	0.000196497	0.00160395	0.414754
chr12:36610770	Etv1	3.16003e-07	0.0529763	0.000452947	0.000697659
chr19:58433695	1700011F14Rik	3.22731e-07	0.0125785	0.568011	2.56574e-05
chr11:6243501	Ogdh	3.28593e-07	7.13847e-05	0.438729	0.00460313
chr8:68497417	9130404D08Rik	3.29635e-07	0.00457063	0.0103741	0.00695198
chr15:76006859	Pycrl	3.3239e-07	0.231835	0.0123684	2.68742e-05
chr2:154354406	Pxmp4/Zfp341	3.35161e-07	6.19179e-05	0.005413	0.314549
chr14:11780084	Thoc7	3.36893e-07	0.00450408	0.253367	7.47973e-05
chr11:53473347	Sept8	3.37958e-07	0.00857012	0.00495188	0.00796353
chr9:120630958	Ctnnb1	3.44925e-07	0.00338484	0.000101903	0.103885
chr11:62363149	Ttc19	3.45108e-07	0.0415435	2.41101e-05	0.0143139
chr7:63809469	Igf1r	3.4625e-07	0.0134954	0.00470812	0.00544949
chr4:135235537	Fusip1	3.46256e-07	0.00325075	0.000106516	0.252032
chr11:78402530	Spag5	3.49726e-07	0.00774852	0.320116	4.51345e-05
chr5:110929162	E130006D01Rik	3.54408e-07	0.00113271	0.000312886	0.0251206
chr10:98477700	Atp2b1	3.62665e-07	0.0145613	0.00548611	0.00453984
chr15:76163392	2410104I19Rik	3.64763e-07	0.0124514	0.00225365	0.0129989
chr13:108646123	Gpbp1	3.65317e-07	4.98353e-05	0.00733048	0.646987
chr5:15558967	Hgf	3.66013e-07	0.000116697	0.00313643	0.441949
chr9:87833504	Tbx18	3.71457e-07	0.0573936	7.27971e-05	0.00510264
chr8:104071353	Zdhhc1	3.72244e-07	0.130986	0.000101004	0.00368545
chr7:138960332	Mrpl23	3.72332e-07	0.0088024	0.295669	4.22989e-05
chr18:80330513	Pard6g	3.74591e-07	0.00068771	0.291799	0.000544693
chr5:114544975	Sfrs9	3.76284e-07	0.000129553	0.00290448	0.0732161
chr19:42100640	Sfrp5	3.78492e-07	5.47291e-05	0.604616	0.00691575
chr11:51957519	Ube2b/Cdkl3	3.78751e-07	5.55089e-05	0.00682325	0.0893323
chr11:51957519	Ube2b	3.78751e-07	5.55089e-05	0.00682325	0.213514
chr12:8947998	Laptm4a	3.79734e-07	0.00575949	6.59319e-05	0.357975
chr8:40025456	Pcm1	3.80199e-07	0.143331	0.00298432	0.000127399
chr9:44343088	Rps25	3.81857e-07	0.131995	0.000765678	0.000498717
chr7:136359014	Utf1	3.81954e-07	0.00127515	0.000299537	0.30178
chr13:110777499	Snag1	3.84716e-07	0.000479795	0.000801833	0.566765
chr18:21672387	Gm944	3.86015e-07	0.013008	2.96753e-05	0.609218
chr13:52412630	Sptlc1	3.88472e-07	0.00438162	8.86593e-05	0.370714
chr9:42199211	Sc5d	3.88577e-07	0.0351516	0.00067993	0.000571495
chr19:7061006	ENSMUST00000082931	3.91134e-07	0.000306233	0.00127724	0.146623
chr7:3695254	Leng8	3.93429e-07	9.43069e-05	0.198823	0.00417179
chr9:114339847	Dync1li1	3.96469e-07	0.00013801	0.0288453	0.00287275
chr13:92040120	Wdr41	3.96868e-07	0.00235616	0.0130852	0.0128725
chr1:184259384	Hlx1	3.98346e-07	5.15598e-05	0.1744	0.0077259
chr10:117358148	Rap1b	3.99508e-07	0.00105519	0.00037861	0.0202575
chr18:36656630	Pura	4.00734e-07	0.00219596	0.0148857	0.0122592
chr7:104537772	Olfr507	4.01153e-07	0.038015	6.02148e-05	0.00666202
chr7:104537772	Olfr508	4.01153e-07	0.038015	6.02148e-05	0.00666202
chr1:61229098	Icos	4.01317e-07	0.00419279	9.57161e-05	0.0474036
chr5:24802313	Actr3b	4.02797e-07	0.52786	9.32106e-05	0.00432136
chr2:132005388	Cds2	4.06135e-07	0.11406	0.0114244	3.55497e-05
chr10:18735995	Tnfaip3	4.06522e-07	0.410978	0.000235511	0.00172613
chr8:94222600	2700085M18Rik	4.15891e-07	0.00056894	0.000730993	0.491844
chr11:98131320	Cacnb1	4.16869e-07	0.00792411	0.0055739	0.00943822
chr5:34455605	Hmx1	4.18562e-07	0.000102855	0.31757	0.00406943
chr12:29789130	Hbp1	4.19244e-07	0.00960002	0.00713759	0.00611848
chr4:135802943	Htr1d	4.26067e-07	4.61433e-05	0.137172	0.00923357
chr1:109880098	Cdh7	4.28378e-07	0.821983	7.82104e-05	0.00547724
chr5:150121708	Stard13	4.31816e-07	0.00916305	0.00388656	0.0121253
chr4:109355988	Dmrta2	4.32365e-07	0.218546	5.98234e-05	0.00722736
chr1:160313412	Rabgap1l	4.38819e-07	3.20259e-05	0.162608	0.013702
chr7:3316976	Leng4/Tsen34	4.40614e-07	3.06297e-05	0.0143852	0.226953
chr7:3316976	Leng4	4.40614e-07	3.06297e-05	0.0143852	0.19964
chr1:14493285	Eya1	4.43816e-07	0.000164173	0.0939844	0.00270334
chr5:70472817	Gabra2	4.44987e-07	0.118176	0.000174266	0.00255349
chr11:116133225	H3f3b	4.52267e-07	0.00475696	0.111824	9.50748e-05
chr19:46234763	Cuedc2	4.54842e-07	0.0063241	0.0189398	7.1922e-05
chr12:78607997	Erh	4.55851e-07	0.767286	4.01281e-05	0.0113599
chr8:56034160	Galnt7	4.56374e-07	0.000315247	0.53422	0.00144767
chr5:3550089	5830415L20Rik	4.57911e-07	0.0120622	0.0026251	0.0144614
chr4:154933873	Ube2j2	4.58566e-07	7.45535e-05	0.00615083	0.0187089
chr10:59706295	Chst3	4.59088e-07	0.00374181	0.013649	0.00898904
chr13:114238787	BC021881	4.59223e-07	0.00476998	9.62734e-05	0.0330058
chr8:39298494	Cnot7	4.59387e-07	0.0111155	0.00455466	0.00907389
chr17:78358030	Hnrpll	4.62838e-07	0.000162817	0.00284269	0.599866
chr18:40594998	Yipf5	4.71508e-07	0.0031319	0.0104316	0.0144321
chr7:45999247	Prmt3	4.72163e-07	0.00048787	0.0561767	0.000967806
chr7:41880698	Car11	4.73611e-07	0.222461	5.95526e-05	0.00795281
chr9:59684656	Pkm2	4.77673e-07	0.00397711	0.00988112	0.0121551
chr8:4131162	B130050I23Rik	4.77953e-07	0.00205975	0.279227	0.000232044
chr14:30030723	9430077A04Rik/Prrxl1	4.83245e-07	0.00785092	6.15527e-05	0.510129
chr3:89478413	Adam15	4.89318e-07	0.33177	0.000536384	0.000912254
chr7:24985158	Psmc4	4.92422e-07	0.000663935	0.000741673	0.739734
chr2:48821144	Acvr2a	4.92572e-07	0.0011055	0.104843	0.000445566
chr10:59705678	Chst3	4.99508e-07	0.0142512	0.00389922	0.00898904
chr11:118515275	Lgals3bp	5.04367e-07	0.0046512	0.556624	0.000108438
chr3:92815259	1110031B11Rik	5.0534e-07	0.000350194	0.00144303	0.21873
chr9:77795118	Gclc	5.05546e-07	0.000179051	0.00282348	0.327484
chr15:102086104	Tenc1	5.06245e-07	0.0131734	0.0117434	0.00327242
chr6:127791208	Prmt8	5.0626e-07	0.00227746	0.350834	0.000222292
chr12:8948102	Laptm4a	5.11032e-07	0.00775091	6.59319e-05	0.0554493
chr11:7013360	Adcy1	5.17046e-07	0.00350847	0.0376979	0.000147371
chr5:110496876	Pitpnb	5.19323e-07	0.000895194	0.000580124	0.0754329
chr17:81927614	Kcng3	5.20216e-07	0.00981199	0.00615529	0.00861347
chr11:4166889	Tbc1d10a	5.26545e-07	0.00705865	0.0674828	7.45958e-05
chr10:41698341	Sesn1	5.29921e-07	0.00333821	0.000158744	0.340196
chr7:14656176	Gng8	5.34753e-07	0.000114919	0.428649	0.00465329
chr7:105003411	Ric3	5.36307e-07	0.00285399	0.000187914	0.0849989
chr2:148520613	Cst11/8030411F24Rik	5.36584e-07	7.80415e-05	0.00687562	0.0699196
chr5:118904588	Tbx3	5.43278e-07	0.0124422	0.0125925	0.00346746
chrX:31089308	Lonrf3	5.51361e-07	0.00215	0.000256447	0.01542
chr11:46393967	Crsp9	5.5193e-07	0.00493496	0.000111841	0.586963
chr2:25468486	BC029214	5.5881e-07	5.00666e-05	0.0763221	0.0111613
chr9:18144860	Chordc1	5.61349e-07	0.241247	0.0131522	4.26811e-05
chr1:119940540	Tmem37	5.61966e-07	0.000898689	0.000625317	0.0767444
chr8:57297536	4930431L04Rik	5.65211e-07	0.536271	0.000142198	0.00397483
chr3:64117461	Slc33a1/Gmps	5.6641e-07	5.23595e-05	0.123234	0.0108177
chr19:32452618	Pten	5.66698e-07	0.0139198	0.00368598	0.011045
chr17:54835949	Prss15	5.66867e-07	0.00644012	0.0114477	0.007689
chr7:125713818	Brwd2	5.69504e-07	0.00268389	0.000212193	0.227074
chr4:148577780	Clstn1	5.73407e-07	0.243037	0.000540322	0.00106123
chr9:57530114	Rpp25	5.76318e-07	0.0122097	0.00492023	0.00959337
chr4:154933953	Ube2j2	5.77532e-07	7.45535e-05	0.00774654	0.0867281
chr8:21409132	Dkk4	5.84342e-07	0.126659	0.00565528	0.000103327
chr11:23209012	Xpo1	5.85478e-07	0.00739838	7.9136e-05	0.414762
chr12:67184093	Klhdc1	5.86282e-07	0.00455085	0.000128829	0.32384
chr18:37378427	Pcdha10	5.90592e-07	0.0118686	0.0126397	0.00393689
chr13:104150780	Kif2a	6.02188e-07	0.00638637	0.319781	9.42927e-05
chr14:99609814	1700009P03Rik	6.04948e-07	0.0139861	4.32534e-05	0.558184
chr19:29701756	Trpd52l3	6.06001e-07	0.0311477	0.00692732	8.74799e-05
chr8:122446875	ENSMUST00000065554	6.06171e-07	0.0001902	0.00318702	0.411222
chr13:40930114	Nedd9	6.06296e-07	0.00784165	7.73174e-05	0.0396238
chr14:49779189	Slc22a17	6.06417e-07	0.00112126	0.0984172	0.000540838
chr15:26413147	AK162044	6.12084e-07	0.00726797	0.0079113	0.0106451
chr16:31677495	Senp5	6.22442e-07	0.0101842	6.11183e-05	0.0281787
chr18:37378631	Pcdha10	6.2808e-07	0.0118686	0.013442	0.00393689
chr11:74911801	Mnt	6.28197e-07	0.000200918	0.193434	0.00312663
chr5:36904234	Msx1	6.28321e-07	0.43601	0.000237828	0.00264191
chr2:76249681	Osbpl6	6.2994e-07	0.000230372	0.00273445	0.322565
chr5:74488994	Gsh2	6.31179e-07	0.0123024	5.13052e-05	0.535373
chr1:136514901	Zfp281	6.49248e-07	0.000445316	0.00145795	0.142505
chr12:53326534	Psma6	6.50159e-07	0.528783	0.00703761	9.23834e-05
chr11:78548687	D11Ertd18e	6.53242e-07	0.23299	0.00198653	0.000328836
chr11:62898144	Trim16	6.57296e-07	0.0025779	0.12802	0.000254974
chr14:116874774	Zic5/Zic2	6.59559e-07	0.00569481	0.000115818	0.428042
chr2:102037109	Ldlrad3	6.6318e-07	0.00486185	0.000136405	0.469182
chr9:7566863	Mmp8	6.63493e-07	0.652761	0.000107025	0.0061994
chr12:39320257	Lrrn3	6.70357e-07	0.00433504	0.0116435	0.013281
chr11:102092965	Dusp3	6.71209e-07	0.0762995	6.16748e-05	0.010883
chr16:79088786	Prss7	6.72032e-07	0.0320516	5.6658e-05	0.0118612
chr18:45939217	Kcnn2	6.73481e-07	0.000385039	0.00174912	0.0824531
chr14:60985075	Ephx2	6.74246e-07	0.0873226	5.62476e-05	0.0119871
chrX:101514400	Pgk1	6.74631e-07	0.147253	0.000140043	0.00481731
chr12:88866693	4930534B04Rik	6.77336e-07	0.452897	0.000111729	0.00606229
chr2:25618574	B230208H17Rik	6.786e-07	0.000905235	0.141983	0.00074964
chr1:57659316	1110034B05Rik	6.79031e-07	0.562271	0.00256211	0.000265028
chr6:49173618	Igf2bp3	6.80993e-07	0.00127982	0.186094	0.000532102
chr16:20161027	Alg3/1810009K13Rik	6.8222e-07	0.00247896	0.000275204	0.10083
chr6:113858269	Tatdn2	6.82561e-07	0.0121372	0.00456163	0.0123283
chr6:113858362	Tatdn2	6.82653e-07	0.0121372	0.00456224	0.0123283
chr1:26045770	Bai3	6.83334e-07	0.265194	8.60467e-05	0.00794143
chr17:22936097	Hs3st6	6.83879e-07	0.00654485	0.0193033	0.000104491
chr12:84887368	6430527G18Rik	6.90723e-07	0.000416179	0.283061	0.00165968
chr12:22933449	Id2	6.91712e-07	5.00556e-05	0.185366	0.0138189
chr7:96170050	Pold3	6.953e-07	0.000693591	0.00100246	0.22232
chr6:86153715	Add2	7.15632e-07	0.000168826	0.0783132	0.00423888
chr12:109054646	Eif5	7.25589e-07	0.00306217	0.000236952	0.266255
chr16:30275013	BC022623	7.27896e-07	0.241247	0.000605171	0.00120279
chr6:43706836	Tpk1	7.32903e-07	0.0628598	0.000227504	0.00322149
chr15:54981173	Enpp2	7.37422e-07	0.170818	0.000115729	0.00637199
chr18:69587532	A730085E03Rik	7.40191e-07	0.0119513	0.0128507	0.00481951
chrX:6318003	Slc35a2	7.43077e-07	0.00146593	0.000506898	0.341362
chr17:69129908	Tgif	7.4555e-07	0.189802	0.000298919	0.00249416
chr6:125074924	Ing4	7.51706e-07	0.00194007	0.000387464	0.0280954
chr8:104460112	Nutf2	7.52508e-07	8.55288e-05	0.0183981	0.0087983
chr8:122446942	ENSMUST00000065554	7.54339e-07	0.0001902	0.00396603	0.425931
chr7:3695048	Leng8	7.55617e-07	9.43069e-05	0.198823	0.00801232
chr13:78755242	2900024O10Rik	7.6261e-07	0.126634	6.53862e-05	0.0116632
chr4:154483042	Gnb1	7.63314e-07	0.0037843	0.0137382	0.0146821
chr1:166976414	C030014K22Rik	7.74571e-07	5.53436e-05	0.145784	0.0139957
chr15:69014386	Khdrbs3	7.78247e-07	0.0130278	5.97374e-05	0.235621
chrX:101515360	Pgk1	7.79452e-07	0.370869	0.000140043	0.00556579
chr2:48821054	Acvr2a	7.81469e-07	0.0011055	0.118561	0.000706894
chr6:123267664	Clec4n	7.82695e-07	0.00139599	0.556705	0.000560673
chr2:110215114	1110018M03Rik	7.82877e-07	0.183519	0.000478898	0.00163475
chr11:23208920	Xpo1	7.83347e-07	0.00989875	7.9136e-05	0.414762
chr7:124005186	Bckdk	7.88873e-07	0.000256815	0.090897	0.00307176
chr7:130058574	2700050L05Rik	7.91067e-07	0.01367	5.7869e-05	0.225092
chr1:75415560	Atg9a	7.95868e-07	0.00591233	0.000134612	0.378511
chr3:101879783	Casq2	7.99951e-07	0.00148685	0.0277196	0.000538018
chr14:51972845	Gjb2	8.01023e-07	0.208176	0.00673144	0.000118997
chr3:138084906	Adh1	8.0291e-07	0.366145	0.0100646	7.97759e-05
chrX:6317143	Slc35a2	8.06408e-07	0.199988	0.000154869	0.00520704
chr8:24288801	Fgfr1	8.07615e-07	0.0573582	0.00536629	0.000150498
chr13:54443658	Lman2/Rgs14	8.21594e-07	0.432028	0.000595078	0.00138065
chr13:54443658	Lman2	8.21594e-07	0.109387	0.000595078	0.00138065
chr8:26017074	Eif4ebp1	8.23333e-07	0.00507484	0.0380615	0.000162238
chr15:26412688	AK162044	8.26212e-07	0.00572812	0.0135497	0.0106451
chr8:20731476	Defb13	8.27026e-07	0.332686	0.00236793	0.000349262
chr3:73160980	Slitrk3	8.32797e-07	0.000487025	0.00170997	0.656158
chr15:31565420	Ropn1l	8.33225e-07	0.00010183	0.0081825	0.253761
chr10:80222531	Tcfe2a	8.39695e-07	0.000808901	0.00103807	0.0961736
chr18:37879836	Pcdhb20	8.41631e-07	0.00199575	0.217278	0.000421711
chr17:78357532	Hnrpll	8.45309e-07	0.000162817	0.00519178	0.0799775
chr3:103606943	Ap4b1	8.48277e-07	0.000636709	0.0426755	0.00133228
chr12:14214713	AW125753	8.50785e-07	0.040279	0.00179021	0.000475243
chr19:59377945	Emx2	8.81171e-07	0.000194548	0.00452933	0.150219
chr1:72954141	Rpl37a	8.81637e-07	5.93716e-05	0.0148495	0.0857487
chr14:58281564	Blk	8.82604e-07	0.000813109	0.00108547	0.0188893
chrX:52523541	Brs3	8.88399e-07	0.00532115	0.000166956	0.0264487
chr1:43093097	Mrps9	8.90744e-07	0.894418	0.000143039	0.00622726
chr17:13241065	Phf10	8.90997e-07	0.0876914	0.000126862	0.00702337
chr2:116990883	2610510H03Rik	8.95445e-07	0.151584	0.000398078	0.00224942
chr10:27856195	Ptprk	8.96015e-07	0.00371665	0.305627	0.000241081
chr2:113916201	Aqr	9.00811e-07	0.00279391	0.000322419	0.658161
chr9:97933574	Nmnat3	9.11827e-07	0.742722	0.0148322	6.14763e-05
chr4:124572577	Zc3h12a	9.2288e-07	0.00582882	0.000158331	0.236147
chr16:4297290	Magmas	9.23057e-07	0.000343692	0.0189065	0.00268571
chr4:48555807	5730528L13Rik	9.25086e-07	0.000105514	0.00876739	0.0177577
chr12:56946137	Sec23a	9.33658e-07	0.00021719	0.0042988	0.0814009
chr7:137831714	Pddc1	9.35516e-07	0.000380543	0.217275	0.00245837
chr4:136216684	Ephb2	9.36133e-07	0.00847931	0.000110402	0.192948
chr4:3768059	Rps20	9.3694e-07	0.000178537	0.113129	0.00524789
chr10:79485873	Bsg	9.48116e-07	0.00164891	0.000574996	0.117735
chr6:36456743	Chrm2	9.51338e-07	0.239317	0.000313848	0.00303121
chr8:39826803	Mtus1	9.5759e-07	0.00883426	0.0120117	0.00902414
chr5:101257119	Wdfy3	9.63108e-07	0.000115991	0.00830333	0.0928301
chr18:68325530	D18Ertd653e	9.6542e-07	0.00438975	0.269371	0.000219926
chr2:32655529	Eng	9.68345e-07	0.00915903	0.011251	0.00939702
chr1:109880356	Cdh7	9.69919e-07	0.447706	7.82104e-05	0.0124014
chr6:71290414	Smyd1/AA792894	9.7106e-07	0.000324451	0.195953	0.00299294
chr6:71290414	AA792894	9.7106e-07	0.000324451	0.195953	0.00299294
chr9:40199863	Scn3b	9.76572e-07	0.000781806	0.00124912	0.202711
chr13:114239398	BC021881	9.76854e-07	0.0450898	9.62734e-05	0.0101467
chr16:59282625	Olfr206	9.82293e-07	0.00550103	0.000178565	0.281614
chrX:157534307	Rbbp7	9.86426e-07	0.00304219	0.044591	0.000324248
chr8:120228975	Fbxo31/Map1lc3b	9.8846e-07	0.00242592	0.000407459	0.32388
chr15:92241896	Cntn1	9.93553e-07	0.000109534	0.00907075	0.216659
chr12:36610697	Etv1	9.99084e-07	0.0529763	0.000452947	0.00220574
chr19:10286681	Dak/Ddb1	1.00188e-06	0.00248535	0.000403113	0.0590178
chr19:10286681	Ddb1	1.00188e-06	0.00248535	0.000403113	0.0590178
chr10:84730259	Cry1	1.00331e-06	0.00292185	0.000343383	0.364536
chr14:17951591	Nudt13	1.00995e-06	0.000773444	0.00130578	0.0997602
chr16:56328177	Abi3bp	1.01184e-06	0.772538	7.73656e-05	0.0130786
chr11:102255056	Nags	1.01187e-06	0.00615069	0.000164513	0.507009
chr8:20731683	Defb13	1.01736e-06	0.332686	0.00236793	0.000429641
chr5:142399260	Grid2ip	1.02008e-06	0.000497327	0.443485	0.00205112
chr1:132215624	Nuak2	1.02021e-06	0.33353	7.76477e-05	0.0131389
chr2:148519705	Cst11/8030411F24Rik	1.02278e-06	7.80415e-05	0.0131055	0.231576
chr6:116747067	C230095G01Rik	1.02532e-06	0.00870189	0.0571285	0.000117828
chr15:95793289	Tmem16f	1.0254e-06	0.102816	0.000925352	0.00110812
chr12:84358341	Esrrb	1.04867e-06	0.429269	0.000133531	0.0078534
chr5:15558613	Hgf	1.06196e-06	0.000116697	0.00910011	0.293374
chr10:44078646	Atg5	1.0642e-06	0.00435339	0.326534	0.000244454
chr6:127791270	Prmt8	1.07392e-06	0.00227746	0.350834	0.000471546
chr5:64315126	Tlr6	1.08274e-06	0.00117097	0.000924656	0.0335319
chr19:24753913	Dock8	1.08362e-06	0.18811	0.00972031	0.00011148
chr11:20651162	4833432P19Rik	1.08728e-06	0.00258819	0.476471	0.000420093
chr17:43787016	Capn11	1.09625e-06	0.0146638	0.00784222	0.00953286
chr10:117653426	Mdm1	1.09952e-06	0.00094483	0.00116372	0.313961
chr12:17374677	Atp6v1c2	1.10221e-06	0.010401	0.000105972	0.736719
chr9:42199350	Sc5d	1.11216e-06	0.045852	0.00194605	0.000571495
chr6:71925370	2810422B04Rik	1.11362e-06	0.199469	0.000109013	0.0102154
chr9:8066682	9230110C19Rik	1.11484e-06	0.00096264	0.00115811	0.2979
chr12:116085684	Sp4	1.11541e-06	0.00323169	0.125111	0.000345148
chrX:96967213	Ogt	1.11819e-06	0.00434445	0.0273138	0.000257384
chr8:25799603	Prosc	1.12035e-06	0.00577851	0.550216	0.000193883
chr4:154820647	Aurkaip1	1.12109e-06	7.81649e-05	0.465019	0.0143427
chr4:58327694	Musk	1.12122e-06	0.120718	0.0120654	9.29292e-05
chr15:6403712	Fyb	1.14182e-06	0.227805	0.00408359	0.000279611
chr18:39370445	Arhgap26	1.1514e-06	0.18449	0.000212428	0.00542018
chr9:64981625	Slc24a1/2010321M09Rik	1.1579e-06	0.0106766	0.000108453	0.149118
chr9:64981625	Slc24a1	1.1579e-06	0.0106766	0.000108453	0.149118
chrX:48148628	mmu-mir-351	1.15865e-06	0.00127324	0.000909999	0.388292
chr6:115705310	D830050J10Rik	1.16786e-06	0.393801	0.0133859	8.72458e-05
chr11:26337500	Fancl	1.16952e-06	0.000704639	0.147396	0.00165975
chr7:41293947	mmu-mir-150	1.18078e-06	0.000268111	0.459398	0.00440406
chr2:102037250	Ldlrad3	1.18431e-06	0.0102747	0.000115265	0.452311
chr11:121100156	Csnk1d	1.18514e-06	0.00323012	0.000366903	0.792664
chr13:40930165	Nedd9	1.18695e-06	0.00784165	0.000151365	0.0396238
chr6:67516606	Tacstd2	1.18871e-06	0.00236977	0.0173688	0.000501613
chr9:78151883	Fbxo9	1.18938e-06	0.004343	0.000273861	0.0324408
chr7:41069883	Med25	1.19349e-06	0.000510321	0.00233871	0.643745
chr5:101257211	Wdfy3	1.19758e-06	0.000115991	0.0103248	0.0928301
chr9:77795174	Gclc	1.20372e-06	0.000426327	0.00282348	0.649323
chr16:26652822	Gm606	1.20392e-06	0.0551918	0.000244812	0.00491774
chr4:107493238	Scp2	1.21004e-06	0.445563	0.00119051	0.0010164
chr12:109054930	Eif5	1.21025e-06	0.00510755	0.000236952	0.747691
chr8:104459632	Nutf2	1.2176e-06	8.55288e-05	0.0142362	0.108735
chr8:39837941	Mtus1	1.22579e-06	0.451121	0.00180302	0.000679852
chr17:19172092	V1rf5	1.22631e-06	0.012472	0.0509188	9.83249e-05
chr6:83162735	Rtkn	1.2282e-06	0.000119452	0.327135	0.0102819
chr5:90894535	Cxcl2	1.24433e-06	0.0451579	0.00375386	0.000331479
chr3:67569638	Lxn	1.24635e-06	0.000513581	0.00242677	0.49832
chr9:57793064	Clk3	1.24823e-06	0.0444011	0.00459888	0.000271421
chr5:57084161	Pcdh7	1.24987e-06	0.000256306	0.00487647	0.0435251
chr14:74268694	Sugt1	1.25279e-06	0.0336551	0.000270535	0.0046308
chr6:42406012	Olfr458	1.26619e-06	0.271539	0.000110074	0.0115031
chr5:34011645	Rgs12	1.26641e-06	0.00454707	0.000278512	0.16235
chr2:111328998	Olfr1288	1.26871e-06	0.124208	9.00851e-05	0.0140834
chr19:29701656	Trpd52l3	1.27192e-06	0.0311477	0.0145396	8.74799e-05
chr11:75679558	Pitpna	1.28287e-06	0.0941455	0.00281679	0.000455439
chr3:103606882	Ap4b1	1.2891e-06	0.000636709	0.0426755	0.00202463
chr6:135261053	Gsg1	1.29236e-06	0.362781	0.0103566	0.000124786
chr6:50222403	Dfna5h	1.2955e-06	0.000223921	0.00578554	0.0797251
chr2:157478722	Ctnnbl1	1.29825e-06	0.00701471	0.0139193	0.0132963
chr7:136878514	Olfr533	1.30441e-06	0.000275719	0.0383701	0.00473093
chr11:79419935	Nf1	1.31124e-06	0.380325	0.000537244	0.00244068
chr4:53025826	Nipsnap3a	1.3136e-06	0.000773661	0.00169791	0.0291182
chr18:24339305	Zfp397	1.32601e-06	0.00142447	0.000930876	0.0151671
chr10:30585848	Ncoa7	1.3344e-06	0.012229	0.0458134	0.000109117
chr7:85565704	Me3	1.34684e-06	0.322976	0.00420312	0.000320437
chr4:154548182	Nadk	1.35179e-06	0.0793362	0.000163918	0.00824671
chr5:103650194	Pkd2	1.35196e-06	0.000368217	0.0375984	0.00367164
chr15:12264754	Mtmr12	1.35976e-06	0.00940024	0.218314	0.000144651
chr1:162533223	Vamp4	1.36119e-06	0.00678584	0.000200592	0.687968
chr8:108305318	4930566A11Rik	1.3631e-06	0.000159887	0.0279982	0.00852537
chr9:42405910	Lrrc35	1.36478e-06	0.773702	0.00157666	0.000865618
chr6:145479043	1700073E17Rik	1.37684e-06	0.000479731	0.00287003	0.15907
chr15:36273195	ENSMUST00000082609	1.37722e-06	0.595857	0.00204296	0.000674127
chr3:145547440	Cyr61	1.37895e-06	0.00010731	0.0128502	0.0409044
chr7:3288440	Leng1	1.38168e-06	0.422193	0.00364561	0.000378999
chr17:55241717	Khsrp	1.38236e-06	0.29957	0.000478201	0.00289076
chr14:27408264	Actr8	1.38305e-06	0.00404718	0.477162	0.000341733
chr11:84941281	Ggnbp2	1.38506e-06	0.000117206	0.0118174	0.0335248
chr17:22914859	Ndufb10/Rpl3l	1.38648e-06	0.000114539	0.444176	0.0121049
chr4:41877871	Oprs1	1.39235e-06	0.00134043	0.208505	0.00103873
chr9:107783875	Amigo3	1.39278e-06	0.00509414	0.366731	0.000273408
chr5:24802367	Actr3b	1.3952e-06	0.558811	9.32106e-05	0.0149683
chr7:6034945	Olfr1346	1.40055e-06	0.283604	0.000699408	0.00200248
chr16:4297024	Magmas	1.40058e-06	0.000343692	0.0189065	0.0040751
chr5:70472968	Gabra2	1.40559e-06	0.174014	0.00908967	0.000154636
chr1:136514836	Zfp281	1.41439e-06	0.000970125	0.00145795	0.142505
chr11:84889674	Mrm1	1.41632e-06	0.0329737	0.00472202	0.00029994
chr10:32670258	Tcba1	1.42517e-06	0.000301547	0.00472621	0.31233
chr5:90894454	Cxcl2	1.42934e-06	0.0451579	0.00431199	0.000331479
chr12:9055370	Wdr35	1.44362e-06	0.00524701	0.000275132	0.0575539
chr10:18736053	Tnfaip3	1.45549e-06	0.0384897	0.000843213	0.00172613
chr19:59870435	Rab11fip2	1.45672e-06	0.00971526	0.000149942	0.0158696
chr11:62960775	Fam18b	1.46178e-06	0.0121377	0.000120433	0.401435
chr19:40412859	Sorbs1	1.46545e-06	0.782467	0.000181948	0.00805426
chr4:136216782	Ephb2	1.47096e-06	0.0133236	0.000110402	0.192948
chr3:88019895	Hdgf	1.47585e-06	0.00756944	0.000194975	0.124183
chr3:145012776	Odf2l	1.47676e-06	0.00390493	0.000378179	0.321038
chr15:54981370	Enpp2	1.48038e-06	0.170818	0.000115729	0.0127918
chr11:102714931	Fzd2	1.48231e-06	0.000102428	0.0144718	0.592222
chr3:54491086	Postn	1.48941e-06	0.0537581	0.000842143	0.0017686
chr7:114460336	Tmc7	1.49187e-06	0.40448	0.000465994	0.00320148
chr1:66940592	Rpe	1.49648e-06	0.000600114	0.00249366	0.699486
chrX:101514582	Pgk1	1.4997e-06	0.370869	0.000140043	0.0107088
chr8:12356834	LOC434280	1.50372e-06	0.00108733	0.00138295	0.858669
chr17:19172165	V1rf5	1.50901e-06	0.012472	0.112629	0.000120992
chr12:74755857	Gpx2	1.51069e-06	0.0086554	0.0638749	0.000174538
chr7:21569077	Ceacam10	1.51757e-06	0.00104894	0.238026	0.00144676
chr11:5010195	2210403B10Rik	1.52092e-06	0.000118233	0.164603	0.0128637
chr1:69929935	Zfpn1a2	1.52362e-06	0.070677	0.000499668	0.00304927
chr2:85830918	Olfr1031	1.54148e-06	0.409324	0.000387114	0.00398198
chr14:50815965	Cma1	1.54307e-06	0.469603	0.000203239	0.00759238
chr2:34763791	Gapvd1	1.54581e-06	0.00578202	0.368813	0.000267347
chr1:91447373	Asb1	1.54729e-06	0.000161797	0.12278	0.00956317
chr16:58345993	Dcbld2	1.55998e-06	0.00793408	0.0691385	0.000196617
chr11:29128029	A630052C17Rik	1.56724e-06	0.000688385	0.152875	0.00227669
chr1:4781365	Mrpl15	1.56923e-06	0.00514121	0.000305225	0.0769329
chr3:152112111	Dnajb4/Fubp1	1.57098e-06	0.00309533	0.0240201	0.000507531
chr3:152112111	Fubp1	1.57098e-06	0.00309533	0.0240201	0.000507531
chr10:126557819	March9/Cdk4	1.57831e-06	0.000728216	0.00216737	0.553575
chr10:126557819	March9	1.57831e-06	0.000728216	0.00216737	0.0471872
chr13:34151651	BC049659	1.57855e-06	0.00138733	0.00113784	0.0297581
chr7:99792336	Olfr629	1.58505e-06	0.540077	0.000300794	0.00526954
chr1:119940484	Tmem37	1.58669e-06	0.00253742	0.000625317	0.0767444
chr7:99829003	Olfr68	1.58878e-06	0.00367658	0.000432134	0.156314
chr3:88117890	Bcan	1.59636e-06	0.000365364	0.797997	0.00436924
chr5:117255715	Tesc	1.60825e-06	0.00267339	0.439528	0.000601579
chr16:79088716	Prss7	1.61475e-06	0.0320516	0.000136137	0.0118612
chr1:161454194	Tnfsf18	1.61565e-06	0.00803298	0.000201127	0.369873
chr12:36610404	Etv1	1.61592e-06	0.0529763	0.000452947	0.00356756
chr9:44239611	Mizf	1.6367e-06	0.00839094	0.000195056	0.0376965
chr2:119218777	Inoc1	1.64967e-06	0.000531054	0.264018	0.0031064
chr9:110972081	Epm2aip1	1.65862e-06	0.000202408	0.00819445	0.195161
chr8:25799733	Prosc	1.66107e-06	0.00856738	0.675218	0.000193883
chr17:26879593	Mapk14	1.68905e-06	0.530385	0.00260193	0.000649154
chr7:114042133	Arl6ip1	1.68921e-06	0.00947404	0.103703	0.000178299
chr13:28318590	Sox4	1.70896e-06	0.0486979	0.000478113	0.00357439
chr17:38063338	Pigt	1.71596e-06	0.000581524	0.00295081	0.0456188
chr6:117933696	Hnrpf	1.7215e-06	0.00373436	0.102461	0.000460988
chr8:76154729	Tmem34	1.72648e-06	0.00171081	0.00100916	0.0883936
chr13:28318458	Sox4	1.73229e-06	0.0486979	0.000478113	0.00362318
chr11:106899260	Ccdc45	1.73239e-06	0.000211076	0.00820742	0.386348
chr12:84887442	6430527G18Rik	1.73307e-06	0.00104422	0.354826	0.00165968
chr7:128983109	Oat	1.7393e-06	0.01404	0.123852	0.000123882
chr7:85564855	Me3	1.74148e-06	0.26889	0.00543469	0.000320437
chr1:9841851	Mybl1	1.74452e-06	0.0320194	0.0012622	0.00138213
chr11:67134214	2310004I24Rik	1.75959e-06	0.384197	0.00436353	0.000403249
chr11:31825046	Cpeb4	1.7762e-06	0.580194	0.00109957	0.00161536
chr11:119019108	D11Bwg0517e	1.77878e-06	0.0052078	0.000341561	0.0632256
chr15:95793438	Tmem16f	1.80462e-06	0.102816	0.000925352	0.0019502
chr4:43521818	Car9	1.8068e-06	0.000287337	0.473354	0.00628809
chr11:78405435	Aldoc	1.8085e-06	0.109479	0.0102385	0.000176638
chr7:77217652	Rps17	1.81909e-06	0.000126519	0.367918	0.014378
chr17:26515334	Rpl10a	1.83601e-06	0.000290587	0.00631829	0.502351
chr9:123570474	Fyco1	1.83784e-06	0.00172616	0.0010647	0.709784
chr6:125075470	Acrbp	1.84071e-06	0.508474	0.000387464	0.00475066
chr9:65658368	Rbpms2	1.85289e-06	0.000186354	0.183736	0.00994283
chr15:85119407	3110048E14Rik	1.85344e-06	0.000469849	0.00394476	0.115915
chr18:37879426	Pcdhb20	1.85414e-06	0.00439671	0.217278	0.000421711
chr10:79449891	Gtrgeo22	1.86385e-06	0.00352138	0.000529297	0.0223331
chr4:62933587	Whrn	1.86925e-06	0.00043752	0.0271172	0.00427237
chr18:74210354	Me2	1.89155e-06	0.00822108	0.000230085	0.231379
chr11:67316085	Myh4	1.91619e-06	0.565944	0.000646517	0.00296386
chr11:96174927	Ube2z	1.91858e-06	0.000226035	0.00848799	0.44824
chr8:81426927	Rnf150	1.91959e-06	0.000290464	0.0066087	0.544598
chr7:104200471	Olfr490	1.92423e-06	0.00087791	0.00219183	0.186608
chr12:14214362	AW125753	1.92769e-06	0.00405623	0.0192477	0.000475243
chr5:96605025	C80008	1.93157e-06	0.00248727	0.148928	0.000776582
chr13:48823703	Bicd2	1.93361e-06	0.0216702	0.000450002	0.00429689
chr19:41161292	Tm9sf3	1.93749e-06	0.911666	0.000220471	0.00878798
chr6:38058197	Atp6v0a4	1.93803e-06	0.157122	0.000711188	0.00272507
chr11:22812420	B3gnt2	1.93867e-06	0.00319152	0.050486	0.000607444
chr14:73530405	BC019143	1.94594e-06	0.00242278	0.000803186	0.0686871
chr8:4204399	Map2k7	1.95243e-06	0.0181403	0.00104084	0.00187582
chr11:67880900	Dhrs7c	1.95307e-06	0.0127761	0.000152869	0.028808
chr6:22294808	D6Wsu176e	1.95509e-06	0.00384067	0.000509049	0.0496923
chr5:112201080	Adrbk2	1.96345e-06	0.000142737	0.0137557	0.131842
chr8:81421116	Rnf150	1.96349e-06	0.000493391	0.00397959	0.0555804
chr14:62937695	Nefl	1.97686e-06	0.00962745	0.000205336	0.0649633
chr8:29915039	BC019943	1.9773e-06	0.013194	0.375171	0.000149864
chr8:47447174	Odz3	1.99891e-06	0.850878	0.000427595	0.00467477
chr11:76321843	2700085E05Rik	2.00271e-06	0.463357	0.00339341	0.000590176
chr9:118157229	Eomes	2.00414e-06	0.00252036	0.0181721	0.000795181
chr7:17189812	Bloc1s3	2.01796e-06	0.0039078	0.108011	0.000516394
chr6:143190234	5730419I09Rik	2.01848e-06	0.0607365	0.00211817	0.000952934
chr7:16737175	Rshl1	2.01855e-06	0.000215809	0.00935343	0.315999
chr4:114287848	Foxd2	2.02537e-06	0.22805	0.000181149	0.0111807
chr3:69415966	Ppm1l	2.0345e-06	0.653295	0.00816238	0.000249254
chr7:93728140	Clns1a	2.03827e-06	0.001333	0.143692	0.00152909
chr1:164425896	Atp1b1	2.04396e-06	0.00861177	0.192188	0.000237345
chr5:105636702	E130309B19Rik	2.04761e-06	0.000497828	0.00411309	0.297012
chr5:128259191	Ran	2.06057e-06	0.000175741	0.0117251	0.0272543
chr8:108305478	4930566A11Rik	2.07471e-06	0.000159887	0.0279982	0.0129761
chr8:81421195	Rnf150	2.08242e-06	0.000493391	0.00422062	0.0555804
chr14:23925531	Slmap	2.08404e-06	0.0133629	0.000155957	0.0835436
chr3:67569461	Lxn	2.08438e-06	0.00085891	0.00242677	0.243072
chr12:100850019	Asb2	2.0853e-06	0.463023	0.00150658	0.00138413
chr1:162532275	Vamp4	2.08889e-06	0.000661774	0.0150353	0.0031565
chr7:99559631	Olfr610	2.09803e-06	0.221964	0.000446148	0.00470254
chr5:110497158	Pitpnb	2.10136e-06	0.00362226	0.000580124	0.0454277
chr2:119641873	Mga	2.11156e-06	0.765311	0.000291756	0.0072374
chrX:101929065	Cysltr1	2.11387e-06	0.000323439	0.00653561	0.313842
chrX:94463440	Efnb1	2.11586e-06	0.000276016	0.221542	0.00766572
chr9:123570529	Fyco1	2.11631e-06	0.00172616	0.00122602	0.709784
chr11:119200345	Cbx4	2.12293e-06	0.118078	0.00835446	0.000254107
chr1:77741742	Epha4	2.12599e-06	0.00147331	0.17966	0.00144301
chr1:34662500	2310061I09Rik	2.12916e-06	0.3135	0.00408863	0.00052075
chrX:104525428	LOC622976	2.13321e-06	0.0272905	0.000147214	0.0144906
chr10:19074596	Olig3	2.13598e-06	0.392103	0.000404398	0.00528187
chr17:89012173	BC047146	2.13923e-06	0.136562	0.000755099	0.00283305
chr10:18735600	Tnfaip3	2.14109e-06	0.410978	0.000235511	0.00909123
chr7:136359264	Utf1	2.15121e-06	0.000183145	0.0117459	0.0909585
chr7:101215107	Olfr684	2.16005e-06	0.0199765	0.000439787	0.00491158
chr15:103229419	Hnrpa1	2.16032e-06	0.0854141	0.00777403	0.00027789
chr7:122663054	Eif3s8	2.1632e-06	0.000354838	0.0060963	0.315618
chr10:84730409	Cry1	2.1861e-06	0.00292185	0.000748188	0.0199276
chr19:58433629	1700011F14Rik	2.19643e-06	0.0125785	0.568011	0.000174618
chr8:63153084	Sc4mol	2.19722e-06	0.0071626	0.000306763	0.3127
chr7:63809134	Igf1r	2.19838e-06	0.00040341	0.0646545	0.00544949
chr5:72668902	Ociad1	2.20797e-06	0.000199166	0.0110861	0.363633
chr10:27857038	Ptprk	2.21219e-06	0.00371665	0.000595211	0.0573917
chr14:23925597	Slmap	2.21785e-06	0.0142209	0.000155957	0.0835436
chr9:65658656	Rbpms2	2.22173e-06	0.000223451	0.0490455	0.00994283
chr17:34020997	Mrps18b/Ppp1r10	2.24044e-06	0.000329793	0.00679347	0.166597
chr17:34020997	Mrps18b	2.24044e-06	0.000329793	0.00679347	0.166597
chr11:59038437	Hist3h2a	2.2519e-06	0.0031549	0.558636	0.000713778
chr10:23671639	Taar1	2.27221e-06	0.0023711	0.131133	0.000958296
chr18:45939279	Kcnn2	2.2749e-06	0.00130059	0.00174912	0.0824531
chr8:40163004	Asah1	2.28208e-06	0.00163794	0.00139326	0.492688
chr7:97884759	Inppl1	2.28962e-06	0.000328045	0.00697961	0.307682
chr13:34291089	Prpf4b	2.29896e-06	0.00495063	0.0554362	0.000464378
chr15:102085824	Tenc1	2.30366e-06	0.483358	0.000703962	0.00327242
chr14:45631615	Olfr733	2.30864e-06	0.449665	0.000637829	0.00361953
chr5:107569730	Pde6b	2.31356e-06	0.0311349	0.000535372	0.00432142
chr17:14067842	Rgmb	2.32271e-06	0.00513651	0.104704	0.000452196
chr8:83562254	Junb	2.33475e-06	0.00344143	0.000678426	0.221875
chr4:131284416	Epb4.1	2.34456e-06	0.0116194	0.287703	0.00020178
chr2:129106599	9430083I22	2.34901e-06	0.00122362	0.206967	0.00191972
chr4:99304911	Pgm2	2.36097e-06	0.00647285	0.00036475	0.416255
chr1:83616640	4930544G21Rik	2.37223e-06	0.248502	0.000195011	0.0121646
chr7:63501864	Lrrc28/Ttc23	2.37688e-06	0.0025971	0.000915205	0.752056
chr7:63501864	Lrrc28	2.37688e-06	0.0025971	0.000915205	0.575771
chr5:3549644	5830415L20Rik	2.38328e-06	0.0120622	0.0136628	0.0144614
chr14:56006553	Sacs	2.39288e-06	0.347086	0.00163109	0.00146705
chr8:84428860	Itfg1	2.4015e-06	0.465251	0.000903462	0.00265811
chr12:50042179	Gpr33	2.40886e-06	0.00861652	0.000279563	0.0215517
chr15:92241808	Cntn1	2.4099e-06	0.000265678	0.00907075	0.216659
chr11:20650212	4833432P19Rik	2.41176e-06	0.00574101	0.358966	0.000420093
chr12:36617086	Etv1	2.42296e-06	0.00383538	0.000631741	0.197723
chr5:8457525	Dbf4	2.42379e-06	0.0767721	0.000212388	0.0114121
chr12:9055291	Wdr35	2.42683e-06	0.00882058	0.000275132	0.157583
chr9:45971352	BC033915	2.42797e-06	0.00100979	0.00240443	0.464645
chr8:52847912	Vegfc	2.43356e-06	0.0012063	0.0951627	0.00201738
chr9:22290706	9530077C05Rik	2.44126e-06	0.00252477	0.203348	0.000966924
chr6:51237930	mmu-mir-148a	2.44666e-06	0.00984258	0.382145	0.000248579
chr19:11572421	Olfr1420	2.44901e-06	0.52153	0.00920494	0.000266054
chr14:70270858	Spert	2.44991e-06	0.0121633	0.000201419	0.209852
chr4:123361468	Rragc	2.45006e-06	0.0935125	0.000914737	0.00267843
chr11:20495027	Sertad2	2.45082e-06	0.000173916	0.191287	0.014092
chr13:54404621	2610524G07Rik	2.45838e-06	0.00531764	0.000462306	0.212365
chr3:58822805	Siah2	2.46334e-06	0.0132593	0.000185781	0.813172
chr6:51975495	Scap2	2.46465e-06	0.362606	0.000277036	0.00889648
chr5:109276516	Gtpbp6	2.47329e-06	0.00179447	0.00137829	0.105101
chr17:27128751	Pxt1	2.47411e-06	0.349482	0.000581143	0.00425732
chr16:13002176	mmu-mir-365-1	2.50507e-06	0.218418	0.000901708	0.00277814
chr15:92242668	Cntn1	2.50839e-06	0.000869338	0.00288541	0.367369
chr4:111095530	Spata6	2.5167e-06	0.14533	0.000630848	0.00398939
chr17:78361565	Hnrpll	2.53122e-06	0.545818	0.000315781	0.00801574
chr13:110777427	Snag1	2.53326e-06	0.000479795	0.00527987	0.566765
chr17:25752298	C130040N14Rik	2.53968e-06	0.00155948	0.127612	0.00162855
chr1:91447236	Asb1	2.54265e-06	0.000265879	0.12278	0.00956317
chr2:32602995	St6galnac6	2.54298e-06	0.000172412	0.0147495	0.143673
chr9:106202616	Parp3	2.54919e-06	0.00548176	0.017568	0.000465031
chr14:50887387	Mcpt1	2.55273e-06	0.00609966	0.486796	0.000418503
chr10:19075451	Olig3	2.5587e-06	0.311806	0.000404398	0.00632718
chr11:62898224	Trim16	2.56566e-06	0.0025779	0.12802	0.000995255
chr9:65657955	Rbpms2	2.56575e-06	0.000186354	0.981593	0.0137681
chr12:115985138	Dnahc11	2.58512e-06	0.00476788	0.349561	0.000542194
chr9:83647054	Sh3bgrl2	2.59598e-06	0.000321183	0.00808254	0.0517341
chr19:9663597	Fth1	2.59888e-06	0.689314	0.00450645	0.000576702
chr11:51957572	Ube2b/Cdkl3	2.59989e-06	0.000381034	0.00682325	0.0893323
chr2:90759397	Kbtbd4	2.60672e-06	0.230717	0.0130069	0.00020041
chr2:145644724	Nat5	2.60898e-06	0.909693	0.000355025	0.00734873
chr4:109665327	Elavl4	2.61214e-06	0.554668	0.00055165	0.00473514
chr6:124760701	Ptpn6	2.6199e-06	0.354411	0.000264198	0.00991645
chr10:116492097	Vmd2l3	2.62174e-06	0.15645	0.00486308	0.000539112
chr2:32603073	St6galnac6	2.6222e-06	0.000177782	0.0147495	0.143673
chr6:95202359	Kbtbd8	2.62961e-06	0.000315161	0.448488	0.0083437
chr11:112889838	Sox9	2.6313e-06	0.340101	0.00137606	0.0019122
chr11:20650787	4833432P19Rik	2.63293e-06	0.00626749	0.358966	0.000420093
chr10:45102522	Popdc3	2.63476e-06	0.000385278	0.0785697	0.00683859
chr2:37111242	Olfr362	2.635e-06	0.00169165	0.571576	0.00155765
chr12:53325329	Psma6	2.64611e-06	0.0949783	0.00416517	0.000635295
chr11:70081587	Phf23	2.66682e-06	0.00804838	0.211559	0.000331348
chr19:40484181	Aldh18a1	2.67676e-06	0.0334895	0.000397775	0.00672933
chrX:157534235	Rbbp7	2.69353e-06	0.00830699	0.044591	0.000324248
chr6:135130450	Gprc5d	2.7098e-06	0.00388156	0.0424798	0.000698122
chr7:16737117	Rshl1	2.71085e-06	0.000289825	0.00935343	0.315999
chr11:62657744	Trpv2	2.72037e-06	0.00324559	0.412627	0.000838172
chr7:22094532	Pafah1b3/Tmem145	2.73259e-06	0.000268138	0.313595	0.010191
chr7:22094532	Tmem145	2.73259e-06	0.000268138	0.313595	0.010191
chr12:99624515	Slc24a4	2.73593e-06	0.0278576	0.00781983	0.000349871
chr15:54981116	Enpp2	2.73818e-06	0.170818	0.000429722	0.00637199
chr8:83562380	Junb	2.74451e-06	0.00404541	0.000678426	0.0779328
chr11:118585103	D230014K01Rik	2.75192e-06	0.208194	0.00121927	0.00225702
chr10:80491970	9030607L17Rik	2.75193e-06	0.000562021	0.00489648	0.18979
chr2:181993897	BC050777	2.77008e-06	0.000962828	0.485257	0.00287702
chr4:59825042	1110054O05Rik	2.77778e-06	0.116696	0.0042361	0.000655739
chr8:39213802	Zdhhc2	2.78624e-06	0.0123083	0.00022637	0.542405
chr18:37895164	Pcdhb22	2.79544e-06	0.00436973	0.000639728	0.0198501
chr4:129067686	Ccdc28b	2.80392e-06	0.00277241	0.0783564	0.00101136
chr3:137953036	Rg9mtd2	2.80628e-06	0.000262324	0.0106978	0.125074
chr10:45102614	Popdc3	2.80693e-06	0.000385278	0.228608	0.00728547
chr2:103822895	Lmo2	2.8077e-06	0.394497	0.00995981	0.000281903
chr7:107697572	Galntl4	2.81205e-06	0.508308	0.00276651	0.00101646
chr1:65323209	Crygb	2.82013e-06	0.317316	0.000311103	0.00906495
chr8:9946675	Lig4	2.82215e-06	0.00216405	0.00130411	0.219745
chr13:88885165	Zcchc9	2.82448e-06	0.230705	0.000298057	0.00947634
chr7:83428210	Tyr	2.84771e-06	0.293385	0.00264845	0.00107524
chr12:109054448	Eif5	2.85682e-06	0.00306217	0.000932939	0.230959
chr17:78357348	Hnrpll	2.86846e-06	0.0005525	0.00519178	0.0799775
chr17:6514164	Rnaset2	2.87047e-06	0.00769607	0.000372979	0.684924
chr12:107247039	mmu-mir-381	2.87235e-06	0.000679372	0.0996995	0.00422794
chr7:6035007	Olfr1346	2.87805e-06	0.283604	0.000699408	0.00411498
chr9:8066800	9230110C19Rik	2.88915e-06	0.00249472	0.00115811	0.485173
chr1:161454647	Tnfsf18	2.89545e-06	0.0197555	0.000201127	0.0143961
chr6:49173693	Igf2bp3	2.90605e-06	0.00127982	0.292259	0.00227067
chr13:44181182	Jarid2	2.90676e-06	0.0126974	0.000228926	0.181047
chr9:78151978	Fbxo9	2.91737e-06	0.0106528	0.000273861	0.0593982
chr1:92813216	Ankmy1/0710001B24Rik	2.92737e-06	0.00382624	0.433713	0.000765077
chr8:53487941	Wdr17	2.92886e-06	0.300201	0.00050453	0.00580514
chr12:55132347	Slc25a21	2.93585e-06	0.05706	0.00333791	0.000879547
chr8:34860255	D8Ertd82e	2.9611e-06	0.000617529	0.00479508	0.116798
chr6:81986697	Mrpl19	2.98392e-06	0.0029873	0.215602	0.000998867
chr8:123450848	2810004N23Rik	2.98913e-06	0.000896357	0.0193787	0.00333475
chr9:38745425	Olfr922	2.99067e-06	0.49998	0.00696856	0.000429167
chr7:116024702	8430420C20Rik	2.99369e-06	0.00123537	0.02238	0.00242332
chr5:72445614	Fryl	3.00564e-06	0.00576787	0.0234571	0.0005211
chr15:76746916	Kifc2	3.00675e-06	0.000896292	0.00335466	0.0836039
chr14:67820900	Rcbtb2	3.00941e-06	0.00365856	0.000822567	0.459328
chr12:68913859	Psma3	3.01805e-06	0.351015	0.0122461	0.000246449
chr11:23617725	4933435A13Rik	3.01918e-06	0.00539253	0.000559882	0.436464
chr15:76986712	Rpl8	3.01937e-06	0.00172952	0.00174579	0.181354
chr15:45161789	Kcnv1	3.0236e-06	0.0920893	0.000656558	0.00460523
chr12:99318052	Fbln5	3.02478e-06	0.00060312	0.5045	0.00501522
chr3:109960881	Ntng1	3.03859e-06	0.000389128	0.00780871	0.0291819
chr16:38620439	Igsf11	3.04339e-06	0.00634073	0.000479974	0.234072
chr14:114679013	Mbnl2	3.05569e-06	0.0115022	0.325656	0.000265661
chr15:10772091	Rai14	3.06941e-06	0.00546731	0.000561411	0.517605
chr11:117939877	Tk1	3.09416e-06	0.00642178	0.366274	0.000481822
chr17:46553541	Nfya	3.09555e-06	0.762782	0.00195781	0.00158113
chr6:127791353	Prmt8	3.09776e-06	0.00227746	0.350834	0.00136019
chr15:92243184	Cntn1	3.09781e-06	0.00107361	0.00288541	0.367369
chr7:41538915	2410127E16Rik	3.09837e-06	0.0647912	0.00212084	0.00146092
chrX:46110424	Rap2c	3.10145e-06	0.000548529	0.160492	0.00565412
chr1:160313726	Rabgap1l	3.10177e-06	0.000575128	0.622196	0.00539318
chr7:99903659	Hbb-bh1	3.10873e-06	0.00114467	0.00271583	0.781496
chr10:59521211	Ascc1	3.12104e-06	0.000697556	0.00447424	0.423261
chr10:59521211	D10Ertd641e	3.12104e-06	0.000697556	0.00447424	0.711421
chr5:146084456	Gsh1	3.12331e-06	0.012686	0.290905	0.0002462
chr6:125733314	Tmem16b	3.12911e-06	0.000270986	0.150118	0.0115472
chr1:87410045	Ngef	3.12959e-06	0.00127522	0.235305	0.00245416
chr7:64127548	LOC434197	3.13634e-06	0.0584394	0.00621751	0.000504437
chr7:17311743	Relb	3.1393e-06	0.000372644	0.0390617	0.00842439
chr2:157750648	2610036D13Rik	3.14727e-06	0.0498161	0.00145864	0.00215767
chr3:69227511	Kpna4	3.15221e-06	0.00163847	0.038705	0.00192387
chr12:33833589	Agr2	3.15397e-06	0.526655	0.00382628	0.000824293
chr18:7206513	Mkx	3.16092e-06	0.127132	0.00131327	0.00240691
chr3:95372958	Ctsk	3.16332e-06	0.743072	0.000400028	0.00790776
chrX:137340462	AW547186	3.16486e-06	0.000722243	0.00438198	0.466565
chr7:28086085	Gramd1a	3.1884e-06	0.000294977	0.787607	0.010809
chr5:106609593	4921521K07Rik	3.19186e-06	0.00101136	0.00315602	0.307894
chr6:113858829	Tatdn2	3.19669e-06	0.000259298	0.0496307	0.0123283
chr11:69921076	Nlgn2/Plscr3	3.19676e-06	0.0128814	0.000248169	0.208062
chr6:86439165	2010309E21Rik	3.22042e-06	0.284899	0.00185258	0.00173835
chr17:78359028	Hnrpll	3.22201e-06	0.342543	0.00130558	0.00246788
chr8:84428276	Itfg1	3.22872e-06	0.721157	0.000437159	0.0073857
chr6:30023016	Nrf1	3.23146e-06	0.00151277	0.00213613	0.0951738
chr7:11594256	Zfp499	3.23526e-06	0.0787876	0.00792606	0.00040818
chr5:87916896	4931407G18Rik	3.2488e-06	0.000333528	0.0429733	0.00974071
chr17:73779727	Rasgrp3	3.25036e-06	0.655959	0.000296217	0.0109729
chr8:23509864	Adam3	3.25041e-06	0.53834	0.00077148	0.00421321
chr11:60188067	Rai1	3.25464e-06	0.0287736	0.000466303	0.00697966
chr7:41191427	AI480556	3.26846e-06	0.00443948	0.0151018	0.000736227
chr3:137953280	Rg9mtd2	3.27275e-06	0.000262324	0.0460734	0.012476
chr2:121769042	BC080788	3.28557e-06	0.000220151	0.0149242	0.659827
chr6:40037112	LOC434008	3.29365e-06	0.0036936	0.434869	0.000891718
chr2:156162615	Epb4.1l1	3.31687e-06	0.00103092	0.00321738	0.0222157
chrX:11505621	Usp9x	3.32117e-06	0.000590676	0.0261804	0.00562266
chrX:101515420	Pgk1	3.32534e-06	0.370869	0.000597461	0.00556579
chr8:4316154	Ccl25	3.32666e-06	0.217277	0.00524634	0.000634092
chr12:8947946	Laptm4a	3.33145e-06	0.00575949	0.000578428	0.357975
chr16:4686554	Rogdi	3.33633e-06	0.00811763	0.000410999	0.0303773
chr6:140675919	Aebp2	3.33933e-06	0.164622	0.000619447	0.00539082
chr19:8340414	Chrm1	3.34005e-06	0.0106637	0.135073	0.000313218
chr17:26363383	C230013L11Rik/Zfp523	3.35607e-06	0.00537586	0.000624285	0.269969
chrX:104525551	LOC622976	3.3592e-06	0.0272905	0.000231819	0.0144906
chr7:45004836	Zdhhc13	3.36923e-06	0.539856	0.00137968	0.00244205
chr10:61629410	2010107G23Rik	3.37269e-06	0.000280347	0.315494	0.0120304
chr16:17310264	Klhl22	3.38247e-06	0.0196637	0.000295916	0.0114305
chr5:30325909	Fndc4	3.3833e-06	0.00969731	0.0531078	0.000348891
chr7:94870772	Wnt11	3.38565e-06	0.0115017	0.000294361	0.559513
chr8:52848283	Vegfc	3.39438e-06	0.0012063	0.00281389	0.0452539
chr9:120631394	Ctnnb1	3.39692e-06	0.00338484	0.00100357	0.599906
chr14:14180721	Top2b	3.4094e-06	0.00425735	0.000800828	0.243892
chr9:8066552	9230110C19Rik	3.41492e-06	0.00096264	0.00354745	0.10805
chr8:124581884	Kcnk1	3.41505e-06	0.00321309	0.00106286	0.261204
chr13:54443537	Lman2	3.41598e-06	0.109387	0.000595078	0.00574039
chr6:129743221	Klri1	3.42763e-06	0.00527785	0.000649437	0.728691
chr12:49361833	6030408C04Rik	3.44718e-06	0.0104629	0.000329467	0.457924
chr9:40199736	Scn3b	3.44887e-06	0.000781806	0.00441141	0.503722
chr1:71895368	Fn1	3.45383e-06	0.000242268	0.153998	0.0142563
chr6:132994709	Tas2r129	3.4588e-06	0.000574382	0.00602178	0.311468
chr8:34860412	D8Ertd82e	3.46711e-06	0.000723056	0.00479508	0.271482
chr11:95254077	Dlx4	3.46872e-06	0.00576013	0.000602194	0.202031
chr6:92269057	Zfyve20	3.47253e-06	0.000659802	0.0323154	0.00526299
chr16:15903361	Dnm1l	3.47547e-06	0.00149769	0.00232056	0.193872
chr11:46012364	Adam19	3.48129e-06	0.00677531	0.183221	0.00051382
chr7:125713701	Brwd2	3.48589e-06	0.00268389	0.00129882	0.546304
chr12:67183934	Klhdc1	3.48733e-06	0.00560295	0.00062241	0.32384
chr3:121417118	A730020M07Rik	3.49242e-06	0.000567783	0.00615099	0.235517
chr12:4524670	Itsn2	3.49281e-06	0.012122	0.000288137	0.133209
chr1:162532379	Vamp4	3.50842e-06	0.000661774	0.0150353	0.00530153
chr11:99132830	Top2a	3.51705e-06	0.126123	0.000787222	0.00446768
chr7:137831659	Pddc1	3.52141e-06	0.000380543	0.217275	0.00925363
chr5:23205692	Nupl2	3.52351e-06	0.242577	0.00205358	0.00171579
chr6:51238118	mmu-mir-148a	3.52386e-06	0.00984258	0.864401	0.000358022
chr1:19395889	Tcfap2b	3.52721e-06	0.0139375	0.000253074	0.10553
chr14:116511517	Tm9sf2	3.52837e-06	0.00238745	0.00147788	0.264725
chr4:73209023	Rasef	3.53847e-06	0.000861823	0.0433258	0.00410579
chr5:87916809	4931407G18Rik	3.53853e-06	0.000333528	0.0429733	0.0106094
chr6:71290499	AA792894	3.54186e-06	0.000324451	0.377501	0.0109165
chr6:131462968	Csda	3.54427e-06	0.464625	0.00898776	0.000394344
chr7:99829600	Olfr68	3.55553e-06	0.00367658	0.197379	0.000967076
chr2:32604777	St6galnac6	3.56308e-06	0.000257096	0.35716	0.0138589
chr8:20731782	Defb13	3.57296e-06	0.347331	0.00236793	0.0015089
chr2:85830764	Olfr1031	3.5802e-06	0.409324	0.000387114	0.00924845
chr5:134604440	Rhbdd2	3.59304e-06	0.00852728	0.000421358	0.567831
chr9:57580426	Mpi1	3.60332e-06	0.0507172	0.000300094	0.0120073
chr12:99778909	Rin3	3.60644e-06	0.00472693	0.244434	0.000762956
chr1:151434915	Rnf2	3.61213e-06	0.00796149	0.0004537	0.305375
chr5:100014951	Mrps18c	3.61224e-06	0.0149823	0.0002411	0.0684615
chr13:44180819	Jarid2	3.61389e-06	0.0108909	0.000331827	0.181047
chr2:155702600	Cep250	3.616e-06	0.0149519	0.415385	0.000241841
chr14:51270518	Rnf17	3.6262e-06	0.00268729	0.418579	0.00134939
chr7:28086540	Gramd1a	3.62656e-06	0.000294977	0.43018	0.0122944
chr2:122506616	BC011153	3.63648e-06	0.0946369	0.0131255	0.000277056
chr16:20268124	Clcn2/Polr2h	3.64716e-06	0.00855575	0.167223	0.000426282
chr16:20268124	Polr2h	3.64716e-06	0.00855575	0.0446528	0.000426282
chr6:125121164	Chd4	3.68138e-06	0.000425611	0.00864962	0.0160872
chr3:104161079	LOC433634	3.68477e-06	0.000668551	0.0743084	0.00551157
chr17:34020576	Mrps18b	3.68963e-06	0.000329793	0.0111877	0.586951
chr6:29669559	Smo	3.70204e-06	0.000652195	0.00567629	0.625685
chr3:17523355	mmu-mir-124a-2	3.70266e-06	0.00335399	0.00110396	0.247017
chr6:142789451	Abcc9	3.73437e-06	0.000743828	0.0499944	0.00502047
chr19:29511701	Ranbp6	3.73783e-06	0.00705966	0.000529463	0.181779
chr5:146084743	Gsh1	3.76123e-06	0.015886	0.00427123	0.000880596
chr17:32267415	Psmb9	3.77583e-06	0.0109346	0.0601045	0.00034531
chr18:9653064	5730405I09Rik	3.79006e-06	0.000354691	0.0106855	0.229163
chr1:75659165	Gmppa	3.79202e-06	0.00275768	0.00137507	0.364019
chr19:56731892	A630007B06Rik	3.79321e-06	0.262039	0.00515966	0.000735166
chr10:128963907	Olfr787	3.79699e-06	0.00182569	0.0285688	0.00207976
chr10:27857563	Ptprk	3.80723e-06	0.00639644	0.000595211	0.0593916
chr17:64293325	Ankrd12	3.82835e-06	0.00975034	0.000392637	0.264446
chr7:41842171	Fut2	3.83319e-06	0.0537058	0.000258464	0.0148307
chr5:64486281	Klhl5	3.84455e-06	0.00174042	0.00220899	0.104292
chr1:96728085	Slco4c1	3.8488e-06	0.00154925	0.33975	0.0024843
chr17:85261596	Rhoq	3.87474e-06	0.0058538	0.000661919	0.102099
chr8:19198874	Defb6	3.88537e-06	0.512138	0.00164199	0.00236625
chr6:30826293	Copg2	3.88876e-06	0.0053888	0.000721638	0.0745954
chr1:17915200	Crispld1	3.89189e-06	0.441033	0.00227141	0.00171342
chr11:78405599	Aldoc	3.8975e-06	0.29126	0.000658273	0.00592079
chr11:5215723	Kremen1	3.89828e-06	0.35571	0.0013836	0.00281748
chr14:18450453	Camk2g	3.89961e-06	0.000642281	0.222736	0.0060715
chrX:6270842	Otud5	3.90945e-06	0.00162994	0.195398	0.00239853
chr10:107625084	Ppp1r12a	3.91325e-06	0.00187901	0.08653	0.00208261
chr12:56946233	Sec23a	3.92244e-06	0.00091245	0.0042988	0.227024
chr7:93728199	Clns1a	3.92447e-06	0.001333	0.143692	0.00294409
chr17:33337590	Bat1a	3.93381e-06	0.0201601	0.00730951	0.000538177
chr8:104497059	Pskh1	3.93667e-06	0.00808737	0.000486767	0.234096
chr14:47638311	Mettl3	3.95692e-06	0.0746051	0.00730275	0.00054184
chr8:103894887	C730015A04Rik	3.96367e-06	0.00669874	0.113534	0.000591705
chr19:44228297	Scd4	3.98692e-06	0.108796	0.00112167	0.00355444
chr9:80144159	Senp6	4.00038e-06	0.00104042	0.00384496	0.0541748
chr10:33877483	BB146404	4.00502e-06	0.473424	0.00198133	0.00202138
chr1:143630273	Cdc73	4.02878e-06	0.443065	0.00118835	0.00339023
chr11:85956505	Tbx4	4.0387e-06	0.00457609	0.343857	0.000882565
chr5:43302234	Fgfbp1	4.04901e-06	0.000342188	0.199787	0.0118327
chr3:100480570	Man1a2	4.05742e-06	0.0197097	0.00408306	0.000993719
chr8:4315535	Ccl25	4.07913e-06	0.00643302	0.264935	0.000634092
chrX:11505679	Usp9x	4.13452e-06	0.000590676	0.0261804	0.00699964
chr14:70695609	Gtf2f2	4.13627e-06	0.374857	0.00179114	0.0023093
chr16:57023517	Nit2	4.15208e-06	0.0327374	0.00055619	0.00746521
chr17:38063268	Pigt	4.15586e-06	0.000581524	0.00714651	0.16334
chr17:35433752	Olfr99	4.15603e-06	0.00298381	0.00139286	0.0508788
chr6:83058658	Dok1	4.16102e-06	0.00105991	0.413272	0.00392581
chr13:65488509	Mtrr	4.16217e-06	0.00955173	0.059245	0.00043575
chr8:22958006	A730045E13Rik	4.16529e-06	0.00802479	0.000519053	0.27653
chr15:65009779	Adcy8	4.16691e-06	0.0369425	0.000382842	0.0108842
chr8:93605666	Gpr97	4.17064e-06	0.000571317	0.176641	0.00730004
chr1:16810073	BC020124	4.21483e-06	0.0378481	0.00801562	0.000525828
chr6:83820789	Nagk	4.22187e-06	0.0584812	0.0140956	0.000299518
chr2:25499801	Lcn12	4.22447e-06	0.00108204	0.0884527	0.00390416
chr6:142475036	Recql/Golt1b	4.22568e-06	0.0021978	0.00192269	0.500505
chr6:142475036	Golt1b	4.22568e-06	0.0021978	0.00192269	0.500505
chr6:142475036	Recql	4.22568e-06	0.0021978	0.00192269	0.44749
chr3:66058546	Ccnl1	4.22603e-06	0.000521516	0.00810335	0.0920695
chr3:89352238	Thbs3	4.23113e-06	0.0655467	0.00314221	0.00134655
chr6:145137800	Bcat1	4.23138e-06	0.263823	0.000434773	0.00973239
chr4:106941746	Glis1	4.25066e-06	0.243357	0.00147273	0.00288625
chr11:120682479	P4hb	4.25109e-06	0.000537807	0.00790449	0.547561
chr9:38856468	Olfr930	4.25365e-06	0.0472629	0.0106411	0.000399738
chrX:52523648	Brs3	4.26338e-06	0.00532115	0.000801214	0.0264487
chr7:96204344	2610209A20Rik	4.26893e-06	0.0036216	0.268288	0.00117874
chrX:64073294	Fmr1	4.28302e-06	0.000955906	0.00448058	0.445274
chr12:30216067	2010109K11Rik	4.2908e-06	0.0108609	0.000395068	0.311716
chrX:72898506	Tbl1x	4.29159e-06	0.000781645	0.0601583	0.00549046
chr12:100373966	Btbd7	4.2947e-06	0.000601357	0.00714169	0.149019
chr10:40034640	Bxdc1	4.29661e-06	0.00441276	0.000973679	0.0889508
chr6:125075540	Acrbp	4.30209e-06	0.508474	0.000905577	0.00475066
chr8:91823579	Es22	4.30871e-06	0.00395416	0.290785	0.00108967
chr6:125075723	Acrbp	4.31582e-06	0.344146	0.000908468	0.00475066
chr4:25035486	C230012O17Rik	4.32068e-06	0.000850582	0.00507967	0.420745
chr7:103995009	Olfr481	4.32186e-06	0.000980802	0.02521	0.00440645
chr3:105791171	Ovgp1	4.32626e-06	0.621355	0.000560068	0.00772452
chr16:43918082	Mak3	4.33011e-06	0.00289781	0.00149427	0.0759616
chr4:127707946	Hmgb4	4.35566e-06	0.00319481	0.00136335	0.326101
chr11:101048478	Stat3	4.35586e-06	0.0014998	0.00290429	0.0155177
chr4:131842463	Med18	4.36053e-06	0.0116672	0.367084	0.000373741
chr12:67313836	Arf6	4.36817e-06	0.00151699	0.0028795	0.648976
chr7:104537841	Olfr508	4.36956e-06	0.038015	0.000655891	0.00666202
chr14:70525614	Tpt1	4.37555e-06	0.0100363	0.000435971	0.277197
chr18:21672470	Gm944	4.38503e-06	0.013008	0.000337104	0.155409
chrX:80961648	4921526G09Rik	4.39424e-06	0.00115102	0.340072	0.00381769
chr11:58676021	Olfr324	4.41054e-06	0.00460899	0.106285	0.000956944
chr16:20161365	Alg3/1810009K13Rik	4.42582e-06	0.00566356	0.000781455	0.10083
chr5:136086725	Trim56	4.43643e-06	0.000322778	0.565721	0.0137445
chr14:45631673	Olfr733	4.44908e-06	0.529046	0.000637829	0.00697535
chr8:86060744	Cbln1	4.45364e-06	0.00153242	0.00290628	0.385172
chr12:100373741	Btbd7	4.45682e-06	0.000601357	0.00741129	0.149019
chr13:48905334	Ippk	4.45893e-06	0.0818564	0.00313761	0.00142113
chr11:102426340	Ubtf	4.46774e-06	0.000411825	0.0956255	0.0108486
chr12:4051669	Adcy3	4.47227e-06	0.00815542	0.103566	0.00054838
chr10:122756768	AI851790	4.48497e-06	0.0114176	0.000392813	0.0259259
chr16:13867061	0610037P05Rik	4.48674e-06	0.00499003	0.000899141	0.225115
chr9:19723374	Olfr860	4.51677e-06	0.000412092	0.0903393	0.0109606
chrX:6329217	Pqbp1	4.52455e-06	0.404233	0.00378354	0.00119585
chr14:17482433	2700060E02Rik	4.52781e-06	0.00653055	0.000693328	0.497126
chr6:123267951	Clec4n	4.53651e-06	0.00139599	0.165838	0.00324967
chr5:32688293	2410018C17Rik	4.54678e-06	0.00122567	0.325431	0.00370962
chr7:45999353	Prmt3	4.5593e-06	0.00471096	0.20162	0.000967806
chr11:76932024	Cpd	4.56798e-06	0.160063	0.00187828	0.002432
chrX:157534976	Rbbp7	4.58203e-06	0.00145053	0.00315887	0.0525722
chr17:78361291	Hnrpll	4.60106e-06	0.545818	0.000315781	0.0145704
chr9:38988846	Olfr937	4.60778e-06	0.138611	0.000313507	0.0146975
chr17:69129995	Tgif	4.61772e-06	0.189802	0.00185141	0.00249416
chr18:62938568	A230091H23Rik	4.63509e-06	0.0255717	0.0130647	0.000354779
chr4:154642154	Mmp23	4.64616e-06	0.00623184	0.291107	0.000745552
chr17:24623374	C230078M08Rik	4.64914e-06	0.00736415	0.00063132	0.105939
chr15:95793562	Tmem16f	4.65033e-06	0.225679	0.000925352	0.00502547
chr3:121810751	Abca4	4.66318e-06	0.00158615	0.00293994	0.0297607
chr15:100288501	Mettl7a	4.67136e-06	0.0419714	0.00206683	0.00226016
chr12:4051746	Adcy3	4.6753e-06	0.00852567	0.103566	0.00054838
chr11:30149720	Spnb2	4.69156e-06	0.00223413	0.372704	0.00209995
chr1:53050654	Inpp1	4.70186e-06	0.109891	0.00183094	0.002568
chr3:41594159	D3Ertd751e	4.71891e-06	0.00678727	0.000695258	0.105484
chr7:35786242	3000002G13Rik	4.72571e-06	0.0124286	0.476661	0.00038023
chr9:80143539	Senp6	4.7286e-06	0.00258242	0.0163059	0.00183107
chr8:93191476	2310065K24Rik/Rspry1	4.7304e-06	0.047971	0.00134418	0.00351917
chr8:93191476	Rspry1	4.7304e-06	0.047971	0.00134418	0.00351917
chr9:64372647	AV340375	4.73446e-06	0.00311231	0.00152121	0.118645
chr4:43594461	1110029E03Rik	4.74257e-06	0.00416401	0.00113894	0.442385
chr4:24919978	6430524H05Rik	4.74571e-06	0.00825532	0.000574867	0.152155
chr2:164238066	Pigt	4.7778e-06	0.00818851	0.128966	0.000583477
chr14:116511588	Tm9sf2	4.78216e-06	0.00323581	0.00147788	0.0774844
chr16:32859306	Osbpl11	4.78525e-06	0.00217544	0.0523026	0.00219967
chr13:38384889	Slc35b3	4.79443e-06	0.000668814	0.00716857	0.0741773
chr7:14165278	BC057627	4.79454e-06	0.00884077	0.000542322	0.431624
chr2:72320772	Cdca7	4.80482e-06	0.014626	0.0549539	0.000328511
chr2:155745340	Ergic3	4.84208e-06	0.00233267	0.0891199	0.00207577
chr11:5789992	Polm	4.84223e-06	0.00262257	0.242603	0.00184637
chr9:44239684	Mizf	4.8458e-06	0.00839094	0.000577503	0.0376965
chr9:98127219	Rbp2	4.86295e-06	0.000397122	0.190935	0.0122455
chr3:156466352	Negr1	4.86319e-06	0.337893	0.00583166	0.000833929
chrX:70473378	Gab3/BC068171	4.87149e-06	0.328923	0.00901316	0.000540487
chrX:70473378	Gab3	4.87149e-06	0.361939	0.00901316	0.000540487
chr13:58879284	Hbld2	4.87487e-06	0.00123873	0.0850686	0.00393538
chr15:76986423	Rpl8	4.89749e-06	0.00280532	0.00174579	0.0573812
chr9:65658781	Rbpms2	4.90213e-06	0.000493032	0.0490455	0.00994283
chr2:154973922	Dynlrb1	4.9098e-06	0.0142969	0.0662269	0.000343417
chr9:50987581	Snf1lk2	4.91624e-06	0.00161217	0.00304944	0.160196
chr13:102192561	D13Bwg1146e	4.93226e-06	0.00966356	0.000510397	0.146403
chr7:58095325	Ndn	4.9362e-06	0.000942694	0.0521155	0.00523627
chr2:164974136	Cdh22	4.94308e-06	0.000614293	0.275545	0.00804679
chr8:4315429	Ccl25	4.95571e-06	0.00643302	0.567724	0.000770355
chr11:102214621	Ppy	4.95587e-06	0.00366025	0.142881	0.00135397
chr1:162832217	Fmo1	4.95921e-06	0.0538341	0.00195998	0.00253024
chr7:40615928	Lrrc4b	4.96151e-06	0.00231354	0.738342	0.00214455
chr6:29399972	Atp6v1f	4.96942e-06	0.00101437	0.00489901	0.176052
chr8:103232299	Rrad	4.97868e-06	0.00786206	0.0158293	0.000633254
chr4:135235451	Fusip1	4.99129e-06	0.00325075	0.00153543	0.252032
chr3:73161277	Slitrk3	5.00203e-06	0.00292522	0.00170997	0.442693
chr1:119663359	Ptpn4	5.00719e-06	0.707942	0.000687704	0.00728103
chr13:108646063	Gpbp1	5.02226e-06	0.000685121	0.00733048	0.210396
chr6:88593370	Sec61a1	5.03128e-06	0.000599303	0.106754	0.00839522
chr13:92762592	F2rl2	5.04114e-06	0.00563945	0.240066	0.000893906
chr6:129535405	Olr1	5.04363e-06	0.00905689	0.000556883	0.322482
chr8:122446805	ENSMUST00000065554	5.04808e-06	0.00158395	0.00318702	0.411222
chr11:31824960	Cpeb4	5.07502e-06	0.469874	0.00314172	0.00161536
chr11:71099514	Derl2	5.08071e-06	0.0192286	0.00081108	0.00626412
chr7:137636030	Rassf7	5.08878e-06	0.0111707	0.000455546	0.333343
chr14:23128367	Rai17	5.10732e-06	0.0155088	0.00575277	0.000887803
chr12:29399045	Slc26a4	5.12589e-06	0.00327105	0.00156705	0.523719
chr5:110929088	E130006D01Rik	5.12834e-06	0.00113271	0.00452751	0.0251206
chr7:4636929	BC018462	5.13289e-06	0.0018416	0.109268	0.00278719
chr4:153955174	Pank4	5.13388e-06	0.00317984	0.286135	0.00161451
chr17:44283333	Mad2l1bp/Gtpbp2	5.13523e-06	0.146405	0.00687841	0.000746572
chr17:44283333	Mad2l1bp	5.13523e-06	0.0685095	0.00687841	0.000746572
chr4:115930352	Tmem69	5.15248e-06	0.0126029	0.000408833	0.0273328
chrX:98685673	Chic1	5.16426e-06	0.41387	0.000756615	0.00682548
chr8:92624986	Nudt21	5.16573e-06	0.00233425	0.00221301	0.56783
chrX:94463318	Efnb1	5.16691e-06	0.0131735	0.254856	0.000392219
chrX:136974145	Kcne1l	5.18948e-06	0.0338991	0.00344661	0.00150568
chr1:164240309	4930455F23Rik	5.21804e-06	0.288319	0.00160132	0.00325859
chr3:89478592	Adam15	5.22012e-06	0.305571	0.00572223	0.000912254
chr5:118904837	Tbx3	5.22112e-06	0.00150575	0.0165477	0.00346746
chr11:77570817	Git1	5.22113e-06	0.0204576	0.00886181	0.000589172
chr7:27361007	Tyrobp	5.24321e-06	0.0085607	0.653094	0.000612474
chr6:124869431	Leprel2	5.24687e-06	0.00689012	0.614861	0.000761507
chr1:162832307	Fmo1	5.25711e-06	0.0538341	0.00207771	0.00253024
chr10:32669409	Tcba1	5.25762e-06	0.14256	0.000357586	0.0147031
chr5:90338507	Ankrd17	5.27451e-06	0.00069279	0.00761344	0.107681
chr4:99305005	Pgm2	5.28242e-06	0.0144823	0.00036475	0.103097
chr19:53957569	Adra2a	5.29344e-06	0.00670736	0.201629	0.000789199
chr13:46496373	Nhlrc1	5.30327e-06	0.00751285	0.271602	0.000705893
chr10:68816999	BC099973	5.30428e-06	0.00403473	0.582109	0.00131466
chr6:134936139	Cdkn1b	5.30938e-06	0.0020419	0.081018	0.00260022
chr1:88310112	Spp2	5.32717e-06	0.00369747	0.00144076	0.874588
chr8:13949788	2610019F03Rik	5.32814e-06	0.00146809	0.288013	0.00362929
chr11:32179459	Mpg	5.33453e-06	0.00271809	0.0019626	0.169109
chr12:19777932	Ywhaq	5.36123e-06	0.0677459	0.00428839	0.00125017
chr1:174121541	Olfr420	5.36784e-06	0.180233	0.00133291	0.00402718
chr17:33337481	Bat1a	5.38708e-06	0.0651326	0.00730951	0.000736996
chr15:78203169	Cacng2	5.39746e-06	0.00275404	0.00195984	0.118237
chr9:39246953	Olfr948	5.42641e-06	0.000810531	0.162128	0.00669488
chr2:30056442	Wdr34	5.43452e-06	0.000559466	0.00971377	0.281036
chr8:39465598	Adam24	5.43566e-06	0.265684	0.0146883	0.000370068
chr8:105894204	Nfat5	5.44655e-06	0.00290791	0.0814044	0.00187301
chr14:45116966	3632451O06Rik	5.45521e-06	0.413556	0.000418898	0.0130228
chr6:13548933	8430437G11Rik	5.46759e-06	0.00350177	0.00156138	0.254341
chr12:101597195	Serpina5	5.48809e-06	0.00542266	0.460109	0.00101207
chr3:103607047	Ap4b1	5.49609e-06	0.00412532	0.162934	0.00133228
chr3:136120394	Bank1	5.49626e-06	0.0115073	0.000477631	0.657989
chr8:20753279	Ccdc70	5.50078e-06	0.00742327	0.000741019	0.0540856
chr2:29795709	Coq4	5.53038e-06	0.232614	0.000568556	0.00972707
chr2:110215219	1110018M03Rik	5.56066e-06	0.249592	0.00340154	0.00163475
chr9:22290781	9530077C05Rik	5.56508e-06	0.00575545	0.307465	0.000966924
chr13:24385658	Mrs2l	5.57348e-06	0.00352665	0.283965	0.00158039
chr12:110353670	Cdca4	5.58781e-06	0.000665158	0.090696	0.00840072
chr19:45970101	Nolc1	5.61013e-06	0.805194	0.00223418	0.00251104
chr15:98012074	Col2a1	5.61104e-06	0.280718	0.00475425	0.00118022
chr17:89012118	BC047146	5.64017e-06	0.136935	0.00199085	0.00283305
chr6:47491287	Cul1	5.66533e-06	0.00057198	0.00990477	0.447947
chr11:6428661	Purb	5.69194e-06	0.00864226	0.211056	0.000658618
chr7:37943020	1700108E19Rik	5.69796e-06	0.00086029	0.0066233	0.36015
chr9:102943828	Trf	5.70364e-06	0.00883039	0.00064591	0.0395186
chr12:107964480	LOC629605	5.72667e-06	0.0545139	0.0129961	0.000440644
chr13:113522338	Isl1	5.73402e-06	0.00189934	0.163607	0.00301895
chr6:42408248	Olfr458	5.74399e-06	0.564396	0.000955151	0.0060137
chr2:111078957	4930430A15Rik	5.74635e-06	0.00077846	0.2443	0.00738168
chr15:58957717	Rnf139	5.78369e-06	0.00922803	0.0277784	0.000626752
chr14:50816081	Cma1	5.78552e-06	0.960413	0.000762016	0.00759238
chr11:115817037	Grb2	5.80192e-06	0.0270029	0.00298921	0.00194095
chrX:80962466	4921526G09Rik	5.80919e-06	0.0863175	0.00152165	0.00381769
chr12:70187553	Rtn1	5.81396e-06	0.00445895	0.00130389	0.167542
chr16:91779383	Cryzl1	5.82837e-06	0.00634569	0.329457	0.000918476
chr14:52756914	Zdhhc20	5.82854e-06	0.004054	0.097861	0.00143773
chr11:96470897	Hoxb1	5.83288e-06	0.270735	0.00217394	0.0026831
chr15:34347397	Laptm4b	5.83666e-06	0.0757401	0.00841382	0.000693699
chr3:73813493	Bche	5.84107e-06	0.0303807	0.000674424	0.00866083
chr1:131724881	Slc41a1	5.84446e-06	0.454508	0.0005526	0.0105763
chr14:70695339	Gtf2f2	5.87058e-06	0.257026	0.00116055	0.00505845
chr2:165240553	2810408M09Rik/Slc2a10	5.87644e-06	0.0730538	0.00154732	0.00379783
chr17:26808571	Srpk1	5.87893e-06	0.00684345	0.0932117	0.00085906
chr1:184259314	Hlx1	5.8942e-06	0.000762914	0.1744	0.0077259
chr13:70778691	Nkd2	5.90809e-06	0.503291	0.000426714	0.0138455
chr10:4425414	Rgs17	5.92004e-06	0.119135	0.000438848	0.01349
chr12:76707219	Mpp5	5.94398e-06	0.00234164	0.00253839	0.217751
chr8:122446266	ENSMUST00000065554	5.96371e-06	0.00187125	0.00318702	0.411222
chr18:35933656	Matr3	5.96828e-06	0.00195912	0.00304641	0.433503
chr8:69218546	Ifi30	5.99076e-06	0.00212051	0.0975833	0.00282514
chr8:83532739	Mast1/Rtbdn	6.01784e-06	0.000860999	0.382628	0.00698936
chr13:91422674	Ap3b1	6.04543e-06	0.00328217	0.0018419	0.0551502
chr12:53325403	Psma6	6.05928e-06	0.0949783	0.00416517	0.00145475
chr11:9000161	LOC626870	6.06804e-06	0.00322006	0.1994	0.00188445
chr10:51498174	Rfxdc1	6.07596e-06	0.250477	0.00536707	0.00113208
chr4:59825132	1110054O05Rik	6.07872e-06	0.121486	0.0042361	0.00143498
chr11:102197804	Mpp2	6.09508e-06	0.00918981	0.0162268	0.000663243
chrX:15051389	Maoa	6.11526e-06	0.0021398	0.22033	0.00285786
chr10:101976019	Nts	6.1186e-06	0.323545	0.00357294	0.00171249
chr9:106202993	Parp3	6.12027e-06	0.00154545	0.00396018	0.0647393
chr7:136410733	Tubgcp2	6.12052e-06	0.186817	0.000504729	0.0121264
chr4:127707702	Hmgb4	6.13465e-06	0.00449968	0.00136335	0.380299
chr1:91230393	Gm556	6.17396e-06	0.000722552	0.00854465	0.0217049
chr6:13548861	8430437G11Rik	6.17532e-06	0.00395504	0.00156138	0.254341
chr9:120631722	Ctnnb1	6.21108e-06	0.00618901	0.00100357	0.612541
chr7:3287773	Leng1	6.2292e-06	0.147718	0.00364561	0.00170869
chr7:62551175	Asb7	6.24681e-06	0.00394253	0.00158446	0.857566
chr7:77217489	Rps17	6.27113e-06	0.000611677	0.367918	0.0102523
chr6:121105318	Mical3	6.27546e-06	0.0133544	0.210346	0.000469916
chr2:12239906	Itga8	6.2814e-06	0.00301405	0.420029	0.00208404
chr12:89071996	Gtf2a1	6.28141e-06	0.00252959	0.00248317	0.0788065
chr4:46663563	Tbc1d2	6.29256e-06	0.00848642	0.000741485	0.027325
chr5:116521442	Pebp1	6.31248e-06	0.00182551	0.00345792	0.529546
chr1:87409948	Ngef	6.3179e-06	0.00257436	0.134441	0.00245416
chr9:66545359	Fbxl22	6.34065e-06	0.000686518	0.00923596	0.223417
chr8:92627412	Ogfod1	6.34655e-06	0.000819653	0.103629	0.00774296
chr18:62039770	mmu-mir-143	6.34784e-06	0.00192749	0.301803	0.00329333
chr2:63119450	Kcnh7	6.36119e-06	0.000956592	0.00664984	0.181687
chr5:107569665	Pde6b	6.41084e-06	0.0311349	0.000535372	0.0119746
chr15:76721692	Nfkbil2	6.41647e-06	0.000901047	0.00712113	0.152105
chr14:27439548	Il17rb	6.4233e-06	0.0135882	0.192336	0.000472711
chr12:107246114	mmu-mir-381	6.43084e-06	0.230089	0.00302602	0.00212518
chr14:51270452	Rnf17	6.44147e-06	0.00477363	0.418579	0.00134939
chr18:37387248	Pcdha11	6.44387e-06	0.00855441	0.0326283	0.00075328
chr16:43918154	Mak3	6.45405e-06	0.00431921	0.00149427	0.147674
chr7:24985266	Psmc4	6.47771e-06	0.00197945	0.00327247	0.0808106
chr8:53488102	Wdr17	6.48193e-06	0.300201	0.00111659	0.00580514
chr4:115526258	Pomgnt1	6.49254e-06	0.00289998	0.272915	0.00223882
chr9:88542256	Snx14	6.49786e-06	0.330266	0.00705927	0.000920473
chr7:75375328	mmu-mir-9-3	6.52617e-06	0.00889172	0.00073396	0.109111
chr9:54616086	Idh3a	6.54812e-06	0.0132389	0.000494613	0.359959
chr15:99042125	Prph1	6.55109e-06	0.00199699	0.238471	0.00328047
chr12:31801695	Twist1	6.56979e-06	0.294168	0.00673417	0.000975591
chr14:51991330	Gjb6	6.57346e-06	0.00321938	0.00204184	0.0223896
chr5:138707016	A930021H16Rik	6.58346e-06	0.000846569	0.253668	0.00777663
chr11:118585009	D230014K01Rik	6.64807e-06	0.293076	0.00294551	0.00225702
chr1:59922574	Sumo1	6.693e-06	0.00750454	0.000891861	0.60214
chr2:112131929	Slc12a6	6.70232e-06	0.0148461	0.641777	0.000451453
chr3:95692637	BC067054	6.70804e-06	0.00954709	0.451818	0.000702627
chr11:83479405	Rasl10b	6.71017e-06	0.00125404	0.00535084	0.383732
chr3:108044828	Sypl2	6.71795e-06	0.0111955	0.0508194	0.000600058
chr3:121490833	F3	6.7248e-06	0.749624	0.000613846	0.0109552
chr6:88594020	Sec61a1	6.74659e-06	0.000599303	0.0831528	0.0112574
chr8:123450761	2810004N23Rik	6.75659e-06	0.000896357	0.0193787	0.00753784
chr18:24987997	Slc39a6/Statip1	6.78353e-06	0.0024765	0.0185242	0.00273916
chr4:129490482	Col16a1	6.81082e-06	0.00121878	0.0055882	0.147678
chr10:98478502	Atp2b1	6.84789e-06	0.133472	0.0015084	0.00453984
chr18:37730705	Pcdhb8	6.87027e-06	0.146299	0.00646094	0.00106335
chr7:17311627	Relb	6.89162e-06	0.000818055	0.0256088	0.00842439
chr17:27128881	Pxt1	6.90487e-06	0.420443	0.000733605	0.00941225
chr15:100478093	BC035295	6.92859e-06	0.30357	0.00182732	0.00379167
chr7:119566035	Aqp8	6.94134e-06	0.00457005	0.0852553	0.00151887
chr19:59380542	Emx2	6.94334e-06	0.0137632	0.0761345	0.000504486
chr5:119665470	Lhx5	6.94374e-06	0.00315359	0.135752	0.00220185
chr6:29312338	Opn1sw	6.94732e-06	0.0215187	0.0065354	0.00106303
chr5:96212168	Bmp2k	6.95005e-06	0.00285722	0.0466294	0.00243245
chr3:95781131	Car14	6.95587e-06	0.000503145	0.0138248	0.38664
chr16:44120906	Ccdc52	6.98809e-06	0.00137165	0.274426	0.00509465
chr11:118451280	Ddc8	6.99772e-06	0.00331102	0.00211347	0.0313817
chr10:128831915	Olfr781	7.00455e-06	0.28155	0.0033193	0.00211025
chr19:4064550	Rps6kb2	7.01048e-06	0.0050195	0.154549	0.00139665
chr17:31093396	BC066107	7.03109e-06	0.00585456	0.233407	0.00120096
chr10:23738538	Taar6	7.06513e-06	0.00849816	0.000831372	0.0966101
chr6:88592964	Sec61a1	7.0696e-06	0.000842098	0.106754	0.00839522
chr8:103190718	4833426J09Rik	7.07802e-06	0.325698	0.0134041	0.000528048
chr13:67769640	Adamts16	7.09595e-06	0.12941	0.00842744	0.000842005
chr6:49173487	Igf2bp3	7.11374e-06	0.0133691	0.072921	0.000532102
chr6:43706756	Tpk1	7.11865e-06	0.0254672	0.00220973	0.00322149
chrX:43005726	Ocrl	7.12584e-06	0.00532417	0.306316	0.00133839
chr11:60498751	Atpaf2/4933439F18Rik	7.13455e-06	0.000858493	0.00831056	0.294137
chr11:60498751	Atpaf2	7.13455e-06	0.000858493	0.00831056	0.289936
chr11:72119539	Aipl1/6720460F02Rik	7.13856e-06	0.246829	0.00637796	0.00111925
chr11:72119539	Aipl1	7.13856e-06	0.246829	0.00637796	0.00111925
chr15:36375509	Rnf19	7.15315e-06	0.00523439	0.0818927	0.00136657
chr1:160002936	4930523C07Rik	7.16496e-06	0.290644	0.00400472	0.00178913
chr10:62905704	Dnajc12	7.18105e-06	0.0056479	0.00127146	0.395273
chr10:117358618	Rap1b	7.18573e-06	0.0138214	0.0005199	0.682763
chr4:118800465	Zmynd12	7.18667e-06	0.00149731	0.00479972	0.028837
chr12:68880749	Actr10	7.20135e-06	0.665792	0.000534388	0.0134759
chr17:73779675	Rasgrp3	7.20989e-06	0.674531	0.000657063	0.0109729
chr16:94074179	Cldn14	7.21633e-06	0.0112504	0.278763	0.000641427
chr7:95214639	Dgat2	7.22835e-06	0.00815062	0.0969659	0.000886847
chr11:59037525	Hist3h2a	7.23264e-06	0.228668	0.0101329	0.000713778
chr5:70214262	Gabrg1	7.26347e-06	0.0409739	0.00551843	0.00131622
chr7:104201097	Olfr490	7.27002e-06	0.0856964	0.00375719	0.00193496
chr11:86270394	Brip1	7.28966e-06	0.163742	0.00061345	0.0118831
chr4:116929079	Prnpip1	7.29391e-06	0.643566	0.0120585	0.000604877
chr4:47105972	Galnt12	7.30519e-06	0.000878104	0.248601	0.00831927
chr5:4109879	Cyp51	7.32185e-06	0.000636549	0.193429	0.0115024
chr11:24026766	A830031A19Rik	7.33475e-06	0.00122337	0.119166	0.00599553
chr2:182267027	Myt1	7.36424e-06	0.0130884	0.000562656	0.271589
chr11:102989530	Eftud2	7.37137e-06	0.0037165	0.0635899	0.00198342
chr11:75735288	Myo1c	7.41078e-06	0.273294	0.000541806	0.0136779
chr16:35038726	Sec22a	7.44632e-06	0.0489041	0.00450654	0.00165234
chr1:41033814	4931419K03Rik	7.45848e-06	0.0997397	0.000953709	0.00782049
chr8:69209338	Rab3a	7.48328e-06	0.000501389	0.279621	0.0149251
chr11:50847095	Zfp454	7.48997e-06	0.00378309	0.671969	0.00197986
chr9:44538610	Ddx6	7.49208e-06	0.00298671	0.00250848	0.0166477
chr11:96428123	Hoxb4	7.51049e-06	0.300308	0.001781	0.004217
chr4:71635125	Tle1	7.51513e-06	0.000808143	0.136296	0.00929926
chr11:62367373	Ttc19	7.52812e-06	0.00459924	0.215663	0.00163682
chr16:55925697	Senp7	7.52989e-06	0.0383597	0.000645454	0.011666
chr16:56574487	Tfg	7.53818e-06	0.0053388	0.0560092	0.00141196
chr5:100879819	Nkx6-1	7.54874e-06	0.000640828	0.0117797	0.0988849
chr5:115199220	Cit	7.55535e-06	0.0118856	0.000635672	0.649269
chr9:88624949	ENSMUST00000093755	7.56132e-06	0.00106461	0.0697826	0.00710241
chr13:34150850	BC049659	7.57983e-06	0.137688	0.00113784	0.00666161
chr1:75505151	Resp18	7.5825e-06	0.448104	0.00771667	0.000982613
chr11:101411126	Becn1	7.59335e-06	0.00433037	0.0310393	0.00175351
chr11:93210833	Car10	7.61324e-06	0.465891	0.00617283	0.00123335
chr9:45971269	BC033915	7.61891e-06	0.00100979	0.00754502	0.528718
chr11:98912196	Casc3	7.67992e-06	0.361386	0.00526154	0.00145963
chr9:110512743	1700036D21Rik	7.68658e-06	0.00400758	0.477089	0.00191801
chr3:61159267	P2ry1	7.72682e-06	0.00071757	0.0566824	0.010768
chr4:129017406	BC030183	7.72743e-06	0.0161311	0.000724487	0.0106661
chr6:147031692	Ppfibp1	7.73456e-06	0.370968	0.00621792	0.00124392
chr8:14862348	Cln8	7.74108e-06	0.00260061	0.42667	0.00297664
chr5:138789081	BC019731	7.76339e-06	0.00182535	0.162534	0.0042531
chr9:57580224	Mpi1	7.78197e-06	0.0507172	0.000648103	0.0120073
chr2:91562673	D230010M03Rik	7.80595e-06	0.00202205	0.0038604	0.0546677
chr17:86973664	Gtf2a1lf	7.80925e-06	0.0042857	0.00182216	0.0240185
chr4:118611317	Lepre1	7.82571e-06	0.000722085	0.0454215	0.0108377
chr3:100480438	Man1a2	7.83363e-06	0.0197097	0.00408306	0.00191857
chr5:136437828	Perq1	7.85544e-06	0.00557954	0.0014079	0.624324
chr16:59237196	Olfr203	7.87167e-06	0.00475425	0.00165571	0.722538
chr18:33330013	Camk4	7.92769e-06	0.000817706	0.00969504	0.237325
chr14:72185545	LOC629678	7.99011e-06	0.000918839	0.00869587	0.0216824
chr12:88863701	4930534B04Rik	7.99888e-06	0.00126494	0.00632351	0.693007
chr12:76707293	Mpp5	8.01229e-06	0.00234164	0.00342166	0.71801
chr6:121110673	Mical3	8.02576e-06	0.00152154	0.659756	0.00527475
chr1:162178267	mmu-mir-199a-2	8.03976e-06	0.0140005	0.0449935	0.000574247
chr14:11779929	Thoc7	8.04329e-06	0.00450408	0.253367	0.00178578
chr9:110972178	Epm2aip1	8.04639e-06	0.000981932	0.00819445	0.198156
chr2:85617199	Olfr1014	8.04676e-06	0.0134481	0.356136	0.000598357
chr11:101048556	Stat3	8.05965e-06	0.0014998	0.0053738	0.0155177
chr9:64052483	Smad6	8.06771e-06	0.00130158	0.0749988	0.00619839
chr14:45974224	Olfr745	8.09641e-06	0.010367	0.000780976	0.263045
chr9:44737622	BC021608	8.10249e-06	0.325078	0.000575374	0.0140821
chr17:26879702	Mapk14	8.11677e-06	0.773541	0.0125036	0.000649154
chr1:87411010	Ngef	8.12679e-06	0.000610656	0.284032	0.0133083
chr8:105199759	Cdh1	8.13553e-06	0.124611	0.00173655	0.00468488
chrX:37591912	Sh2d1a	8.15319e-06	0.187546	0.00202581	0.00402466
chrX:101929124	Cysltr1	8.15505e-06	0.00124779	0.00653561	0.313842
chr14:62944326	Nefl	8.15612e-06	0.0213072	0.000850571	0.00958899
chr14:70695788	Gtf2f2	8.15764e-06	0.686262	0.00353252	0.0023093
chr12:31274510	Twistnb	8.16518e-06	0.000845434	0.600329	0.00965797
chr3:94760627	Psmb4	8.169e-06	0.00143527	0.0187054	0.00569162
chr17:63829177	Vapa	8.17192e-06	0.00788934	0.00103582	0.0821088
chr16:8186384	Abat	8.17244e-06	0.000693183	0.0117897	0.145125
chr8:55839453	Scrg1	8.17936e-06	0.0402433	0.0130887	0.00062492
chr2:60055243	Baz2b	8.20195e-06	0.00942755	0.29069	0.000869998
chr8:121210034	Ris2	8.33148e-06	0.00138783	0.00600324	0.0928806
chr6:55981558	Gsbs	8.35989e-06	0.0040408	0.00206887	0.153261
chr2:29354608	Crsp8	8.3794e-06	0.00290086	0.00288859	0.0835314
chrX:154307748	A830080D01Rik	8.38045e-06	0.00919918	0.12366	0.000910999
chr9:20367945	Zfp426	8.40837e-06	0.00412703	0.465594	0.00203739
chr17:45021782	Tbcc	8.41347e-06	0.00654053	0.00128636	0.649129
chr16:48752031	C330027C09Rik	8.41885e-06	0.00959599	0.00087733	0.161881
chr4:129017265	BC030183	8.41983e-06	0.340311	0.000789403	0.0106661
chr8:81427072	Rnf150	8.42677e-06	0.0012751	0.0066087	0.597868
chr7:28001078	Lgi4	8.43149e-06	0.000573048	0.346765	0.0147134
chr15:95793165	Tmem16f	8.43168e-06	0.102816	0.00760901	0.00110812
chr11:29120165	A630052C17Rik	8.44257e-06	0.0653309	0.0100239	0.000842244
chr1:75659271	Gmppa	8.45274e-06	0.00614712	0.00137507	0.364019
chr15:76804593	C030006K11Rik	8.45341e-06	0.00931015	0.104184	0.000907978
chr15:76804593	Lrrc24	8.45341e-06	0.00931015	0.104184	0.000907978
chr3:17523293	mmu-mir-124a-2	8.45962e-06	0.00335399	0.00252226	0.247017
chr6:40256061	Mulk	8.4921e-06	0.00319655	0.00265665	0.0236469
chr8:84429168	Itfg1	8.49906e-06	0.465251	0.00319741	0.00265811
chr10:79568959	Palm	8.52508e-06	0.228373	0.0131504	0.000648277
chr6:25741866	Pot1	8.5613e-06	0.00506444	0.00169047	0.0368044
chr19:29511757	Ranbp6	8.57779e-06	0.00705966	0.00121504	0.528882
chr6:42408324	Olfr458	8.58514e-06	0.784902	0.0014276	0.0060137
chrX:6314040	Pim2	8.59449e-06	0.00191545	0.0949357	0.00448692
chr17:55271688	Slc25a23/Crb3	8.60474e-06	0.00527128	0.00163238	0.0446444
chr17:55271688	Slc25a23	8.60474e-06	0.00527128	0.00163238	0.0446444
chr1:144706012	Rgs18	8.62443e-06	0.639419	0.00842046	0.00102422
chr5:119666596	Lhx5	8.69651e-06	0.00186185	0.519882	0.00467089
chr2:90434584	Ptprj	8.71726e-06	0.00628006	0.00138809	0.157628
chr9:38774300	Olfr924	8.76005e-06	0.215251	0.010598	0.000826573
chr14:32105571	Wapal	8.77143e-06	0.00135797	0.00645924	0.335493
chr18:31999527	1200007B05Rik	8.91738e-06	0.00332248	0.00268395	0.32493
chr9:113638703	Ubp1	8.93022e-06	0.549395	0.00270143	0.00330574
chr14:51972047	Gjb2	8.93309e-06	0.0111409	0.000801825	0.454035
chr14:67822882	Rcbtb2	8.93509e-06	0.569814	0.00748631	0.00119352
chr11:85304514	Appbp2	8.94365e-06	0.000720652	0.0124105	0.0894615
chr9:107717610	6230427J02Rik	8.94887e-06	0.0294307	0.00413084	0.00216635
chr19:36908141	Cpeb3	8.96114e-06	0.00126482	0.258824	0.00708493
chr3:54491168	Postn	8.97838e-06	0.0537581	0.00507656	0.0017686
chr13:110777563	Snag1	8.98995e-06	0.0112117	0.000801833	0.728366
chr13:29349830	E2f3	8.9929e-06	0.0914022	0.0035046	0.00256603
chr16:77007780	Usp25	8.99372e-06	0.00720529	0.00124821	0.0657797
chr9:81730568	Htr1b	9.00129e-06	0.0340182	0.00432775	0.0020799
chr7:102714376	Olfr702	9.0036e-06	0.0013738	0.00655377	0.507496
chr9:88542621	Snx14	9.02544e-06	0.217949	0.00980523	0.000920473
chr4:141168516	Dnajc16	9.04399e-06	0.000613283	0.0147469	0.51577
chr14:62574555	Cdca2/Kctd9	9.053e-06	0.000990041	0.0319716	0.00914407
chr1:162533732	Vamp4	9.05808e-06	0.00893074	0.00101426	0.687968
chr6:73266486	Suclg1	9.05876e-06	0.00300687	0.00301269	0.0659782
chr13:13982859	Psma2	9.06771e-06	0.196608	0.00138274	0.00655779
chr16:48752167	C330027C09Rik	9.09265e-06	0.010364	0.00087733	0.320659
chr17:25389935	Lemd2	9.09573e-06	0.00139128	0.00653768	0.0739194
chr4:90767208	Elavl2	9.11126e-06	0.00296438	0.00307358	0.296569
chr14:67821484	Rcbtb2	9.11166e-06	0.0110771	0.000822567	0.347446
chr19:36912005	March5	9.11757e-06	0.000795676	0.316316	0.0114589
chr1:174015525	Olfr432	9.12332e-06	0.021836	0.0111687	0.000816861
chr18:37388046	Pcdha12	9.12464e-06	0.0121132	0.0326283	0.00075328
chr15:92241445	Cntn1	9.12675e-06	0.000776638	0.0117516	0.216659
chr17:33778704	Gtf2h4	9.12873e-06	0.00504412	0.00180978	0.269122
chr14:42626610	C130032J12Rik	9.14265e-06	0.0033215	0.0670811	0.00275257
chr10:81049213	Matk	9.1467e-06	0.00184796	0.0880359	0.00494963
chr4:128551403	Tmem54	9.17621e-06	0.0147732	0.272371	0.000621137
chr13:54615413	Dok3	9.17918e-06	0.00151526	0.209978	0.00605781
chr4:141466580	Tmem51	9.18542e-06	0.000710637	0.0129256	0.400515
chr6:83058125	Dok1	9.19134e-06	0.00234126	0.355216	0.00392581
chr4:124512054	Snip1	9.2213e-06	0.00183857	0.0531497	0.00501547
chr16:55925632	Senp7	9.24348e-06	0.0383597	0.000645454	0.0143209
chr11:62367293	Ttc19	9.24395e-06	0.00459924	0.215663	0.00200989
chr2:182267178	Myt1	9.25749e-06	0.0130884	0.000707308	0.2266
chr3:90345454	Rps27/Rab13	9.25943e-06	0.188468	0.00130358	0.00710309
chrX:157535089	Rbbp7	9.2674e-06	0.00293377	0.00315887	0.099815
chr12:103184993	4933433P14Rik	9.27067e-06	0.0140466	0.343761	0.000659995
chr9:57634569	Cplx3	9.27183e-06	0.00684741	0.426631	0.00135406
chr10:79569018	Palm	9.27802e-06	0.111346	0.0143118	0.000648277
chr6:72369357	Usp39/BC014685	9.27816e-06	0.0103956	0.191231	0.000892511
chr14:56006648	Sacs	9.29116e-06	0.100646	0.00163109	0.00569631
chr7:93728013	Clns1a	9.2976e-06	0.00608049	0.143692	0.00152909
chr4:3861592	Plag1	9.32055e-06	0.588228	0.00583804	0.00159652
chr4:15077010	Efcbp1	9.32667e-06	0.00287209	0.00324735	0.513379
chr2:88184253	Olfr1176	9.33782e-06	0.00806553	0.207744	0.00115774
chr1:189316946	Ptpn14	9.35012e-06	0.00168572	0.00554667	0.197346
chr5:34010373	Rgs12	9.36258e-06	0.000967409	0.036789	0.00967799
chr13:46496463	Nhlrc1	9.37608e-06	0.00751285	0.271602	0.00124801
chr11:102713460	Fzd2	9.38652e-06	0.00358748	0.00261646	0.0925051
chr11:17163633	1810003N24Rik	9.39324e-06	0.00177655	0.00528735	0.0410541
chr8:91925206	Ces1	9.42896e-06	0.0783506	0.00387793	0.00243144
chr10:14406562	1110059P08Rik	9.43964e-06	0.236842	0.000906953	0.0104081
chr4:3768139	Rps20	9.52738e-06	0.00181547	0.186452	0.00524789
chr4:25035616	C230012O17Rik	9.54186e-06	0.000850582	0.011218	0.420745
chr18:47119670	Atg12/Ap3s1	9.54299e-06	0.00688849	0.00138535	0.0208418
chr18:47119670	Ap3s1	9.54299e-06	0.00688849	0.00138535	0.0208418
chr18:47119670	Atg12	9.54299e-06	0.00688849	0.00138535	0.11776
chr1:89919138	Asb18	9.56417e-06	0.00222359	0.143096	0.00430124
chr17:42313109	Clic5	9.63256e-06	0.00397432	0.598393	0.0024237
chr10:23975158	Moxd1	9.63629e-06	0.0030399	0.00316994	0.302617
chr12:67523429	Gm71	9.63644e-06	0.0108225	0.000890412	0.0290118
chr11:106189137	Map3k3	9.64347e-06	0.0102552	0.000940346	0.0764467
chr2:180887585	mmu-mir-1-1	9.68521e-06	0.00187434	0.20095	0.00516727
chr4:125549977	Stk40	9.73364e-06	0.187762	0.000670312	0.0145211
chr3:84153786	D930015E06Rik	9.74005e-06	0.012861	0.000757331	0.0164029
chr7:20682537	V1rd13	9.76505e-06	0.638974	0.00640142	0.00152545
chr6:4041599	Bet1	9.77074e-06	0.31452	0.000788754	0.0123876
chr2:155745429	Ergic3	9.77346e-06	0.00470836	0.0891199	0.00207577
chr4:19504241	2410005O16Rik	9.78042e-06	0.00200957	0.228911	0.00486693
chr6:84045109	Dysf	9.78378e-06	0.0639554	0.00123956	0.00789296
chr1:20868355	mmu-mir-206	9.80176e-06	0.001811	0.540318	0.00541234
chrX:136974090	Kcne1l	9.80586e-06	0.0338991	0.00651259	0.00150568
chr16:32731414	Iqcg/Rpl35a	9.80787e-06	0.00221816	0.00442163	0.0213429
chr3:61159418	P2ry1	9.81304e-06	0.000911311	0.0566824	0.010768
chr7:32643168	Dpy19l3	9.83496e-06	0.0148957	0.0674233	0.000660253
chr5:143283383	Bri3	9.88237e-06	0.00173123	0.237406	0.0057083
chr14:34395777	Gcap14	9.91529e-06	0.00837404	0.00118405	0.415497
chr4:154641795	Mmp23	9.92193e-06	0.0133082	0.688214	0.000745552
chr8:127294463	Itgb1	9.93341e-06	0.00102008	0.00973791	0.392994
chr9:114973258	Stt3b	9.95695e-06	0.0646123	0.00371556	0.0026798
chr7:122510553	Cd19	9.97438e-06	0.0105065	0.603969	0.00094935
chr9:123570298	Fyco1	9.97946e-06	0.00937304	0.0010647	0.123371
chr11:58675311	Olfr324	9.98616e-06	0.182058	0.0104355	0.000956944
chr3:52396551	Foxo1	1.00345e-05	0.00282953	0.477081	0.00354634
chr18:37677552	Pcdhb3	1.00807e-05	0.157173	0.00212697	0.00473947
chr1:180705290	Acbd3	1.01047e-05	0.00117659	0.22747	0.00858814
chr14:98081389	9630044O09Rik	1.01054e-05	0.00864306	0.00116919	0.191737
chr1:41033245	4931419K03Rik	1.0112e-05	0.0106028	0.000953709	0.0566171
chr10:128832032	Olfr781	1.01143e-05	0.28155	0.00479292	0.00211025
chr9:44737796	BC021608	1.0123e-05	0.232384	0.000718854	0.0140821
chr19:46663999	Cnnm2	1.01296e-05	0.0106102	0.000954701	0.0536701
chr10:23975014	Moxd1	1.01464e-05	0.0030399	0.00333775	0.283838
chr14:65413273	Dok2	1.01564e-05	0.011447	0.000887256	0.340784
chr4:138102646	Pla2g2c	1.0243e-05	0.00294337	0.388731	0.00348002
chr6:119354868	AI841794	1.02577e-05	0.527148	0.0149522	0.000686034
chr6:97300693	Arl6ip5	1.02628e-05	0.00372741	0.00275333	0.629308
chr13:50879931	Gadd45g	1.02769e-05	0.00479249	0.232478	0.00214438
chr14:98081326	9630044O09Rik	1.02803e-05	0.00879267	0.00116919	0.191737
chr12:110353583	Cdca4	1.02983e-05	0.00122588	0.18881	0.00840072
chr13:13982760	Psma2	1.03345e-05	0.196608	0.00138274	0.00747397
chr19:45130771	Lbx1	1.03594e-05	0.0600273	0.00103985	0.00996238
chr4:55546683	Klf4	1.03611e-05	0.00279736	0.13903	0.00370387
chr2:36115710	Lhx6	1.03678e-05	0.000948202	0.187651	0.0109341
chr9:114973340	Stt3b	1.03836e-05	0.0646123	0.00387476	0.0026798
chr6:91959916	C130022K22Rik	1.04167e-05	0.434695	0.0142582	0.000730579
chr10:30583655	Ncoa7	1.04358e-05	0.000755754	0.0138084	0.152225
chr19:10370680	Vps37c	1.04417e-05	0.00689407	0.017601	0.00151459
chr3:121489817	F3	1.04462e-05	0.524051	0.00375282	0.00278357
chr9:77084317	Tinag	1.05393e-05	0.003195	0.0032987	0.0863616
chrX:44888597	Igsf1	1.05404e-05	0.00493977	0.262828	0.00213378
chr11:115445714	Otop3	1.05427e-05	0.255228	0.00846485	0.00124546
chr8:4131029	B130050I23Rik	1.05521e-05	0.00205975	0.279227	0.00512302
chr3:106363978	Cept1	1.05524e-05	0.177801	0.010616	0.000994013
chr10:83982069	Nuak1	1.05759e-05	0.000876508	0.0744355	0.012066
chr13:110191289	mmu-mir-449	1.05959e-05	0.00705574	0.00150175	0.440411
chr17:77038644	Strn	1.05999e-05	0.415359	0.0131031	0.000808963
chr6:129535484	Olr1	1.0615e-05	0.00905689	0.00117204	0.322482
chr14:62574973	Cdca2/Kctd9	1.06513e-05	0.000990041	0.0107585	0.0295615
chr4:98513526	Dock7	1.07004e-05	0.00111276	0.143668	0.00961609
chr11:53307388	Aff4	1.08263e-05	0.000798575	0.013557	0.660306
chr14:113259041	Cldn10	1.08514e-05	0.00487206	0.00222727	0.0357696
chr5:111463262	Tpst2	1.08538e-05	0.00138114	0.00785855	0.0323346
chr10:51837750	Vgll2	1.0876e-05	0.00963485	0.00112882	0.0537315
chr3:156466940	Negr1	1.09051e-05	0.0130768	0.0941419	0.000833929
chr6:83679929	Clec4f	1.09141e-05	0.00123944	0.00880567	0.687642
chr14:67821574	Rcbtb2	1.09217e-05	0.0110771	0.000985973	0.347446
chr9:59776741	Senp8	1.09241e-05	0.324699	0.0111849	0.000976687
chr19:7303531	Rtn3	1.09437e-05	0.000804383	0.0503433	0.0136051
chr13:89854981	Thbs4	1.09537e-05	0.152637	0.00159319	0.00687531
chr9:78151816	Fbxo9	1.09653e-05	0.004343	0.00252482	0.0324408
chr8:82492791	Lphn1	1.09694e-05	0.011052	0.363233	0.000992526
chr6:23775633	Cadps2	1.09998e-05	0.000905239	0.0121513	0.114552
chr5:37887691	Wdr1	1.10059e-05	0.53392	0.00284109	0.00387383
chrX:129319535	Gla	1.10117e-05	0.00524987	0.221334	0.00209752
chr16:57023644	Nit2	1.10528e-05	0.0327374	0.00148058	0.00746521
chr10:61648584	Neurog3	1.10545e-05	0.00655355	0.332932	0.00168679
chrX:161283902	A630018P17Rik	1.10839e-05	0.499912	0.0116541	0.000951077
chr8:103889522	C730015A04Rik	1.11351e-05	0.00171277	0.733332	0.00650119
chr19:25369657	Dmrt2	1.11418e-05	0.00812796	0.360518	0.0013708
chr14:51972604	Gjb2	1.1194e-05	0.0926042	0.000801825	0.0139607
chr10:128323246	Ormdl2	1.11959e-05	0.0079874	0.00140169	0.029801
chr2:160656853	Emilin3	1.12337e-05	0.318508	0.00361092	0.00311102
chr5:109276456	Gtpbp6	1.12386e-05	0.00179447	0.00626291	0.0274809
chr10:44078779	Atg5	1.12869e-05	0.012507	0.385083	0.000902451
chr14:27437559	Il17rb	1.12953e-05	0.00573639	0.457378	0.00196905
chr11:8999941	LOC626870	1.13023e-05	0.00322006	0.1994	0.00350995
chr15:54981035	Enpp2	1.13317e-05	0.170818	0.00177837	0.00637199
chr14:61873027	Bnip3l	1.13722e-05	0.411399	0.000988512	0.0115043
chr11:118585170	D230014K01Rik	1.13849e-05	0.0291233	0.00121927	0.00933743
chr6:125516737	Cd9	1.1438e-05	0.00652635	0.129468	0.0017526
chr7:95269228	Mogat2	1.14422e-05	0.00725973	0.247496	0.00157611
chr16:13001680	mmu-mir-365-1	1.14429e-05	0.205775	0.000901708	0.0126902
chr15:102611705	Atf7	1.14629e-05	0.00171575	0.588645	0.00668097
chr10:122569370	Mon2	1.14731e-05	0.265801	0.00242144	0.00473813
chr9:99351254	Cldn18	1.14745e-05	0.0728087	0.00856799	0.00133922
chr1:87164765	Efhd1	1.14776e-05	0.846513	0.00790867	0.00145127
chrX:11505350	Usp9x	1.14943e-05	0.00204429	0.0261804	0.00562266
chr12:25178752	Sox11	1.15002e-05	0.00847368	0.00135717	0.452752
chr11:69204420	Hes7	1.15028e-05	0.00750553	0.108473	0.00153257
chr2:12239974	Itga8	1.15082e-05	0.00301405	0.0901535	0.00381819
chr4:118915471	AA415398	1.15244e-05	0.0369778	0.00352615	0.00326828
chr1:65421888	Idh1/Pip5k3	1.15416e-05	0.0132668	0.000869961	0.0320143
chr6:125733366	Tmem16b	1.15703e-05	0.00100201	0.150118	0.0115472
chr17:32427033	H2-Ea/Btnl2	1.15713e-05	0.504418	0.00917112	0.00126171
chr4:154645810	Mib2	1.15744e-05	0.00714191	0.364113	0.00162063
chr13:48905394	Ippk	1.15847e-05	0.122706	0.0081518	0.00142113
chr6:113358355	Lhfpl4	1.15865e-05	0.708701	0.00206975	0.00559801
chrX:160946919	BC023488	1.16162e-05	0.0015953	0.429138	0.00728152
chr18:37387168	Pcdha11	1.16345e-05	0.00855441	0.0326283	0.00136006
chr1:160002437	4930523C07Rik	1.16855e-05	0.290644	0.00653138	0.00178913
chr8:39837671	Mtus1	1.17027e-05	0.383366	0.0065184	0.00179533
chr17:38850197	Rhag	1.17182e-05	0.00272345	0.435366	0.00430269
chrX:6350586	Pcsk1n	1.17302e-05	0.00268138	0.30596	0.0043747
chr8:24354203	D030041N04Rik	1.17662e-05	0.00599224	0.00196357	0.711133
chr9:60719185	Lrrc49	1.17896e-05	0.0764086	0.0026699	0.00441574
chr16:25459557	Trp63	1.17959e-05	0.00869361	0.030638	0.00135685
chr6:142475174	Golt1b	1.1817e-05	0.00232521	0.00508212	0.500505
chr12:84888351	6430527G18Rik	1.1817e-05	0.19203	0.00712008	0.00165968
chr7:109684217	Spon1	1.18573e-05	0.00775802	0.0193528	0.0015284
chr3:137358372	9230109N16	1.18714e-05	0.00870881	0.00136314	0.293152
chr11:11638189	Zfpn1a1	1.18977e-05	0.00836902	0.0337154	0.00142164
chr2:79298592	Neurod1	1.19145e-05	0.00225054	0.554235	0.00529406
chr8:103682932	LOC13909	1.19242e-05	0.00260206	0.206471	0.00458259
chr2:121157759	Pdia3	1.19415e-05	0.0135078	0.000884045	0.214048
chr7:135249965	Mapk1ip1	1.19462e-05	0.000834192	0.0143207	0.13052
chr14:71237615	BC100483	1.19502e-05	0.00329023	0.193756	0.00363203
chr9:57100144	Sin3a	1.19598e-05	0.00372825	0.0032079	0.42074
chr7:122663473	Eif3s8	1.1986e-05	0.00156116	0.00767763	0.412223
chr2:21270972	Thnsl1	1.19862e-05	0.659491	0.00113898	0.0105236
chrX:76456513	Tmem47	1.19926e-05	0.0517675	0.0107229	0.00111841
chr8:57297727	4930431L04Rik	1.20201e-05	0.292845	0.00302405	0.00397483
chr11:102214534	Ppy	1.20224e-05	0.00366025	0.106108	0.00328459
chr3:89587545	Pmvk	1.20238e-05	0.000861337	0.0139594	0.32714
chr6:124958183	Mlf2	1.20413e-05	0.00101331	0.116748	0.0118831
chr6:30470746	Cpa2	1.20492e-05	0.00285974	0.291451	0.0042134
chr15:99042069	Prph1	1.20518e-05	0.00367378	0.376185	0.00328047
chr4:136272920	C1qc	1.20719e-05	0.00245648	0.377052	0.0049143
chr11:66607731	Gm879	1.20788e-05	0.00432653	0.0027918	0.234731
chr10:19660549	Map3k5	1.21198e-05	0.00527803	0.00229628	0.0923116
chr16:9667668	Grin2a	1.2139e-05	0.0115642	0.0928773	0.0010497
chr17:26808742	Srpk1	1.21603e-05	0.0141553	0.128583	0.00085906
chr9:38575256	Olfr915	1.21617e-05	0.00750564	0.140997	0.00162034
chr6:84045019	Dysf	1.21762e-05	0.0223733	0.00154266	0.00789296
chr14:113327753	Dzip1	1.21769e-05	0.013751	0.102695	0.000885525
chr3:94760688	Psmb4	1.21831e-05	0.00143527	0.088916	0.00848838
chr4:9198526	4933402J24Rik	1.21834e-05	0.0218783	0.00116566	0.0104519
chr13:92762662	F2rl2	1.22012e-05	0.00563945	0.240066	0.00216354
chr10:18464250	D10Bwg1379e	1.22312e-05	0.0831962	0.00275255	0.0044436
chr7:11565063	Zfp446	1.2243e-05	0.00218056	0.00561462	0.0198558
chr6:91601851	Lsm3	1.22791e-05	0.269089	0.00887686	0.00138327
chr7:39740124	BC043301	1.23215e-05	0.000835715	0.406477	0.0147436
chr17:26515237	Rpl10a	1.23476e-05	0.00195426	0.00631829	0.476306
chr15:80259013	Mgat3	1.23478e-05	0.00169204	0.20908	0.00729758
chr16:16674668	mmu-mir-130b	1.23876e-05	0.126171	0.00405624	0.00305397
chr14:49779274	Slc22a17	1.24983e-05	0.00112126	0.0984172	0.0111467
chr9:52026779	Rdx	1.24999e-05	0.00251577	0.112796	0.00496862
chr7:37942934	1700108E19Rik	1.2502e-05	0.00188758	0.0066233	0.572208
chr12:116085740	Sp4	1.25467e-05	0.00323169	0.125111	0.00388238
chr12:36617505	Etv1	1.25602e-05	0.00383538	0.00327482	0.561157
chr8:12358589	LOC434280	1.25824e-05	0.0224726	0.00709723	0.00177287
chr2:60055340	Baz2b	1.25837e-05	0.00942755	0.472263	0.00133478
chr19:44228467	Scd4	1.25851e-05	0.115138	0.00112167	0.01122
chr19:28662642	Ppapdc2	1.25919e-05	0.166815	0.00602315	0.00209058
chrX:130785685	Bex2	1.26051e-05	0.370434	0.00325179	0.00387637
chr7:41685707	Nucb1	1.26066e-05	0.000974134	0.166912	0.0129413
chr4:106180786	Acot11	1.26225e-05	0.00109872	0.0452708	0.0114884
chr17:22651853	1700012G19Rik	1.26317e-05	0.00250461	0.0265415	0.00504338
chr1:180705692	Acbd3	1.26498e-05	0.00147294	0.108503	0.00858814
chr2:156876596	Samhd1	1.26502e-05	0.00299584	0.00422258	0.619998
chr2:129540657	Stk35	1.26672e-05	0.00287188	0.00441078	0.0705467
chr8:39080213	Fgf20	1.26673e-05	0.0036609	0.0483702	0.00346015
chrX:11505088	Usp9x	1.26839e-05	0.00225586	0.0293721	0.00562266
chr10:77073310	Adarb1	1.27164e-05	0.0202975	0.00749003	0.00169777
chr10:119871859	Hmga2	1.27428e-05	0.0419493	0.00323301	0.00394146
chr10:30583969	Ncoa7	1.27532e-05	0.000923586	0.0138084	0.152225
chr3:95104385	Cdc42se1	1.27546e-05	0.322795	0.0050716	0.00251491
chr19:33868504	Ankrd22	1.27943e-05	0.00964358	0.00132672	0.0670057
chr10:107624333	Ppp1r12a	1.28275e-05	0.00436612	0.00293795	0.0252207
chr6:84045260	Dysf	1.28426e-05	0.0351546	0.00123956	0.0103607
chr16:13002495	mmu-mir-365-1	1.28438e-05	0.459066	0.00462316	0.00277814
chr6:67516661	Tacstd2	1.28439e-05	0.00236977	0.0173688	0.0054199
chr14:31745350	3110001K24Rik/Glud1	1.2845e-05	0.00889851	0.170531	0.00144349
chr14:31745350	Glud1	1.2845e-05	0.00889851	0.208589	0.00144349
chr11:120639307	Gcgr	1.28926e-05	0.00134968	0.18459	0.00955233
chr12:14214844	AW125753	1.28941e-05	0.0587457	0.00179021	0.00720256
chr8:84022310	4921524J17Rik	1.29139e-05	0.233692	0.00168874	0.00764708
chr14:71237034	BC100483	1.29209e-05	0.00329023	0.0721567	0.00392707
chr6:51436772	Cbx3	1.29685e-05	0.0326397	0.00239729	0.00540966
chr4:61995329	Rgs3	1.29848e-05	0.00597347	0.00217374	0.106413
chr11:121100011	Csnk1d	1.29931e-05	0.00323012	0.00402247	0.349524
chr13:95424092	Foxd1	1.29944e-05	0.00123807	0.0251044	0.0104957
chr2:163162071	3230401D17Rik	1.30086e-05	0.00533981	0.00243616	0.227113
chr12:79494421	Synj2bp	1.30445e-05	0.00262281	0.00497348	0.0413481
chr1:57658956	1110034B05Rik	1.30467e-05	0.386157	0.00259733	0.00502312
chr17:42936708	Runx2	1.30765e-05	0.335846	0.00282005	0.00463696
chr11:106899322	Ccdc45	1.30785e-05	0.00159349	0.00820742	0.0861768
chr6:113905452	Sec13l1	1.30883e-05	0.00093586	0.373273	0.0139853
chr7:58095194	Ndn	1.30884e-05	0.000942694	0.0521155	0.013884
chr1:164240204	4930455F23Rik	1.30956e-05	0.192244	0.00401879	0.00325859
chr2:25616686	B230208H17Rik	1.31138e-05	0.0346831	0.00452303	0.00289934
chr2:37111317	Olfr362	1.31433e-05	0.00843792	0.221192	0.00155765
chr1:119663556	Ptpn4	1.31613e-05	0.398766	0.00180761	0.00728103
chr8:69218996	Ifi30	1.31626e-05	0.00212051	0.106155	0.00620727
chr17:48658984	Plcl2	1.31932e-05	0.155927	0.0100958	0.0013068
chr18:63366086	BC026977	1.31992e-05	0.00100047	0.013193	0.730808
chr3:52396367	Foxo1	1.32039e-05	0.00282953	0.477081	0.00466647
chr5:90338411	Ankrd17	1.32108e-05	0.00173519	0.00761344	0.161812
chr1:136514719	Zfp281	1.32242e-05	0.00907042	0.00145795	0.142505
chr2:160656955	Emilin3	1.32466e-05	0.0561552	0.00361092	0.00366848
chr13:53608580	4732471D19Rik	1.32507e-05	0.0786758	0.00513355	0.0025812
chr16:26652884	Gm606	1.33034e-05	0.153513	0.00270518	0.00491774
chr8:103260845	Tlm	1.33052e-05	0.00485552	0.185854	0.00274022
chr5:34103184	Hgfac	1.33144e-05	0.0027871	0.301784	0.00477713
chr15:76986800	Rpl8	1.33255e-05	0.00172952	0.00770476	0.0969472
chr9:48808691	Zbtb16	1.33336e-05	0.00140816	0.3174	0.00946881
chr5:92300441	Sdad1	1.33384e-05	0.00131796	0.723468	0.0101205
chr15:78203107	Cacng2	1.3382e-05	0.00275404	0.00485904	0.381309
chr8:39079329	Fgf20	1.33835e-05	0.0036609	0.00365578	0.768405
chr3:116196762	BC072644	1.34252e-05	0.000953553	0.380237	0.0140792
chr3:94828001	Rfx5	1.34298e-05	0.00109466	0.0122685	0.0188739
chr15:5011110	2900001O04Rik	1.3448e-05	0.00136312	0.00986561	0.244039
chr15:92205535	Cntn1	1.34545e-05	0.474252	0.00592894	0.00226929
chr15:85005468	Nup50	1.34621e-05	0.00367357	0.0519484	0.00366458
chr10:34198753	Nt5dc1	1.34766e-05	0.00799097	0.00168648	0.404374
chr19:50580647	Sorcs1	1.34847e-05	0.0453931	0.000950372	0.0141889
chr8:69327666	1810023B24Rik	1.34956e-05	0.00205337	0.00657243	0.162835
chr11:119713622	4932417H02Rik	1.35122e-05	0.0032566	0.297896	0.00414917
chr5:70214351	Gabrg1	1.35238e-05	0.132028	0.00551843	0.00245065
chrX:133632393	Nrk	1.35336e-05	0.00475734	0.0788588	0.00284477
chr12:84888402	6430527G18Rik	1.35431e-05	0.19203	0.00712008	0.0019021
chrX:6011780	Ppp1r3f/Foxp3	1.35493e-05	0.00711131	0.00190531	0.151643
chr4:115199465	Mobkl2c	1.35618e-05	0.0110171	0.088098	0.00123098
chr6:143190293	5730419I09Rik	1.35832e-05	0.0865249	0.0142541	0.000952934
chr4:141168458	Dnajc16	1.35877e-05	0.000921396	0.0147469	0.51577
chr7:77217141	Rps17	1.36181e-05	0.0013283	0.434219	0.0102523
chr18:32458137	Iws1	1.36189e-05	0.311574	0.00646028	0.0021081
chr17:26877823	Slc26a8/Mapk14	1.36628e-05	0.00248987	0.00548736	0.248916
chr17:26877823	Mapk14	1.36628e-05	0.00248987	0.00548736	0.026115
chr6:129742976	Klri1	1.36636e-05	0.00527785	0.00258886	0.241394
chr6:133867397	Kap	1.36864e-05	0.172822	0.00814274	0.00168081
chr5:90615519	Rassf6	1.36931e-05	0.00499164	0.0027432	0.0390532
chr6:7803082	C1galt1	1.37083e-05	0.00164358	0.205006	0.00834049
chr17:27852114	1300018I05Rik	1.37139e-05	0.0126442	0.0010846	0.604955
chr11:118515394	Cant1	1.37226e-05	0.0046512	0.631405	0.00295033
chr10:82881934	Slc41a2	1.374e-05	0.188111	0.00221791	0.00619502
chr6:101467993	Pdzrn3	1.37845e-05	0.00397048	0.110287	0.00347175
chr7:3326925	Rps9	1.37956e-05	0.00473215	0.235548	0.00291529
chr9:99351934	Cldn18	1.38028e-05	0.0261524	0.0103066	0.00133922
chr2:155567500	Itgb4bp	1.38048e-05	0.00508744	0.00271351	0.213799
chr2:118016428	A930104D05Rik	1.38133e-05	0.00480758	0.271803	0.00287324
chr10:81176869	Fzr1/Hlrc1	1.38313e-05	0.00311633	0.00443833	0.476924
chr10:81176869	Hlrc1	1.38313e-05	0.00311633	0.00443833	0.112646
chr10:122756858	AI851790	1.38614e-05	0.0114176	0.00121404	0.0728039
chr14:57626481	Ints6	1.38867e-05	0.0028983	0.198657	0.00479134
chr1:133970674	Btg2	1.39131e-05	0.00379014	0.217361	0.00367087
chr1:144705882	Rgs18	1.39213e-05	0.639419	0.013592	0.00102422
chr5:53181192	Tbc1d19	1.39235e-05	0.00196575	0.00708304	0.35452
chr19:31462519	Prkg1	1.39359e-05	0.00441473	0.130212	0.00315668
chr17:15572919	Lix1	1.39515e-05	0.105049	0.00439184	0.00317669
chr6:13549005	8430437G11Rik	1.39706e-05	0.00350177	0.00398959	0.536599
chr14:10639970	Cadps	1.40151e-05	0.29678	0.00128197	0.0109325
chr18:25554277	5730494M16Rik/AW554918	1.40256e-05	0.0290077	0.00195023	0.00719177
chr18:25554277	AW554918	1.40256e-05	0.0290077	0.00195023	0.00719177
chr11:20783213	1110067D22Rik	1.40331e-05	0.0131997	0.0666762	0.00106314
chr15:12264828	Mtmr12	1.40375e-05	0.00940024	0.149152	0.00149332
chr9:75091753	Arpp19	1.40449e-05	0.00177581	0.00790902	0.42535
chr19:28802949	Rcl1	1.40468e-05	0.187312	0.00140951	0.00996579
chr6:98076660	Mitf	1.40763e-05	0.0254429	0.00447084	0.00314847
chr8:32157193	Purg	1.4191e-05	0.00192227	0.171499	0.0073824
chr11:58676320	Olfr324	1.42017e-05	0.00460899	0.106285	0.00308131
chr2:164201993	2610042O14Rik	1.42598e-05	0.036869	0.0098378	0.00144949
chr1:152729188	Arpc5	1.43106e-05	0.163946	0.0134508	0.00106392
chr16:36643813	Hcls1	1.43293e-05	0.0124439	0.299119	0.00115152
chr18:57733540	1190002C06Rik	1.4332e-05	0.00517187	0.00277114	0.469328
chr14:45974153	Olfr745	1.43374e-05	0.010367	0.00138298	0.0651831
[truncated: 437 more rows]
