# Supplementary material for: The Level of the Transcription Factor Pax6 Is Essential for Controlling the Balance between Neural Stem Cell Self-Renewal and Neurogenesis
Source: PLoS Genet. 2009 Jun 12;5(6):e1000511. doi: 10.1371/journal.pgen.1000511 (PMC2686252; doi:10.1371/journal.pgen.1000511)
Supplement: Table S2 — Microarray analysis of altered mRNA levels in the E12.5 D6-Pax6 cortex, compared to wild-type littermates. (0.82 MB XLS) [file pgen.1000511.s004.xls]

## Sheet: Up in D6
Supplementary Table 2: Microarray analysis of altered mRNA levels in the E12.5 D6-Pax6 cortex, compared to wild-type littermates
The sets of genes significantly up- and down-regulated in the E12.5 cortex are shown, identified at a 0.1 FDR using the significance analysis of microarrays algorithm.
GENES UPREGULATED IN THE D6-PAX6 CORTEX AT E12.5
Probe	Probe Name	Accession	Symbol	Fold Change	False discovery rate
mMC016873	scl22587.5_47	NM_021382	Tacr3	15.1511	0.439071
mMR026909	scl00380928.1_220	XM_354836	Lmo7	8.38828	0
mMA031915	scl0003065.1_14	NM_010376	H13	6.89008	0
mMR029021	scl0066840.1_62	NM_025793	Wdr45l	4.5141	0
mMO035903	18S_rRNA_X00686_301	-	-	3.94089	0
mMC005753	scl26655.5_57	NM_010474	Hs3st1	3.92652	0
mMC002537	scl24926.6.1_18	NM_016895	Ak2	3.85667	0
mMC014271	scl29514.8.22_6	NM_145385	Mlf2	3.78095	0
mMC011909	scl37039.1_85	NM_010436	H2afx	3.77145	0.509175
mMC014578	scl33694.4.1_117	NM_025396	Pgls	3.73663	0
mMC013228	scl37470.5.1_23	NM_026570	Yeats4	3.73046	0.835749
mMA034081	scl0003098.1_1	NM_009225	Snrpb	3.73	0.564019
mMO035999	18S_rRNA_X00686_301	-	-	3.69295	0
mMA033743	scl000996.1_9	NM_023884	4921528G01Rik	3.63967	0
mMC014469	scl34694.5.9_23	NM_183170	BC051227	3.5994	0.744512
mMC011078	scl50935.5_66	NM_016660	Hmga1	3.56639	0.744512
mMC007735	scl25892.5.96_2	NM_007457	Ap1s1	3.50436	0
mMC006467	scl35555.13_67	XM_486240	5730485H21Rik	3.50261	0
mMR029785	scl0078928.2_109	NM_133779	Pigt	3.47008	0
mMO035807	18S_rRNA_X00686_301	-	-	3.42866	0
mMC001697	scl38698.8_214	NM_007725	Cnn2	3.40384	1.32399
mCT000296	NM_011701.3|chr2|+|13572238|13572334_17	NM_011701	Vim	3.37814	0.439071
mMA035345	scl0001531.1_24	NM_025793	0610008N23Rik	3.27624	0.744512
mMR029395	scl00170942.1_90	NM_133362	Erdr1	3.23579	1.64822
mMO035759	18S_rRNA_X00686_523	-	-	3.07972	0.509175
mMO035951	18S_rRNA_X00686_523	-	-	3.04726	0.463713
mMO035855	18S_rRNA_X00686_523	-	-	3.04024	0.463713
mTG035745	JeremyReiter_bGalactosidase_40	-	-	3.03821	0
mMR026230	scl0018111.2_84	NM_010923	Nnat	2.99398	0.509175
mMC010666	scl38713.11.10_6	NM_009768	Bsg	2.99305	0.463713
mMC004374	scl21821.6.1_24	NM_023320	2810052M02Rik	2.96581	0
mMC024692	scl012443.1_0	NM_007631	Ccnd1	2.87733	0.744512
mMA035277	scl000368.1_5	BC065100	Ppp2r2a	2.87253	0
mMC023048	scl0319165.1_322	NM_178188	Hist1h2ad	2.8415	0.564019
mMC025386	scl068195.1_129	NM_026611	Rnaset2	2.83088	0.509175
mMC023310	scl0319168.1_1	NM_175659	Hist1h2ah	2.78992	0.744512
mMR027907	scl0020677.2_120	NM_009238	Sox4	2.76653	0.509175
mMC003198	scl50795.8.1_75	NM_016765	Ddah2	2.76101	0
mMC020495	scl014779.1_116	NM_008162	Gpx4	2.72889	0.564019
mMC016939	scl53202.1.12_205	-	2810449D17Rik	2.72161	0
mMC024404	scl064657.6_146	NM_183086	Mrps10	2.70763	0.509175
mMR028628	scl0053607.2_0	NM_015782	Snrpa	2.70386	0.744512
mMC008673	scl24840.4_10	NM_023665	D4Wsu53e	2.70368	0
mMC022010	scl073847.1_35	NM_028666	5430432M24Rik	2.68501	0
mMC013217	scl49857.14.1_9	NM_027910	Klhdc3	2.67053	0.439071
mMC019368	scl066624.1_138	NM_025668	5730406I15Rik	2.66966	0
mMC024970	scl020168.1_23	NM_001003930	Rtn3	2.66958	0.564019
mMC020106	scl0319191.1_321	NM_178182	Hist1h2ai	2.66322	0.509175
mMC012136	scl28784.6_160	NM_009357	Tex261	2.65272	0.463713
mMC019924	scl0319169.1_1	NM_178183	Hist1h2ak	2.6516	0.564019
mMC005862	scl52525.2.463_15	NM_028263	2610306H15Rik	2.64333	0
mMR031169	scl00266690.1_80	NM_024195	Ncb5or	2.63207	0.744512
mMC002935	scl31978.3.3_6	NM_177609	5730458D16Rik	2.62028	0.509175
mMR029890	scl00319167.1_322	NM_178186	Hist1h2ag	2.61066	0.509175
mMC022674	scl0319170.1_323	NM_178184	Hist1h2an	2.60122	0.564019
mMC012823	scl40975.9.1_20	NM_019877	Copz2	2.59606	0.744512
mMC015525	scl33163.3.1_18	NM_174987	1810063B05Rik	2.59161	1.0758
mCT000540	NM_011701.5|chr2|+|13573246|13573372_55	NM_011701	Vim	2.5881	0.509175
mMC009307	scl40219.8.1_51	NM_019417	Pdlim4	2.57272	0
mMC025962	scl068077.3_0	NM_133831	Gltscr2	2.56534	0.439071
mMR029755	scl00319171.1_322	NM_178185	Hist1h2ao	2.56268	0.564019
mMA034623	scl0003133.1_10	NM_010923	Nnat	2.55251	0.744512
mMC019654	scl016898.7_20	NM_008503	Rps2	2.55177	1.18619
mMR026254	scl0024030.2_121	NM_011885	Mrps12	2.54422	0.564019
mMC019017	scl37410.1_176	NM_027604	Usp15	2.54283	1.32399
mMR029321	scl0056491.1_59	NM_019806	Vapb	2.53055	1.32399
mMC021070	scl022273.17_12	NM_025407	Uqcrc1	2.53042	0.509175
mMA031789	scl0001821.1_0	NM_025800	Ppp1r2	2.52824	0.744512
mMR028343	scl0071909.1_310	XM_355883	2310022K01Rik	2.52737	0
mMA032581	scl0002072.1_701	NM_198658	Nr1h5	2.50373	1.23598
mMC013671	scl44722.4.8_25	NM_175150	2310047H23Rik	2.49544	0.509175
mMC010017	scl48216.6.60_3	NM_026502	1110004E09Rik	2.48386	0.439071
mMC012200	scl27024.7_349	NM_007984	Fscn1	2.48114	0
mMA033609	scl0004118.1_555	NM_181730	Rpo1-3	2.4772	0.744512
mMC023050	scl012583.1_32	NM_033037	Cdo1	2.47626	0.509175
mMC023409	scl015903.3_124	NM_008321	Idb3	2.46852	0.509175
mMR029689	scl0016432.1_119	NM_008410	Itm2b	2.45927	0.439071
mMA032588	scl0001288.1_3	NM_024210	2310033P09Rik	2.45631	1.0758
mMC011849	scl30498.4_24	NM_008284	Hras1	2.45245	0.439071
mMC006587	scl46622.9.670_4	NM_028052	Synpr	2.44963	0
mMC025835	scl068098.1_43	NM_026557	Rchy1	2.43841	0.439071
mMC021358	scl0319173.1_323	NM_175661	Hist1h2af	2.43677	0.439071
mMC007697	scl33309.2.1_4	NM_020584	Terf2ip	2.43017	0
mMC024355	scl068544.3_98	NM_026760	2310036O22Rik	2.42369	0.564019
mMR027389	scl0066421.2_54	NM_025555	2410004B18Rik	2.41974	0.509175
mCT000731	NM_011701.4|chr2|+|13572414|13572576_74	NM_011701	Vim	2.41928	1.0758
mMC009952	scl40757.3.1_234	NM_009217	Sstr2	2.41467	0.564019
mMC020581	scl0276770.1_104	NM_181582	Eif5a	2.4089	0.889918
mMC012563	scl44772.3.1_6	NM_011817	Gadd45g	2.40537	0.889918
mMR030695	scl00319176.1_318	NM_175662	Hist2h2ac	2.3988	0.744512
mMC003574	scl34701.2.1_7	NM_025577	2810428I15Rik	2.3968	0
mMA033949	scl0001073.1_120	NM_021704	Cxcl12	2.39457	1.83502
mMC021027	scl067097.5_20	NM_025963	Rps10	2.39451	0.564019
mMA033971	scl000287.1_1	NM_198613	AI043088	2.39055	0.835749
mMC021942	scl077022.3_86	-	2700099C18Rik	2.38365	1.18619
mMC020879	scl067393.3_36	NM_133687	Cxxc5	2.38184	0
mMC024357	scl013681.1_1	NM_144958	Eif4a1	2.37807	0.744512
mMC011343	scl29940.6_220	NM_025278	Gng12	2.37078	0
mMC023381	scl012757.9_180	NM_016760	Clta	2.37011	0.564019
mMC025429	scl019173.2_9	NM_011186	Psmb5	2.36846	0.509175
mMC020179	scl0102462.1_25	NM_133976	1190002L16Rik	2.36453	0.744512
mMC017457	scl31534.6.1_6	NM_025548	Ckap1	2.35458	0.439071
mMC005171	scl47090.1_141	NM_153053	Sf3b4	2.34871	0
mMC011721	scl30675.13.1_1	NM_009898	Coro1a	2.34414	0.463713
mMR030697	scl0012709.2_191	NM_021273	Ckb	2.33786	0.744512
mMR030457	scl0053607.2_231	NM_015782	Snrpa	2.32941	0.509175
mMA031516	scl000394.1_10	NM_080556	Tm9sf2	2.32228	1.83502
mMC018834	scl37704.3.1_30	NM_025317	Mrpl54	2.32215	0.564019
mMC023103	scl053356.4_13	NM_016876	Eif3s4	2.31987	0
mMC002567	scl54361.1_126	NM_019435	Np15	2.31742	0.439071
mCT000613	NM_011701.9|chr2|+|13576298|13576633_142	NM_011701	Vim	2.31324	0
mMA032482	scl000772.1_3	NM_027430	2610205H19Rik	2.31262	0.835749
mMC011590	scl43593.17_243	NM_011233	Rad17	2.31104	0
mMC008251	scl44991.2.1_21	NM_023422	Hist1h2bc	2.30486	0.463713
mMC024647	scl053607.7_2	NM_015782	Snrpa	2.30393	0.564019
mMA033966	scl0002256.1_21	NM_008448	Kif5b	2.30283	1.32399
mMC006825	scl16476.4_568	NM_019479	Hes6	2.30273	0
mMC018060	scl40921.6_29	NM_010517	Igfbp4	2.29764	0
mMC023292	scl068035.2_9	NM_133693	3100004P22Rik	2.2921	0.509175
mMC002503	scl35140.2_153	NM_183315	Ctxn	2.29101	0.509175
mMA034942	scl0003286.1_154	NM_021519	Edf1	2.28693	0.564019
mMC019321	scl0104923.5_14	NM_134052	AL024210	2.28691	0.564019
mMA031788	scl000941.1_0	NM_153064	Ndufs2	2.28244	0.744512
mMC005880	scl24944.2_480	NM_030252	BC003266	2.28211	0
mMA033625	scl0002748.1_8	NM_026395	1110060F11Rik	2.27665	1.0758
mMC011687	scl43607.3.1_1	NM_013732	Cart	2.27456	0
mMC014875	scl50064.18_425	NM_011717	Wiz	2.271	0.835749
mMC025819	scl013010.2_9	NM_009976	Cst3	2.26995	0.564019
mMC015316	scl27712.5_609	XM_355606	Rasl11b	2.26552	0.509175
mMC013721	scl31391.7.1_2	NM_026555	Rcn3	2.25976	1.18619
mMC007216	scl17742.11_4	NM_029409	5230400G24Rik	2.25928	0.889918
mMC009543	scl29854.5.1_26	NM_007517	Aup1	2.25607	0
mMC011349	scl29824.1.5_102	NM_008723	Npm3	2.24745	0
mMR028410	scl0067184.2_306	NM_023312	Grim19	2.24565	0.509175
mMC023355	scl022630.1_91	NM_011739	Ywhaq	2.24445	1.18619
mMA034725	scl000586.1_12	NM_010926	Noc4	2.23988	0.835749
mMA034178	scl0003001.1_6	NM_011701	Vim	2.2379	0.509175
mMC011340	scl40009.3.137_12	NM_181582	Eif5a	2.23557	0.509175
mMR028652	scl0018117.1_185	NM_010926	Noc4	2.2352	0.509175
mMR029393	scl0022791.1_165	NM_009583	Dnajc2	2.23435	0.889918
mMC005597	scl38976.4.1_15	NM_017472	Snx3	2.23432	1.23598
mMC020161	scl066445.5_23	NM_025567	Cyc1	2.22542	2.00646
mMC012958	scl38692.8.1_47	NM_025313	Atp5d	2.21958	1.59202
mMC025832	scl066114.1_221	NM_025362	Wbscr18	2.21737	1.23598
mCT000174	NM_011701.6|chr2|+|13573843|13574064_0	NM_011701	Vim	2.21488	0.744512
mMC023995	scl070456.4_0	NM_027430	2610205H19Rik	2.1996	1.59202
mMR027658	scl0076826.1_48	-	2410170E07Rik	2.19926	0.835749
mMA033166	scl0003614.1_11	NM_178054	Muted	2.19705	0.564019
mMR030624	scl0019899.1_227	NM_009077	Rpl18	2.19633	1.0758
mMC002564	scl17252.8.1_328	NM_033652	Lmx1a	2.19535	0.744512
mMC016644	scl30753.7.1_3	NM_019580	Mir16	2.19337	1.18619
mMC009155	scl44406.2.1_33	NM_177252	9630011N22Rik	2.19049	0
mMA033722	scl0002655.1_13	NM_009416	Tpm2	2.1898	0.889918
mMC016458	scl24512.7.1_43	NM_172987	E130310K16Rik	2.1895	0
mMR030224	scl0067264.2_318	NM_026061	Ndufb8	2.18833	0.889918
mMC006743	scl43358.6_360	NM_016677	Hpcal1	2.1868	0.564019
mMA034952	scl0003726.1_69	NM_009054	Trim27	2.17581	0.744512
mMA033056	scl0003902.1_2	NM_017472	Snx3	2.17391	1.32399
mMR001210	scl0073046.2_136	NM_028419	2900070E19Rik	2.16703	0
mMC023064	scl012615.5_26	NM_007681	Cenpa	2.16662	0.744512
mMC017216	scl46082.11_140	NM_009366	Tgfb1i4	2.16499	0
mMC023357	scl066594.3_10	NM_025650	Uqcr	2.16245	0.509175
mMC007940	scl26670.3.10_104	NM_010835	Msx1	2.16238	0.509175
mMC007368	scl46548.3_6	NM_134084	Ppif	2.15576	1.59202
mMC019350	scl067387.5_4	NM_026123	Unc50	2.15557	0.744512
mMC004833	scl53077.5.8_20	NM_010362	Gsto1	2.14934	0.564019
mMC010184	scl48556.8.1_18	NM_024464	2010319C14Rik	2.1458	0.564019
mMC023753	scl069046.1_193	NM_026921	Hbld2	2.14019	0
mMR029362	scl0011518.2_215	NM_013457	Add1	2.13753	0
mMC021631	scl083485.3_53	NM_031375	AW552001	2.13729	1.18619
mMC002877	scl47100.1.18_67	NM_023587	Ptplb	2.13657	2.00646
mMC022904	scl019720.8_242	NM_009054	Trim27	2.1362	0.564019
mMC020554	scl068349.3_1	XM_130347	Ndufs3	2.13583	0.835749
mMA034654	scl0001101.1_11	NM_010056	Dlx5	2.13115	0.564019
mMC009468	scl25032.12_179	NM_011400	Slc2a1	2.12838	0.463713
mMC019587	scl067959.1_232	NM_133691	2410104I19Rik	2.12526	0
mMA035369	scl0002737.1_15	NM_025544	Mrps15	2.12385	2.88302
mMC006618	scl22956.4.1_1	NM_206924	Jtb	2.12317	0.835749
mMC012598	scl41204.5.67_14	NM_011676	Unc119	2.12294	0
mCA001472	NM_011701.9|chr2|+|13576298|13576633_142_REVCOMP	NM_011701	Vim	2.12204	0.463713
mMC020670	scl030933.5_3	NM_152800	Tor2a	2.1181	0
mMC007588	scl38746.30.1_170	NM_019434	Mcm3ap	2.11773	0.439071
mMC007362	scl42341.9.1_5	NM_010431	Hif1a	2.11759	1.59202
mMR028712	scl0067771.1_30	NM_026369	Arpc5	2.11735	1.0758
mMR027904	scl0018933.1_65	NM_011127	Prrx1	2.11733	3.07844
mMA033920	scl000756.1_295	NM_134448	Dst	2.11677	0
mCT000481	NM_011701.9|chr2|+|13576298|13576633_142	NM_011701	Vim	2.11625	0
mMC018924	scl46304.5.1_86	NM_026851	Mrpl52	2.11329	0
mCA000707	NM_011701.9|chr2|+|13576298|13576633_142_REVCOMP	NM_011701	Vim	2.11292	0
mMC025374	scl072106.9_198	NM_028101	2610003J06Rik	2.11149	0.744512
mMC005123	scl26720.12_26	NM_013502	Ctbp1	2.10902	0
mMC016616	scl40538.6.1_45	XM_126043	H2afv	2.10693	0.439071
mMC014835	scl48649.5.1_0	NM_025693	5730578N08Rik	2.10592	1.23598
mMC020483	scl066743.1_68	NM_025739	4931406I20Rik	2.10289	0
mMR027519	scl0022792.2_172	NM_009584	Zrf2	2.09828	1.59202
mMR027388	scl0067420.2_103	NM_026143	3732409C05Rik	2.09806	0.889918
mMC024193	scl069029.1_30	XM_193800	1500032L24Rik	2.09575	1.32399
mMC024157	scl028035.1_139	NM_138592	Usp39	2.09501	0.463713
mMR030701	scl0014678.2_119	NM_008138	Gnai2	2.09458	0.835749
mMC011118	scl34224.8.1_50	NM_007806	Cyba	2.0945	0.744512
mMC014959	scl20107.1_2	NM_010495	Idb1	2.09172	1.59202
mMR030652	scl00216233.1_1004	NM_007706	Socs2	2.09092	0.463713
mMC018972	scl48508.5.1_8	NM_027342	2310056P07Rik	2.0859	0.744512
mMC022062	scl016432.2_9	NM_008410	Itm2b	2.08573	1.0758
mMC001937	scl32110.5.1_11	NM_021554	0610012D09Rik	2.08255	1.18619
mMA032769	scl0001148.1_50	NM_144510	Ing4	2.08253	0
mCT000265	NM_011701.9|chr2|+|13576298|13576633_142	NM_011701	Vim	2.08131	0
mMC010556	scl28141.5.1_35	NM_027399	Steap	2.08122	0.509175
mMC021038	scl057437.1_41	NM_020585	Golga7	2.07988	0.744512
mMC016217	scl24634.4_103	NM_010419	Hes5	2.07833	0.889918
mMR031072	scl0093691.2_69	NM_033563	Klf7	2.07771	1.23598
mMC004488	scl36650.13.1_185	NM_199195	Bckdhb	2.06952	0.564019
mMR028053	scl0028019.1_53	NM_133345	Ing4	2.06913	0
mMC016323	scl41017.13_82	NM_172261	Ppp1r9b	2.06689	0.509175
mMC022654	scl0214489.1_247	XM_128528	BC003965	2.06613	1.23598
mMC022430	scl023980.1_2	NM_018858	Pbp	2.06503	1.32399
mMC022135	scl018817.10_297	NM_011121	Plk1	2.06366	0.463713
mMR026987	scl0015312.2_169	NM_008251	Hmgn1	2.0608	0.439071
mMC002226	scl50673.7.1_4	NM_025302	Mrpl2	2.05694	1.0758
mMC018079	scl47631.9.1_4	NM_029720	5730592L21Rik	2.05547	0.835749
mMC003754	scl35812.9_1	NM_019793	Tm4sf8	2.05547	0
mMC019124	scl0234852.1_50	NM_145606	Pcoln3	2.04695	0
mCT000268	NM_011701.8|chr2|+|13575438|13575524_7	NM_011701	Vim	2.04201	0.835749
mMC025391	scl019047.11_32	NM_013636	Ppp1cc	2.03751	0
mMR030229	scl00231070.1_184	NM_153526	Insig1	2.03576	2.44658
mMA035195	scl0002753.1_55	NM_029949	Snapc3	2.03497	1.0758
mMR027801	scl0027558.1_128	NM_016876	Eif3s4	2.03152	0.564019
mMC004042	scl32870.5.1_13	NM_019458	5730511K23Rik	2.03098	1.0758
mMR029887	scl0066494.2_134	NM_025596	2610524G07Rik	2.03083	1.23598
mMC000916	scl21275.9.4_10	NM_011701	Vim	2.03064	0.439071
mMO035879	18S_rRNA_X00686_849	-	-	2.03052	0.835749
mMC024393	scl020918.4_11	NM_011508	Sui1-rs1	2.02971	0.564019
mMR027348	scl0056505.2_79	NM_019685	Ruvbl1	2.02764	0
mMC013278	scl43223.12.1_25	NM_021710	Ap4s1	2.02738	0.744512
mMO035975	18S_rRNA_X00686_849	-	-	2.02532	0.889918
mMR029553	scl00319192.1_1	NM_178212	Hist2h2aa2	2.02187	1.59202
mMC021262	scl0270106.4_75	NM_016738	Rpl13	2.02045	1.23598
mMA032430	scl0002734.1_23	NM_198438	Ssbp3	2.01929	0
mMC023926	scl0231070.3_29	NM_153526	Insig1	2.01435	4.14198
mMC005727	scl18646.8.1_26	XM_357260	4931426K16Rik	2.01293	0
mMC014156	scl50792.22.1_75	NM_178592	Bat5	2.01272	0
mMC003296	scl50154.4.1_30	NM_019731	Nme4	2.01229	1.59202
mMC021781	scl066679.12_27	NM_175112	Rae1	2.00927	2.00646
mMC003664	scl48219.3_39	-	2610039C10Rik	2.00844	0.889918
mMA033039	scl0004041.1_32	NM_153571	AW049829	2.00808	0.744512
mMC017961	scl49973.14.1_69	NM_028476	2610110G12Rik	2.00735	0
mMC016027	scl47532.21.4_13	NM_018786	2610317D23Rik	2.00731	0.509175
mMC023081	scl0192292.18_41	NM_147201	Nrbp	2.00622	0.463713
mMA035560	scl0004069.1_101	NM_016690	Hnrpdl	2.00475	0.744512
mMC017265	scl18991.5.1_45	NM_010784	Mdk	2.00284	0
mMC005056	scl20160.1.79_2	NM_019761	Nxt1	2.00205	0.744512
mMC005404	scl53096.5.1_9	NM_011720	Wnt8b	2.00195	0.835749
mMC019843	scl014894.1_227	NM_008187	Gtl3	2.00142	0.744512
mMC014191	scl28749.2.254_68	NM_011865	Pcbp1	2.00078	0.744512
mMR027096	scl0069354.1_68	NM_027052	Slc38a4	1.9995	0
mMC016285	scl48807.5.1_32	NM_025571	Magmas	1.999	0.509175
mMA032976	scl00036.1_15	NM_026498	Mrps11	1.99642	0
mMC006002	scl22131.3_16	NM_030685	D3Ucla1	1.99581	1.0758
mMC010643	scl33713.6.1_0	NM_015816	Lsm4	1.99096	1.83502
mMC008068	scl41018.11_650	NM_146025	BC034054	1.98409	1.18619
mMC003400	scl48382.9_267	NM_019678	Tfg	1.98394	0.509175
mMA035380	scl0001455.1_38	NM_024211	Slc25a11	1.9832	1.64822
mMC020890	scl066496.2_57	NM_025598	2700038C09Rik	1.98159	0.744512
mMC004830	scl37753.17.1_5	NM_172551	Polrmt	1.98118	0
mMC009492	scl17151.10_21	NM_178653	C330023F11Rik	1.97737	0.744512
mMC007823	scl54996.3_58	NM_016783	Pgrmc1	1.97668	1.0758
mMC014682	scl50670.2.184_270	NM_025966	2310039H08Rik	1.97295	1.32399
mMC003310	scl32203.4.1_10	NM_020616	ICRFP703B1614Q5.6	1.97244	0.439071
mMC014961	scl55044.4_94	NM_026524	Mid1ip1	1.97095	0.564019
mMC022516	scl094043.1_18	NM_053157	Bbp	1.97067	0.835749
mMR030085	scl0014325.1_328	NM_010240	Ftl1	1.97016	0.744512
mMO035783	18S_rRNA_X00686_849	-	-	1.96947	1.0758
mMC012045	scl22329.1.1_3	-	A830010M09Rik	1.96497	1.32399
mMC003877	scl48855.3.1_17	NM_007620	Cbr1	1.96341	1.18619
mMC025415	scl067397.1_307	NM_026129	Erp29	1.96311	0
mMC001801	scl35384.3.9_24	NM_029103	Armet	1.963	0.564019
mMC004630	scl36137.8_30	NM_138303	1300010K09Rik	1.96066	0.564019
mMC020857	scl067488.1_65	NM_026192	1810009B06Rik	1.9592	0
mMC021026	scl066193.1_138	NM_025411	1110049F12Rik	1.95899	0
mMC006657	scl18956.7.1_182	NM_178886	AI194318	1.9589	0
mMR029616	scl0013813.2_225	NM_010136	Eomes	1.95864	2.44658
mMC002306	scl25931.11.1_56	NM_025375	Wbscr22	1.95862	0.564019
mMR026876	scl0067326.2_320	NM_026091	1700037H04Rik	1.95786	0.835749
mMC020082	scl028019.8_226	NM_133345	Ing4	1.9562	0.439071
mMC012760	scl49983.22_274	NM_007584	Ddr1	1.95066	0.744512
mMC011820	scl31133.10.1_10	NM_173011	Idh2	1.94958	0.564019
mMC013453	scl53400.8.1_51	NM_146093	D19Ertd721e	1.94936	0
mMC014446	scl52764.18.1_16	NM_016692	Incenp	1.94875	0
mMR026315	scl0012859.2_116	NM_009942	Cox5b	1.94687	0.509175
mMC005173	scl26501.1.1_170	XM_358354	AW538212	1.94681	1.23598
mMA034063	scl0003873.1_19	NM_007725	Cnn2	1.94634	2.88302
mMC024777	scl070232.4_204	-	2700050C19Rik	1.94468	0.564019
mMR026652	scl0073242.2_145	NM_028476	2610110G12Rik	1.94432	1.18619
mMC019121	scl27294.16.1_239	NM_133221	Slc24a6	1.94404	1.0758
mMA033588	scl0003542.1_12	NM_024233	Smfn	1.94372	1.59202
mMC010051	scl10306.1.1_57	-	Mkrn1-ps1	1.9437	0.889918
mMC021177	scl014470.4_28	NM_010261	Rabac1	1.94321	1.0758
mMA035396	scl0003562.1_115	NM_053159	Mrpl3	1.94296	2.88302
mMA032995	scl0001438.1_12	NM_019877	Copz2	1.94225	2.18118
mMC004901	scl44736.3.1_23	NM_025596	2610524G07Rik	1.94166	0.835749
mMC009217	scl24880.7_98	NM_020587	Sfrs4	1.9415	1.32399
mMA034506	scl0004030.1_2	NM_144509	Arl6ip4	1.94086	0.835749
mMR027879	scl0018230.2_224	NM_008750	Nxn	1.93909	0.509175
mMC018845	scl47524.3.1_1	NM_183256	2310016M24Rik	1.93742	0.509175
mMC003600	scl21165.1.12_85	NM_023326	Bmyc	1.93368	0.439071
mMC016592	scl41687.5_165	NM_026023	D11Ertd603e	1.93349	1.59202
mMA035553	scl0003036.1_54	NM_020329	Dolpp1	1.93293	0
mMC014526	scl48385.2_92	NM_029092	Rg9mtd1	1.93269	0.744512
mMC009803	scl34134.3_585	NM_080461	Zfp358	1.93233	0
mMC020313	scl0330260.1_61	NM_183308	Pon2	1.9318	0.439071
mMC007874	scl27563.74.239_16	NM_175473	Fras1	1.93024	0.564019
mMC018372	scl24033.7.1_11	NM_025500	Mrpl37	1.929	0.564019
mMC006076	scl31708.12.11_106	NM_011155	Ppp5c	1.92861	1.0758
mMC009852	scl36921.7.1_6	NM_011992	Rcn2	1.92698	0.744512
mMC012026	scl21611.11.1_4	NM_025517	Rtcd1	1.92632	0.744512
mMA034956	scl0001705.1_22	NM_019731	Nme4	1.92418	1.59202
mMC002509	scl50788.25.1_56	NM_057171	Bat3	1.92077	0
mMC006783	scl39231.4_382	XM_203523	BC003940	1.91682	0
mMC018736	scl31374.5.1_14	NM_007527	Bax	1.91577	0.744512
mMR028362	scl0012861.1_173	NM_007748	Cox6a1	1.91453	0.564019
mMA034052	scl0002759.1_7	AK004256	-	1.91291	1.32399
mMC010273	scl50967.4_2	XM_128511	0610011F06Rik	1.91203	2.18118
mMA032716	scl0003145.1_1	NM_080554	Psmd5	1.91109	1.32399
mMR001481	scl0080294.2_302	NM_030262	Pofut2	1.90878	1.32399
mMC021160	scl067278.1_10	NM_030240	2900092E17Rik	1.90783	0.439071
mMC020978	scl020492.1_102	NM_009193	Slbp	1.90698	1.18619
mMA032818	scl0003301.1_436	NM_010911	Nfs1	1.90693	0
mMC005131	scl39988.9.1_13	NM_024211	Slc25a11	1.90622	1.0758
mMC003048	scl34380.1_1	NM_028038	Ddx28	1.90576	0.744512
mMC013745	scl43293.5.1_3	NM_172253	Twistnb	1.90552	1.59202
mMC002628	scl19481.9.1_19	XM_130136	Wdr34	1.90245	0.744512
mMC020304	scl093684.5_156	NM_053102	39706	1.89933	0.889918
mMC020996	scl056088.2_28	NM_019537	Dscr2	1.89916	0.564019
mMC024696	scl0233877.6_167	NM_172747	Kctd13	1.89777	0
mMC004829	scl26077.1_53	NM_026883	1500011H22Rik	1.89772	1.18619
mMR026755	scl0019246.2_230	NM_011201	Ptpn1	1.8976	0.564019
mMC024042	scl078929.1_104	NM_030229	Polr3h	1.89693	0
mMC016534	scl40889.7.141_9	NM_026776	D11Wsu68e	1.89372	1.59202
mMC002983	scl28129.1_67	NM_021457	Fzd1	1.89024	0.509175
mMC025071	scl056070.7_28	NM_019512	Tcerg1	1.88776	0
mMC022956	scl0269437.1_52	NM_183191	BC042549	1.88753	0.439071
mMA031538	scl0001353.1_10	AK021267	-	1.88706	0.744512
mMC003888	scl33604.8.1_16	NM_018771	Rgs19ip1	1.88623	0.509175
mMC002536	scl37205.3.1_21	NM_025457	1810008A14Rik	1.88522	0.564019
mMC014406	scl39623.2_265	NM_010895	Neurod2	1.8841	1.83502
mMC010705	scl37830.7_386	NM_145420	Ube2d1	1.8802	0.744512
mMC022543	scl067116.1_6	NM_024192	Cuedc2	1.88017	1.0758
mMC006789	scl21518.7.1_44	NM_026578	Nola1	1.88004	0.564019
mMC021261	scl067267.4_0	NM_026063	2900010M23Rik	1.87997	0.439071
mMC010590	scl49765.36_30	NM_011218	Ptprs	1.87929	0.564019
mMC011304	scl44580.2.1_7	XM_487295	2900024O10Rik	1.87902	0.509175
mMC005304	scl30925.5.1_14	NM_008219	Hbb-bh1	1.87774	0.744512
mMC019020	scl50001.3.1_20	-	Ng23	1.87618	0
mMA033540	scl0001295.1_12	NM_010898	Nf2	1.87609	3.4103
mMC014227	scl51108.6.3_0	NM_013671	Sod2	1.8752	0.889918
mMC011548	scl16982.5.1_3	NM_028173	Tram1	1.87505	0.744512
mMA033747	scl0002416.1_27	NM_026037	2810049G06Rik	1.8741	1.83502
mMC010235	scl27224.3.7_29	NM_144509	Arl6ip4	1.87388	0.463713
mMC009369	scl27377.5.1_10	NM_028211	2210016L21Rik	1.8735	1.59202
mMC006540	scl31408.4_131	NM_030693	Atf5	1.87219	0
mMC003944	scl50808.8.1_29	NM_138580	Rdbp	1.8717	0.564019
mMC014238	scl25185.2.323_16	NM_080555	Ppap2b	1.87117	1.59202
mMR027041	scl0066999.2_129	NM_025895	1500003D12Rik	1.87093	0.744512
mMC006681	scl35368.9_193	NM_008138	Gnai2	1.86743	1.0758
mMC024058	scl066870.7_39	NM_025814	1200009K13Rik	1.86694	1.0758
mMR029187	scl00319154.1_299	NM_178215	Hist2h3b	1.86272	1.32399
mMC013635	scl38891.1_427	NM_172939	4921515A04Rik	1.86111	0.744512
mMC000788	scl25890.5.9_30	XM_357515	Znhit1	1.86072	1.18619
mMC001663	scl30285.8.1_23	NM_146173	1300010A20Rik	1.86068	0.744512
mMC018403	scl38688.8.1_12	NM_029272	Ndufs7	1.8599	0.835749
mMR029116	scl0056248.2_157	NM_021299	Ak3l	1.85964	0
mMC022623	scl0228875.1_123	NM_144893	Slc35c2	1.85361	0.835749
mMC020520	scl069724.1_7	XM_356099	Rnaseh2a	1.85191	1.59202
mMC018556	scl21707.11_464	NM_017397	Ddx20	1.85068	0.439071
mMC025004	scl068118.3_287	NM_026566	9430023L20Rik	1.84816	0.509175
mMC012828	scl34280.9.1_28	NM_026844	2310061C15Rik	1.84766	0.509175
mCT000364	NM_011701|NM_011701|+|2105|2174	NM_011701	Vim	1.8467	0.835749
mMR027650	scl0015081.1_185	NM_008211	H3f3b	1.84667	0.835749
mMC019207	scl056282.5_222	NM_027204	Mrpl12	1.84497	1.18619
mMC013709	scl40691.1.273_30	-	2810008D09Rik	1.84409	1.18619
mMA035659	scl0003181.1_45	NM_008019	Fkbp1a	1.84259	1.59202
mMR029265	scl00224727.2_315	NM_057171	Bat3	1.84253	0
mMC021601	scl068066.1_115	NM_026542	D11Ertd333e	1.84035	1.23598
mMC026038	scl012614.2_32	NM_009886	Celsr1	1.83913	4.14198
mMR028721	scl0022123.1_274	NM_009439	Psmd3	1.83663	0.835749
mMC005322	scl50803.29.1_3	NM_145830	Bat8	1.83615	0.835749
mMC020472	scl017347.2_7	NM_021462	Mknk2	1.83413	0.835749
mMC014895	scl41509.1.1_222	NM_030082	Hist3h2ba	1.83376	0.835749
mMR029496	scl0027886.2_0	NM_022408	Es2el	1.83133	0.564019
mMC019940	scl066407.8_34	NM_025544	Mrps15	1.83096	2.44658
mMC019119	scl40710.6.1_96	XM_181318	2310004N24Rik	1.82832	1.59202
mMC017147	scl21089.8_496	NM_020329	Dolpp1	1.82688	0
mMR030538	scl0011652.2_199	NM_007434	Akt2	1.82679	1.32399
mMA035293	scl0004007.1_23	NM_007457	Ap1s1	1.82636	0.835749
mMC008089	scl52642.29_318	NM_011597	Tjp2	1.82447	0
mCT000100	NM_011602.1|chr4|-|42405012|42405138_14	NM_011602	Tln	1.82405	0
mMC019049	scl15941.6.1_27	NM_153064	Ndufs2	1.81963	2.18118
mMC024877	scl014109.3_67	NM_007990	Fau	1.81957	1.0758
mMC005243	scl17120.3.641_166	NM_012058	Srp9	1.8188	1.23598
mMA034594	scl0003335.1_102	NM_027230	3632413B07Rik	1.81841	0
mMC015902	scl40498.6_62	NM_025443	1810003N24Rik	1.81651	0.564019
mMC015600	scl49050.9.1_23	NM_028680	Esrrbl1	1.81507	2.31118
mMC002466	scl37720.1.644_7	NM_023900	Plekhj1	1.81079	0.744512
mMC003942	scl27877.10.4_15	NM_025281	Lyar	1.80949	0
mMR027118	scl0067238.2_233	NM_026050	2810453I06Rik	1.8092	0.463713
mMA034515	scl0004156.1_115	NM_028975	1600019D15Rik	1.80832	2.00646
mMR030385	scl0073197.1_297	-	3110056J03Rik	1.80827	0
mMR026822	scl00214505.2_7	NM_172529	AU067744	1.808	0.509175
mMC005603	scl44140.2_304	NM_025710	Uqcrfs1	1.8075	1.32399
mMC001779	scl22658.17.1_65	NM_027135	Sec24d	1.80721	1.18619
mMC025496	scl0319151.1_287	NM_178205	Hist1h3e	1.80536	1.23598
mMA031668	scl0002111.1_12	NM_013604	Mtx1	1.80389	1.23598
mMA031969	scl0003812.1_124	NM_178057	Hmga2	1.80357	1.23598
mMC002117	scl22501.2_29	NM_053102	39706	1.8026	0.744512
mMC025262	scl068523.5_22	NM_026753	1110019N10Rik	1.80131	1.23598
mCA000492	gi|30794511|ref|NM_013551.1|_496_REVCOMP	NM_013551	Hmbs	1.80004	2.44658
mMA032304	scl0001801.1_3	NM_019543	Dscr5	1.80002	0.509175
mMC015342	scl36472.2.242_20	NM_008160	Gpx1	1.79984	0.835749
mMC024082	scl0319149.1_41	NM_178204	Hist1h3d	1.79939	0.835749
mMC025082	scl018648.4_76	NM_023418	Pgam1	1.79896	2.18118
mMC021155	scl068177.1_35	NM_026598	Ebpl	1.79764	0.509175
mMC024640	scl067067.1_49	NM_025946	2010100O12Rik	1.7976	0.463713
mMC001058	scl37216.34.1_23	NM_011417	Smarca4	1.79707	0
mMC003863	scl47657.13.70_30	NM_016843	Sca10	1.795	0.889918
mMA033123	scl000389.1_0	NM_026598	Ebpl	1.79472	2.00646
mMA034073	scl000468.1_25	NM_053164	Mrpl43	1.79472	1.59202
mMC019392	scl056380.1_127	NM_019689	Arid3b	1.79426	0.744512
mMC019278	scl012464.14_38	NM_009837	Cct4	1.79291	0.835749
mMC005358	scl22640.2_1	NM_009718	Neurog2	1.79233	0.835749
mMC023789	scl012861.2_54	NM_007748	Cox6a1	1.78895	0.889918
mMC002339	scl45935.10_60	-	Phgdhl1	1.78658	0.439071
mMC020837	scl0319186.1_75	NM_178200	Hist1h2bm	1.78609	0.509175
mMC002324	scl51843.7.3_62	NM_025468	1810029G24Rik	1.78193	0.509175
mMC023385	scl071780.11_24	NM_023627	Isyna1	1.78176	1.32399
mMC023722	scl067095.2_231	NM_175114	2310001H13Rik	1.78067	6.53322
mMC024748	scl0110391.1_29	NM_024236	Qdpr	1.77987	1.83502
mMC020906	scl066659.9_78	NM_019800	Acp6	1.77984	2.44658
mMR026321	scl0069109.2_11	NM_197989	1810009O10Rik	1.77972	0.889918
mMC023264	scl067713.1_10	NM_026332	1810055D05Rik	1.77834	0.509175
mMC018810	scl54745.40.1_21	NM_021521	Tnrc11	1.77827	0.744512
mMA032293	scl0003472.1_28	NM_019666	Syncrip	1.77826	1.18619
mMC021068	scl068114.7_83	NM_023431	Mum1	1.77569	0
mMC008110	scl24398.4.1_27	XM_143732	Hint2	1.77566	0.564019
mMR028536	scl0077116.1_124	NM_023858	Mtmr2	1.77471	0.439071
mMA031594	scl0002028.1_25	NM_027371	2310066N05Rik	1.77445	0.509175
mMR026232	scl0077728.1_328	-	6720411N02Rik	1.7737	0
mMA034423	scl0003580.1_5	NM_019793	Tm4sf8	1.77333	1.83502
mMC012197	scl47390.18.104_38	NM_033074	Tars	1.77283	0.463713
mMC001667	scl29243.5.1_44	XM_133029	3110069A13Rik	1.77223	0.509175
mMC023190	scl014319.1_33	NM_010239	Fth1	1.77222	0.509175
mMC024210	scl098496.1_28	NM_001003948	AL024069	1.77097	1.23598
mMC025302	scl073770.1_126	XM_357904	4833422F06Rik	1.77054	3.07844
mMC007719	scl30659.5_48	XM_133827	Maz	1.76941	2.00646
mMC024070	scl067994.6_157	NM_026498	Mrps11	1.76882	0.744512
mMC021623	scl015374.1_66	NM_008258	Hn1	1.76819	1.64822
mMC010699	scl44989.1_487	NM_015786	Hist1h1c	1.76818	1.64822
mMC006304	scl50103.16_203	NM_019880	Mtch1	1.76786	0.439071
mMC024275	scl066916.1_19	NM_025843	Ndufb7	1.76757	0.439071
mMC025591	scl019339.5_272	NM_009001	Rab3a	1.76722	0
mMC001862	scl27367.4.1_8	NM_026398	Pop5	1.76676	1.0758
mMC011842	scl32592.2.658_11	NM_010882	Ndn	1.76631	1.0758
mMC017108	scl30830.6_4	NM_020050	2310004K06Rik	1.76603	1.32399
mMC014182	scl21752.24.8_3	NM_144900	Atp1a1	1.766	0.509175
mMR026488	scl0027632.2_240	NM_138580	Rdbp	1.76567	1.18619
mMC022198	scl075758.2_4	NM_029418	9130401M01Rik	1.76482	1.18619
mMC026004	scl022194.1_318	NM_009455	Ube2e1	1.76419	0.564019
mMC010789	scl35907.5.1_7	NM_024233	Smfn	1.76355	1.59202
mMC012732	scl27602.3.1_69	NM_019932	Cxcl4	1.76335	0.744512
mMC010206	scl25554.2.1_0	XM_131323	1700009N14Rik	1.76168	1.59202
mMR029033	scl0013688.1_69	NM_010124	Eif4ebp2	1.76152	1.59202
mMR026760	scl0014701.2_54	NM_025278	Gng12	1.7615	2.31118
mMC006418	scl31573.3_3	NM_011885	Mrps12	1.76119	1.18619
mMC015161	scl31834.6.1_1	NM_023524	Tfpt	1.76029	0.744512
mMC011785	scl34048.16.227_13	NM_027276	Cdc16	1.75891	2.00646
mMC002920	scl39913.12_317	NM_008750	Nxn	1.75868	0
mMC021592	scl068612.6_90	NM_026785	Ube2c	1.75729	1.83502
mMC022391	scl027366.4_62	NM_025299	Txnl4	1.75664	0.509175
mMC005687	scl36111.9.1_0	NM_018739	Rp9h	1.75654	1.59202
mMC014177	scl41364.20_171	NM_011814	Fxr2h	1.75392	2.44658
mMC016236	scl27784.14.1_7	NM_025700	Pgm1	1.75385	0.509175
mMC003106	scl31153.10.1_27	NM_020599	Rlbp1	1.7535	1.32399
mMC006852	scl40141.3_333	NM_173453	5730466P16Rik	1.75339	0.564019
mMA035641	scl0003541.1_1	AK077713	-	1.7522	5.28665
mMC018225	scl24417.1.36_21	NM_016890	Dctn3	1.74983	0.889918
mMR027688	scl00108013.2_53	NM_133195	Brunol4	1.748	0
mMC025053	scl076826.4_21	-	2410170E07Rik	1.74503	1.23598
mMC011759	scl31584.11.1_18	NM_025616	Timm50	1.744	1.18619
mMC025163	scl059092.13_316	NM_021567	Pcbp4	1.74274	0.463713
mMC020840	scl068965.1_2	NM_173366	1500010G04Rik	1.74271	2.18118
mMA031939	scl0001172.1_55	NM_019752	Prss25	1.74233	1.0758
mMC020307	scl0103712.1_49	NM_134022	6330403K07Rik	1.74175	1.59202
mMR029700	scl00268515.2_81	NM_198423	BC060615	1.74172	0.744512
mMC007450	scl12771.1.1_130	-	BB179718	1.74147	1.64822
mMC019739	scl076799.5_108	NM_029748	2510006D16Rik	1.74095	0.564019
mMC018320	scl19271.1.36_133	NM_023396	Reprimo	1.74039	0.564019
mMC000940	scl42532.6_0	NM_025359	Tm4sf13	1.74022	2.18118
mMC008470	scl30651.1_27	NM_009266	Sephs2	1.73976	1.23598
mMC013289	scl29414.11.4_112	NM_011499	Strap	1.73974	1.32399
mMC018396	scl11029.1.1_237	-	4930524J08Rik	1.73938	0
mMR027895	scl00319149.2_275	NM_178204	Hist1h3d	1.7381	1.59202
mMC026474	scl0227290.1_240	NM_146110	Aamp	1.73466	1.18619
mMR030241	scl0066125.2_261	NM_175102	Sf3b5	1.73401	1.0758
mMC023905	scl0116905.1_46	NM_144491	Dph2l1	1.73274	5.28665
mMA033849	scl0001656.1_37	NM_145353	D17Wsu94e	1.73255	0.509175
mMA032824	scl0002186.1_3	NM_015805	Atp9b	1.73182	1.83502
mMA032858	scl0001342.1_29	NM_026561	C330027I04Rik	1.73176	3.4103
mMC020246	scl026451.5_30	NM_011975	Rpl27a	1.72971	1.59202
mMC024601	scl021833.8_22	NM_178060	Thra	1.72929	0
mMC014212	scl29346.9.1_7	NM_145573	Mrps35	1.72869	1.18619
mMC014374	scl31407.22_35	NM_029365	2610034E13Rik	1.72819	0
mMC016654	scl35070.6.62_8	NM_025556	2410022L05Rik	1.72542	1.23598
mMC025632	scl073737.1_220	NM_198001	1110008P14Rik	1.72516	0.744512
mMC007397	scl39683.8_579	NM_025659	Abi3	1.72423	1.59202
mMC015683	scl37224.9.157_21	NM_021888	Qtrt1	1.72367	1.32399
mMC022378	scl0230721.14_14	NM_130881	Pabpc4	1.72345	1.23598
mMR027906	scl0019716.1_268	NM_009052	Rex3	1.72197	0.744512
mMC016567	scl22405.4_235	NM_010423	Hey1	1.72057	0
mMC024517	scl0170658.2_22	NM_134104	Ndufs5	1.71816	0.463713
mMC002348	scl29678.2_366	NM_008516	Lrrn1	1.71796	0.889918
mMC026406	scl026356.1_112	NM_011919	Ing1	1.71579	1.23598
mMC023952	scl0269523.2_3	NM_009503	Vcp	1.71547	1.23598
mMR028926	scl0076695.1_73	-	2010321I05Rik	1.71544	0.564019
mMA034188	scl0001166.1_23	NM_138592	Usp39	1.7154	0.835749
mMC013925	scl34081.10.510_67	NM_026995	0710008K08Rik	1.71498	0.439071
mMC025251	scl015384.1_1	NM_010448	Hnrpab	1.71368	1.59202
mMC025475	scl056436.9_4	NM_019822	Adrm1	1.71329	0
mMC020428	scl019385.1_25	NM_011239	Ranbp1	1.71317	1.23598
mMC010466	scl37914.3_63	NM_010124	Eif4ebp2	1.71179	1.23598
mMC024264	scl071966.3_0	NM_028024	Nkiras2	1.71057	0.744512
mMC002254	scl29519.10.9_31	NM_007531	Bcap37	1.71039	1.83502
mMC017422	scl39318.8_348	NM_016852	Wbp2	1.70941	0.744512
mMR029885	scl0022350.2_262	NM_009510	Vil2	1.70938	0.439071
mMC004168	scl44200.1.1_5	NM_175663	Hist1h2ba	1.70631	1.18619
mMC010368	scl41272.3.1_133	-	1700016P03Rik	1.70474	3.07844
mMA032438	scl0001950.1_6	NM_022314 NM_011628	Tpm3	1.70188	1.23598
mMC007835	scl22330.11.693_178	NM_138666	Nlgn1	1.70169	1.32399
mMR028908	scl0019211.1_81	NM_008960	Pten	1.70149	0.889918
mMA034146	scl0003955.1_3	AK041138	-	1.70117	1.64822
mMC018557	scl31785.1.4_192	NM_009028	Rasl2-9	1.70104	0.564019
mMR030228	scl0056505.1_79	NM_019685	Ruvbl1	1.70045	1.23598
mMC023732	scl0319865.1_73	NM_177023	E130114P18Rik	1.69947	1.0758
mMC009901	scl33920.14_231	NM_010344	Gsr	1.69887	1.32399
mMC021513	scl069549.2_9	XM_489101	2310009B15Rik	1.69881	1.83502
mMR031196	scl0022070.1_31	NM_009429	Tpt1	1.69668	1.0758
mMC023473	scl0319182.1_4	NM_178197	Hist1h2bh	1.69657	1.0758
mMC015956	scl25681.7_603	NM_026005	2610301B20Rik	1.69624	0.564019
mMC008664	scl35696.12_474	NM_021345	AW742319	1.69431	0
mMA032356	scl0001856.1_23	NM_009441	Ttc3	1.69352	1.59202
mMC009751	scl29632.2_358	NM_026365	5830427H10Rik	1.6935	0.439071
mMC005487	scl46265.10.1_16	NM_023699	Nfatc4	1.69326	2.88302
mMC002984	scl45457.5_178	NM_025697	6330409N04Rik	1.69255	1.83502
mMR027157	scl0067151.2_31	NM_026000	Psmd9	1.6916	1.23598
mMR030371	scl0026356.2_110	NM_011919	Ing1	1.69155	0.744512
mMC003904	scl19131.5.1_9	NM_175015	Atp5g3	1.69083	1.32399
mMC013127	scl53815.3_1	NM_009052	Rex3	1.69016	1.23598
mMA034002	scl0003411.1_29	NM_027865	Tmem25	1.69004	2.88302
mMR030053	scl00208213.1_60	XM_485684	4632425D07Rik	1.6899	2.00646
mMC003403	scl45372.3_35	NM_026331	Mscp	1.68953	0
mMC023816	scl016201.19_34	NM_010561	Ilf3	1.6889	3.4103
mCA000639	gi|30794511|ref|NM_013551.1|_496_REVCOMP	NM_013551	Hmbs	1.68772	2.31118
mMC007159	scl50963.5.1_38	NM_024227	Mrpl28	1.68677	1.0758
mMA032890	scl0002317.1_123	AK049091	-	1.68623	0.744512
mMC020098	scl0319185.1_5	NM_178199	Hist1h2bl	1.68612	0.889918
mMA031688	scl000499.1_2	NM_021525	Rcl1	1.68609	2.44658
mMA034887	scl000177.1_100	NM_026143	3732409C05Rik	1.6849	2.44658
mMC009647	scl46123.6.1_7	NM_180588	2700029E10Rik	1.68458	1.59202
mMC003927	scl31681.6.1_3	NM_027189	Gemin7	1.68439	2.31118
mMC005291	scl25123.6.1_65	NM_026279	2310026E23Rik	1.68355	1.0758
mMC025523	scl069890.1_204	NM_027248	Zfp219	1.68334	0.463713
mMC018748	scl50134.9_8	NM_019837	Nudt3	1.68313	2.31118
mMC021955	scl012406.1_153	NM_009825	Serpinh1	1.68307	0.509175
mMC025939	scl067130.2_3	NM_025987	Ndufa6	1.68272	0.564019
mMC012525	scl45198.1_186	NM_177715	Kctd12	1.68046	1.18619
mMC003047	scl33006.24.1_159	XM_133217	Eml2	1.68019	0.564019
mMC018533	scl20384.11.8_5	NM_007952	Grp58	1.67926	1.32399
mMC017753	scl20023.12.1_20	NM_146128	Dlgap4	1.67898	0.509175
mMC007442	scl25163.8.1_30	NM_029565	ORF18	1.67879	1.59202
mMC016381	scl41467.7_13	NM_029568	Mfap4	1.67795	0.509175
mMC006509	scl18325.32_1	NM_027230	Prkcbp1	1.67762	1.59202
mMC011688	scl47779.3.223_26	NM_054099	1110038F14Rik	1.67742	0.564019
mMC007901	scl53234.12_152	NM_021525	Rcl1	1.67731	0.439071
mMC022895	scl027397.1_17	NM_025301	Mrpl17	1.6773	0.744512
mMA033758	scl0003607.1_28	NM_010744	Il1rl1l	1.67696	0.744512
mMC014648	scl46695.7.50_23	NM_008473	Krt2-1	1.6763	1.59202
mMC013204	scl29623.5_373	NM_009507	Vhlh	1.67625	0.439071
mMC002916	scl53306.4_174	NM_019437	Rfk	1.6751	0.509175
mMR028411	scl0019268.1_215	NM_011213	Ptprf	1.67348	0
mMC003764	scl46521.7_61	NM_009524	Wnt5a	1.67244	0.835749
mMC019443	scl0233033.1_330	NM_175021	BC042901	1.67219	1.59202
mMC017889	scl38287.7.1_16	NM_019953	Tmem4	1.67127	1.0758
mMC021689	scl066508.5_236	NM_025605	2400001E08Rik	1.67011	0.744512
mMR030346	scl0054683.2_242	NM_012021	Prdx5	1.66994	1.83502
mMR027745	scl0075221.1_274	NM_133803	Dpp3	1.66982	0.463713
mMC012839	scl19661.4.1_12	NM_013935	Ptpla	1.66958	1.59202
mMC007765	scl24688.19_192	NM_023051	Clstn1	1.66917	1.83502
mMC022443	scl0319183.1_124	NM_178198	Hist1h2bj	1.66913	2.00646
mMC023453	scl018212.12_31	NM_008745	Ntrk2	1.66731	0.744512
mMC003660	scl25713.4.87_24	NM_181391	Chchd7	1.66561	0.835749
mMC022557	scl030926.11_17	NM_023140	Txnl2	1.66536	1.0758
mMC010861	scl30021.2_671	NM_030024	E130201N16Rik	1.66472	0
mMC023009	scl011840.1_304	NM_007476	Arf1	1.664	2.18118
mMC024500	scl0110842.2_3	NM_145615	Etfa	1.6638	1.64822
mMC004780	scl33402.1_220	NM_021513	Thap11	1.6632	1.64822
mMA031744	scl0001652.1_18	NM_026530	E130307M08Rik	1.66309	1.23598
mMC017900	scl38374.10.1_58	NM_026617	0610007H07Rik	1.66247	1.59202
mMC002608	scl20515.8.1_96	NM_028260	1500034J20Rik	1.662	0.744512
mMC009921	scl34080.4_65	NM_011919	Ing1	1.66163	1.18619
mMC009052	scl50166.4.1_1	NM_019719	Stub1	1.66136	0.564019
mMC005860	scl44920.3.1_42	XM_127278	2310047M15Rik	1.66046	0
mMC003569	scl31415.7_3	NM_197991	2310044H10Rik	1.66039	1.23598
mMR027203	scl0066596.2_43	NM_025652	Gtf3a	1.65969	1.59202
mMR027782	scl0021420.2_250	NM_009335	Tcfap2c	1.65936	2.00646
mMC022510	scl0319156.1_0	NM_175654	Hist1h4d	1.65887	0.744512
mMC021372	scl0170791.2_95	NM_133242	Rnpc2	1.65849	1.59202
mMR030943	scl0056207.2_50	NM_019562	Uchl5	1.65823	1.18619
mMC001961	scl38985.8_420	NM_016898	Cd164	1.65599	0.744512
mMC006754	scl33011.16_16	NM_032418	Dm15	1.65594	0.564019
mMC017388	scl26088.14.1_16	NM_009656	Aldh2	1.65472	0.564019
mMC007479	scl33701.2.1_102	NM_053162	Mrpl34	1.65317	1.32399
mMC020820	scl012859.1_1	NM_009942	Cox5b	1.65286	1.64822
mMC020384	scl027058.3_76	NM_012058	Srp9	1.65224	1.64822
mMR026606	scl0015982.2_105	NM_013562	Ifrd1	1.65096	2.00646
mMC003516	scl45764.20_72	NM_022656	Nisch	1.65047	0
mMA033081	scl0003067.1_7	AK049101	-	1.65035	0
mMA033749	scl0002080.1_55	NM_053102	39706	1.65005	1.83502
mMR029353	scl0066212.1_0	NM_024171	Sec61b	1.64884	1.18619
mMC019071	scl25451.20.1_292	NM_010569	Invs	1.64815	0
mMR029098	scl0021873.2_51	NM_011597	Tjp2	1.64794	0.509175
mMC009354	scl35959.8.1_6	NM_013551	Hmbs	1.64728	4.14198
mMC010941	scl30187.2.1_182	NM_025363	1110001J03Rik	1.6472	1.0758
mMC022701	scl065103.4_106	NM_022989	Arl6ip6	1.64592	1.83502
mMC003771	scl36904.3.10_19	NM_007747	Cox5a	1.64586	1.23598
mMC026006	scl0104303.6_291	NM_025859	Arl1	1.64537	2.00646
mMC004501	scl31401.7.1_21	NM_029410	Bcl2l12	1.64516	0.835749
mMC018376	scl42012.5.1_30	NM_025399	Nudt14	1.64502	1.32399
mCT000385	NM_008512.90|chr10|-|127557334|127558231_72	NM_008512	Lrp1	1.64424	0.835749
mMC021962	scl054217.2_13	NM_018730	Rpl36	1.6441	1.18619
mMR027706	scl0026451.1_182	NM_011975	Rpl27a	1.64396	2.00646
mMC024804	scl071846.4_6	NM_027954	1700013H19Rik	1.64388	2.00646
mMC009420	scl47772.10.1_9	NM_008677	Ncf4	1.64216	4.14198
mMC014088	scl35682.17.1_6	NM_019727	Snx1	1.6418	0.509175
mMC025643	scl0326618.9_77	NM_001001491	Tpm4	1.64125	0.439071
mMC022695	scl016418.1_114	NM_010579	Itgb4bp	1.64125	1.18619
mMC025554	scl069125.7_164	NM_026949	Cnot8	1.63958	0.564019
mMC022190	scl0101214.1_105	NM_198102	G430041M01Rik	1.63694	1.0758
mMC026021	scl0121022.3_149	NM_080456	Mrps6	1.63665	0.744512
mMC011286	scl50019.6.1_23	NM_019403	Rnf5	1.63657	0.744512
mMC003231	scl21111.7_8	NM_178693	Coq4	1.63624	1.59202
mMC017791	scl16516.6.1_29	NM_008801	Pde6d	1.63623	3.07844
mMA033838	scl0003156.1_0	NM_026323	1600023A02Rik	1.63564	0.744512
mMC020886	scl0108012.3_35	NM_026887	Ap1s2	1.63561	2.88302
mMC008742	scl25941.7_8	NM_033561	Wbscr1	1.63462	0.835749
mMR029702	scl0014299.1_177	NM_019681	Freq	1.63461	0.744512
mMA032348	scl000125.1_16	NM_009224	Snrp70	1.63459	1.23598
mMC016878	scl51871.1.1_203	-	AB023957	1.63348	0.509175
mMR030610	scl0019240.2_329	NM_025284	Tmsb10	1.63297	0.744512
mMC007119	scl23751.12.1_29	NM_172702	Tde2l	1.63248	1.59202
mMA032908	scl000691.1_7	AK020823	-	1.63237	1.64822
mMC005378	scl45536.7.1_0	NM_028780	Tm9sf1	1.63076	2.00646
mMR027113	scl0057874.1_260	NM_021345	AW742319	1.63038	0
mMC009001	scl19988.5_248	XM_130601	2310007D09Rik	1.63007	2.00646
mMC024014	scl069790.3_16	NM_027212	Thrap6	1.63006	5.82273
mMR028540	scl0077944.1_114	-	A930007B11Rik	1.62979	2.88302
mMC025025	scl069367.4_58	NM_023505	Glrx2	1.62918	1.83502
mMC017331	scl44634.15_241	NM_145376	BC005662	1.62888	0.463713
mMR031051	scl00140486.1_282	NM_009951	Igf2bp1	1.62793	1.59202
mMC013673	scl53555.1_6	NM_026306	0610038D11Rik	1.62784	1.59202
mMC014154	scl43949.6.1_8	NM_028597	Thoc3	1.62739	1.18619
mMR030541	scl0016661.2_148	NM_010660	Krt1-10	1.62605	1.23598
mMC006777	scl39338.3_4	NM_015807	Nt5c	1.62574	1.59202
mCP001157	gi|30794511|ref|NM_013551.1|_496	NM_013551	Hmbs	1.62469	1.59202
mMC024120	scl023825.3_146	NM_011793	Banf1	1.62448	0.835749
mMC016668	scl24779.12.1_2	NM_009798	Capzb	1.62402	1.59202
mMC013523	scl31059.6.1_48	NM_026304	0610007P06Rik	1.62375	1.18619
mMC026233	scl067025.2_6	NM_025919	Rpl11	1.62357	1.23598
mMC001804	scl37617.5_6	NM_133668	Slc25a3	1.62192	3.07844
mMC010002	scl46883.13_90	XM_194983	A730032D07Rik	1.62025	6.53322
mMC004655	scl27752.9.1_0	NM_011670	Uchl1	1.61895	2.44658
mMC025625	scl0170942.1_210	NM_133362	Erdr1	1.61783	3.4103
mMC005087	scl35013.8.1_0	NM_024240	2810037C03Rik	1.61725	2.18118
mMC023456	scl019341.8_60	NM_009003	Rab4a	1.61699	2.88302
mMC020676	scl068552.1_11	NM_133697	1110003E01Rik	1.61696	2.00646
mMC021941	scl012843.30_10	NM_007743	Col1a2	1.61644	3.07844
mMC016186	scl40634.6_258	NM_027204	Mrpl12	1.61488	1.59202
mMC012330	scl36525.10.1_12	NM_053159	Mrpl3	1.61323	2.00646
mMC024796	scl072043.2_38	XM_358343	Sulf2	1.61311	0
mMC019473	scl012825.37_20	NM_009930	Col3a1	1.61287	1.0758
mMC012964	scl16382.1.1_50	-	B230337E12Rik	1.61274	6.53322
mMC009785	scl41904.3_0	NM_053267	Sepm	1.61179	1.83502
mMC020434	scl064656.5_1	NM_024174	Mrps23	1.61124	1.59202
mMC005544	scl20013.3_0	XM_130628	Manbal	1.61048	1.59202
mMA033483	scl0001026.1_149	AK031718	-	1.61014	3.07844
mMR027838	scl0016158.2_239	NM_010550	Il11ra2	1.60984	0.564019
mMC017898	scl22674.5.18_162	NM_028044	Cnn3	1.60967	0
mMC020238	scl019384.7_7	NM_009391	Ran	1.60848	2.18118
mMC024348	scl0117109.5_26	NM_026398	Pop5	1.60846	0.744512
mMC010305	scl40724.4.1_15	NM_025305	Mrps7	1.60808	1.83502
mMC018764	scl52435.3.1_22	NM_053164	Mrpl43	1.60802	2.44658
mMC013368	scl32661.6_250	NM_133950	Kdelr1	1.60769	1.32399
mMR027088	scl0077045.2_69	NM_029850	Bcl7a	1.60747	5.28665
mMA035056	scl000137.1_6	NM_020050	2310004K06Rik	1.60741	1.32399
mMC020191	scl012824.1_9	NM_031163	Col2a1	1.60716	0
mMC002517	scl25769.4_372	NM_029581	2810012L14Rik	1.60675	0.509175
mMR028562	scl0098363.2_64	NM_028889	Efhd1	1.60644	0
mMC017924	scl54613.4.1_8	NM_009750	Ngfrap1	1.60622	2.18118
mMR028218	scl0028200.2_26	NM_030686	Dhrs4	1.60602	2.31118
mMC014763	scl31962.3.1_27	-	4930483O08Rik	1.60535	3.07844
mMC005306	scl40166.10.1_13	NM_008193	Guk1	1.60505	2.00646
mMA034812	scl0003838.1_10	NM_008786	Pcmt1	1.60466	1.23598
mMC019263	scl014693.1_109	NM_010312	Gnb2	1.60399	0.835749
mMO035720	scl000096.1_251_REVCOMP	-	-	1.6029	1.83502
mMA035157	scl0003948.1_98	NM_007457	Ap1s1	1.60269	0.889918
mMR031013	scl00101476.1_284	NM_133942	AA960558	1.60152	0.564019
mMA035193	scl00029.1_14	AK020444	-	1.60129	1.18619
mMC009230	scl43536.32_392	NM_029665	Ipo11	1.60071	2.18118
mMC008780	scl20812.9.574_16	NM_027352	Gorasp2	1.59928	3.68776
mMA033038	scl000628.1_299	NM_024191	Arl2bp	1.59854	3.07844
mMA031848	scl0002653.1_3	NM_026780	Gcipip	1.59841	0.509175
mMA033552	scl0003344.1_16	BC052539	-	1.59838	1.23598
mMC002290	scl19843.3_57	NM_025912	2010011I20Rik	1.59837	1.18619
mMR030456	scl00320332.2_0	NM_175652	Hist4h4	1.59812	0.744512
mCP000133	gi|30794511|ref|NM_013551.1|_496	NM_013551	Hmbs	1.59755	2.44658
mMA031625	scl000630.1_212	NM_018771	Rgs19ip1	1.59718	1.0758
mMR026838	scl0070456.1_86	NM_027430	2610205H19Rik	1.59655	2.18118
mMC022501	scl019942.4_1	NM_011289	Rpl27	1.59616	0
mMC017934	scl21857.5.1_13	NM_008945	Psmb4	1.59593	2.00646
mMC013122	scl32205.4_514	NM_011975	Rpl27a	1.59579	2.88302
mMC020183	scl068135.3_22	NM_080635	Eif3s3	1.59562	2.44658
mMC024213	scl067526.1_122	NM_026217	Apg12l	1.59408	0.744512
mMC008913	scl26885.9_509	NM_009873	Cdk6	1.59388	0.439071
mMC005757	scl32373.1.68_9	NM_021427	A830059I20Rik	1.59373	0
mMC011647	scl40029.6_18	NM_013415	Atp1b2	1.59365	0.509175
mMC019489	scl059069.6_0	NM_022314	Tpm3	1.59325	1.59202
mMC016633	scl34985.11_48	NM_008033	Fnta	1.59289	1.32399
mMA033862	scl0002671.1_55	NM_025500	Mrpl37	1.59178	2.31118
mCP000617	gi|30794511|ref|NM_013551.1|_496	NM_013551	Hmbs	1.59151	1.32399
mMR001384	scl0020042.1_302	AK002848	-	1.5907	0.744512
mMC003826	scl53819.3_141	NM_009749	Bex2	1.59011	0
mMC018938	scl41586.4_460	NM_029976	D11Ertd497e	1.58991	1.83502
mMC014465	scl32859.16_106	NM_022432	Sirt2	1.58954	4.14198
mMA032875	scl0003096.1_1	NM_010165	Eya2	1.58877	0.889918
mMA033600	scl0003788.1_163	NM_153779	Amid	1.5884	1.18619
mMR029450	scl00223696.2_201	NM_172609	Tomm22	1.58797	2.44658
mMA033772	scl0004155.1_21	NM_016786	Hip2	1.58662	1.59202
mMC004644	scl38272.5_429	NM_030100	A030010B05Rik	1.58642	0.439071
mMA035071	scl0003235.1_40	NM_025576	2810004N20Rik	1.58604	3.07844
mMC002499	scl16258.13.1_64	NM_145417	Rnpep	1.58589	1.0758
mMA034737	scl0001439.1_101	NM_025985	UBE2G1	1.58578	3.07844
mMC021414	scl0268490.8_24	NM_172947	2600001B17Rik	1.5855	2.31118
mMC013419	scl36816.23_421	NM_020043	Nope	1.58534	1.23598
mMC014242	scl34527.18.1_20	NM_028007	D8Wsu49e	1.58439	0.744512
mMC021274	scl014828.8_22	NM_022310	Hspa5	1.5841	0.744512
mMC021341	scl054683.1_165	NM_012021	Prdx5	1.58392	1.59202
mMR027383	scl0065104.1_224	-	Arl6ip3	1.5838	1.59202
mMC025440	scl0319180.1_4	NM_178195	Hist1h2bf	1.58354	1.59202
mMC022573	scl058887.4_0	NM_175099	Repin1	1.58316	0.744512
mMC004839	scl40036.2_49	NM_025915	2600017H02Rik	1.58296	1.23598
mMC021568	scl067771.9_126	NM_026369	Arpc5	1.58296	0.463713
mMA034681	scl0001129.1_2	NM_138592	Usp39	1.58265	2.18118
mMC022346	scl074319.4_0	NM_028865	1110005A03Rik	1.58242	4.14198
mMC015857	scl21190.1.266_56	NM_025980	Nrarp	1.58177	0.744512
mMC019816	scl0326619.1_58	NM_178192	Hist1h4a	1.58132	1.59202
mMC011575	scl17094.4_151	XM_136506	E130106K10Rik	1.58089	1.83502
mMR030274	scl0083814.1_187	NM_031881	Nedd4l	1.58	0.744512
mMR029901	scl0056473.2_148	NM_019699	Fads2	1.57978	2.00646
mMC022658	scl012868.2_102	NM_007750	Cox8a	1.57857	1.18619
mMC000969	scl41383.7.120_88	NM_011496	Aurkb	1.57845	1.59202
mMC004382	scl16469.4.1_83	XM_129957	1110002M09Rik	1.57798	0
mMC006108	scl27366.3_38	NM_026504	D5Ertd33e	1.57777	1.83502
mMC007817	scl53484.6.1_117	NM_009920	Cnil	1.57775	2.18118
mCP000550	gi|30794511|ref|NM_013551.1|_496	NM_013551	Hmbs	1.57733	2.88302
mMC021326	scl068045.1_243	NM_026528	2700060E02Rik	1.57703	1.59202
mMC008360	scl18836.2.1_39	-	2700033N17Rik	1.57698	0.744512
mMA031749	scl000521.1_26	NM_133803	Dpp3	1.5759	0.509175
mMC020297	scl073024.7_20	NM_133749	2900064A13Rik	1.57584	2.88302
mMC006090	scl28277.12_197	NM_021714	Wbp11	1.57563	1.32399
mMC004008	scl45038.2_639	NM_025479	2810021B07Rik	1.57499	0.744512
mMR001259	scl00319158.2_61	NM_175656	Hist1h4i	1.57491	0.744512
mMC014938	scl41370.5.1_1	XM_487174	1500034E06Rik	1.57363	0.564019
mMC005194	scl42950.10.1_98	NM_029601	1700019E19Rik	1.57199	0
mMC020452	scl0223254.9_31	-	Farp1	1.57142	1.59202
mMC015414	scl52692.1_233	NM_144958	Eif4a1	1.57138	0.463713
mMC005604	scl21513.4.14_14	NM_025509	2310008M10Rik	1.57111	0.564019
mMC025378	scl069202.1_161	XM_355811	2610009E16Rik	1.57108	0.564019
mMC017814	scl20983.4_177	NM_028809	Arpc5l	1.57046	2.44658
mMA033212	scl000612.1_15	NM_010817	Psmd7	1.57028	2.31118
mMC023198	scl067674.3_12	NM_026306	0610038D11Rik	1.56991	1.59202
mMC017978	scl28771.4_14	NM_011467	Spr	1.56949	3.68776
mMC022691	scl067509.1_36	XM_484351	1810063B07Rik	1.56858	0.564019
mMR029585	scl0068783.1_65	XM_354754	Hnrpa0	1.56842	0.509175
mMC020993	scl0319160.1_25	NM_178211	Hist1h4k	1.56824	1.0758
mMR027899	scl00242297.2_152	NM_173426	1700012H17Rik	1.56785	1.59202
mMC010913	scl42739.19.1_0	NM_008450	Kns2	1.56761	0.509175
mMA034307	scl000502.1_59	NM_012021	Prdx5	1.56721	2.31118
mMC002649	scl26224.14.1_3	NM_153570	AI326906	1.5665	0.509175
mMC012965	scl43814.13_56	NM_133680	5730414C17Rik	1.56632	2.44658
mMR028236	scl0011848.1_273	NM_016802	Rhoa	1.56616	0.889918
mMC023976	scl019349.2_45	NM_009005	Rab7	1.56611	1.59202
mMA034376	scl0001111.1_19	NM_145573	Mrps35	1.56598	1.59202
mCP000245	gi|30794511|ref|NM_013551.1|_496	NM_013551	Hmbs	1.56569	2.18118
mMR028159	scl00116905.1_79	NM_144491	Dph2l1	1.56533	1.83502
mMC017418	scl18800.5.1_95	XM_130529	5730547N13Rik	1.5651	2.00646
mMA034703	scl0004115.1_39	NM_013457	Add1	1.56503	2.00646
mMC008611	scl50284.10.368_11	NM_007865	Dll1	1.56399	1.83502
mMC019875	scl0326618.2_3	NM_001001491	Tpm4	1.56375	2.18118
mMR027320	scl0019646.2_143	NM_009030	Rbbp4	1.56328	3.4103
mMC011386	scl26742.12.1_68	NM_010122	Eif2b4	1.56327	0.439071
mMC025621	scl019122.2_199	NM_011170	Prnp	1.56233	2.44658
mMC018222	scl16332.2_164	NM_009911	Cxcr4	1.56189	0.564019
mMC007056	scl49316.10.1_12	NM_026400	Dnajb11	1.5615	0.509175
mMR026705	scl0066541.1_251	NM_028260	1500034J20Rik	1.56143	0.744512
mMC002434	scl24019.5_109	NM_009949	Cpt2	1.56058	2.00646
mMC023284	scl056275.3_18	NM_019869	Rbm14	1.56032	3.68776
mMC010494	scl23279.1.1_50	NM_011443	Sox2	1.55982	0.564019
mMC021449	scl068161.2_48	-	A930005H10Rik	1.55874	1.23598
mMC014174	scl26736.8.4_34	NM_008014	Ppm1g	1.55832	5.28665
mMC011342	scl32180.18_394	NM_020606	Parva	1.55797	1.32399
mMC007409	scl31487.7.1_48	XM_133378	6030457N17Rik	1.55633	2.31118
mMC007793	scl31635.5.1_15	NM_008776	Pafah1b3	1.55615	1.83502
mMC023054	scl0109552.5_10	NM_025618	Sri	1.55609	3.68776
mMC025404	scl066163.7_0	NM_023167	Mrpl4	1.55559	2.88302
mMC023780	scl056040.3_0	NM_018853	Rplp1	1.55539	1.18619
mMC014899	scl48691.8.1_1	NM_153150	Slc25a1	1.55496	2.18118
mMC003864	scl33753.14_134	NM_007509	Atp6v1b2	1.55442	1.32399
mMC003783	scl46572.5.1_1	NM_026283	Samd8	1.55431	2.44658
mMC003995	scl24628.3.441_60	XM_131827	2610002J02Rik	1.55309	1.59202
mMC002199	scl279.1.1_54	NM_176933	Dusp4	1.55232	6.53322
mMC016834	scl25114.13.1_11	NM_026470	Spata6	1.55161	5.28665
mMO035993	mmu-miR-192.miRNA-Tagged-Template	-	-	1.55008	1.59202
mMC009975	scl27274.14_233	NM_028227	Brap	1.54993	2.31118
mMC007548	scl33150.17.997_2	NM_010578	Itgb1	1.54981	0
mMC021923	scl015364.1_19	NM_010441	Hmga2	1.54958	2.88302
mMC010108	scl27954.15_253	NM_172993	Zfp512	1.54956	2.18118
mCP000178	gi|30794511|ref|NM_013551.1|_496	NM_013551	Hmbs	1.54937	2.18118
mMC021286	scl011465.1_245	NM_009609	Actg1	1.54928	0.744512
mMR026713	scl00381356.1_149	XM_355322	5930434B04Rik	1.54908	0.439071
mMA034224	scl0002315.1_12	BC019769	-	1.5489	1.59202
mMC003185	scl35670.14_0	NM_024427	Tpm1	1.54817	9.17729
mMC006988	scl31245.1.43_5	NM_023239	Ndnl2	1.548	1.23598
mCP000765	gi|30794511|ref|NM_013551.1|_496	NM_013551	Hmbs	1.54778	2.18118
mMC014518	scl44249.4_7	NM_134065	AU040950	1.54772	2.18118
mMC010763	scl28993.8_275	NM_145567	Hibadh	1.54671	1.23598
mMR027123	scl00107885.1_210	NM_026829	Mthfs	1.54653	0.564019
mMC016468	scl19107.8.1_10	NM_011871	Prkra	1.54509	1.59202
mMC017353	scl45584.3_58	NM_015772	Sall2	1.54493	1.0758
mMC001907	scl54945.2.1_30	NM_011228	Rab33a	1.54453	2.88302
mMR028356	scl0016593.2_91	NM_008450	Kns2	1.5442	1.18619
mMA032797	scl0002767.1_35	NM_013718	Trappc3	1.54394	1.83502
mMC015483	scl35489.7_147	NM_007502	Atp1b3	1.5431	2.44658
mMC009571	scl37217.14_109	NM_021531	Carm1	1.54284	1.59202
mMC025366	scl011844.1_12	NM_007480	Arf5	1.54254	1.18619
mMR029653	scl0015461.2_188	NM_008284	Hras1	1.54234	2.18118
mMA032790	scl0002033.1_5	NM_146141	1110013G13Rik	1.54197	8.21148
mMC010163	scl15790.11_410	NM_009367	Tgfb2	1.54189	0.564019
mMA033337	scl0002419.1_3	BC031464	Trappc6b	1.54124	3.07844
mMC017936	scl30469.7_1	NM_010514	Igf2	1.54113	0.463713
mMC024962	scl067281.3_0	NM_026069	Rpl37	1.54077	0.439071
mMC013145	scl47805.7_5	NM_023168	Grina	1.54076	1.59202
mMC009045	scl48370.15.1_106	NM_025599	2610528E23Rik	1.53943	0.564019
mMA031778	scl0002326.1_69	NM_016676	Rab10	1.53916	3.68776
mCT000517	NM_008512.90|chr10|-|127557334|127558231_72	NM_008512	Lrp1	1.53853	1.0758
mMO035859	scl0000115.1_6_REVCOMP	-	-	1.53793	0
mMA032032	scl000164.1_13	NM_019748	Uble1a	1.53719	3.07844
mMA031846	scl0002846.1_27	NM_025337	Akr7a5	1.53693	1.83502
mMC016600	scl18502.11.410_28	NM_019705	AL033326	1.53646	3.07844
mMC023961	scl0319187.1_0	NM_178201	Hist1h2bn	1.5357	2.18118
mMR031079	scl0075089.2_74	NM_029166	E030041M21Rik	1.53552	0.744512
mMC015584	scl38644.7_75	NM_010347	Aes	1.53499	0.744512
mMR029858	scl0022193.2_31	NM_009454	Ube2e3	1.5338	1.64822
mMA032878	scl0002042.1_4	NM_007910	Efna4	1.5327	0.564019
mMC002716	scl21815.1.30_5	NM_033596	Hist2h4	1.53253	1.83502
mMC024606	scl054126.25_147	NM_017402	Arhgef7	1.53196	1.83502
mMC015680	scl25240.12_194	NM_028132	Pgm2	1.53156	1.0758
mMC024484	scl012484.2_55	NM_009846	Cd24a	1.53142	1.59202
mMC000971	scl38738.11_101	NM_030262	Pofut2	1.53137	1.64822
mMC002231	scl27696.10_114	NM_020611	Srd5a2l	1.53096	0.564019
mMA031308	scl0001418.1_29	AK032724	-	1.5309	1.59202
mMC018249	scl51102.1.1_269	NM_177116	C230029D21Rik	1.53069	2.44658
mMR001171	scl00381629.1_255	NM_212470	0610007C21Rik	1.53017	0.564019
mMR028235	scl0018220.1_39	NM_008749	Nucb1	1.52954	1.59202
mCT000238	NM_007393.1|chr5|-|140586122|140586193_0	NM_007393	Actb	1.52944	1.32399
mMC018172	scl19009.5.1_4	NM_025576	2810004N20Rik	1.52928	2.88302
mMC002186	scl25917.6_37	NM_018871	Ywhag	1.52882	1.18619
mMR026507	scl0014228.2_173	NM_010219	Fkbp4	1.52826	1.18619
mMR026466	scl0015018.1_288	NM_010394	H2-Q7	1.52817	1.59202
mMC010563	scl36157.39.1_18	NM_010066	Dnmt1	1.528	2.44658
mMC023225	scl0109934.1_81	NM_198018	Abr	1.52791	0
mCT000169	NM_008512.90|chr10|-|127557334|127558231_72	NM_008512	Lrp1	1.52739	1.23598
mMC002568	scl39237.2_0	NM_197995	2600005N12Rik	1.52725	2.18118
mMR027084	scl0067444.2_48	NM_023343	0710007A14Rik	1.527	0.889918
mMR029297	scl00231042.2_225	NM_153092	Nupl2	1.52653	1.64822
mMA034341	scl00035.1_45	NM_011671	Ucp2	1.52623	3.68776
mMR028512	scl0068112.2_6	NM_026563	C330016H24Rik	1.52616	0.564019
mMC003439	scl45932.17_232	NM_080556	Tm9sf2	1.5256	2.00646
mMR030778	scl0057296.1_256	NM_026545	Psmd8	1.52525	1.18619
mCP000595	gi|30794511|ref|NM_013551.1|_496	NM_013551	Hmbs	1.52495	3.07844
mMA035507	scl0002175.1_5	NM_007998	Fech	1.52441	1.59202
mMC003860	scl27865.1.1_140	-	6030400A10Rik	1.524	4.66022
mMC017414	scl54992.7_32	NM_019668	Ube2a	1.52351	3.07844
mMR029107	scl00101966.1_242	XM_146606	D8Ertd738e	1.52318	1.32399
mMC014346	scl26177.3_228	-	1500011B03Rik	1.52296	2.00646
mMC019107	scl40799.17_134	NM_011947	Map3k3	1.52239	1.59202
mMR028715	scl0077071.1_0	-	6720411P22Rik	1.52223	1.83502
mMC001694	scl38444.3.1_70	NM_009344	Phlda1	1.52094	1.23598
mMC019362	scl028106.1_129	NM_080837	D17Wsu104e	1.52078	3.07844
mMC001046	scl32844.9.1_17	XM_284281	9430029K10Rik	1.52067	2.00646
mMR029542	scl00102115.2_247	NM_133964	1110033C18Rik	1.52016	0.744512
mMC015115	scl24434.7_205	NM_022305	B4galt1	1.52015	0.463713
mMC023147	scl070144.7_24	-	Lrch3	1.52002	5.82273
mMC002273	scl35142.2.1_36	NM_207203	LOC73072	1.51995	2.88302
mMR029695	scl0017294.1_5	NM_008590	Mest	1.51982	3.68776
mMC015998	scl54532.1_61	NM_018798	Ubqln2	1.51716	4.14198
mMC024803	scl070526.1_69	-	5730421K10Rik	1.51686	0.463713
mMC025598	scl013244.1_23	NM_007853	Degs	1.51649	2.44658
mMO035897	mmu-miR-19b.miRNA-Tagged-Template	-	-	1.51648	1.18619
mMC011957	scl6004.1.1_83	NM_025563	2010012O05Rik	1.51556	1.59202
mMR029473	scl0071472.2_238	NM_027804	Usp19	1.51532	3.68776
mMC009783	scl52449.4.351_12	XM_193940	Bloc1s2	1.5153	2.18118
mMR029804	scl0071499.1_211	-	8430408E05Rik	1.51428	2.00646
mMC016921	scl46305.13_322	NM_008608	Mmp14	1.51421	1.32399
mMC009759	scl19931.7.1_28	NM_026323	Wfdc2	1.51404	1.32399
mMC010776	scl18899.2.2_47	NM_026992	1700030A21Rik	1.51385	1.32399
mMR026278	scl0067452.2_1	NM_026164	1200006O19Rik	1.51367	0.564019
mMA031849	scl0003988.1_61	NM_031404	Actl6	1.51345	1.83502
mMA035630	scl0002222.1_6	NM_144862	Lims2	1.51342	5.82273
mMC020765	scl0209200.1_109	XM_489547	BC023741	1.51255	2.18118
mMC024906	scl027096.1_199	NM_013718	Trappc3	1.51171	0.564019
mMC019151	scl019777.1_32	NM_011274	C80913	1.51171	1.32399
mMC004705	scl3154.1.1_84	-	Zfp618	1.51164	5.82273
mMR026618	scl00107995.1_8	NM_023223	Cdc20	1.51161	3.07844
mMR027246	scl0027059.2_196	NM_012059	Sh3d19	1.51077	2.18118
mMR026835	scl0072612.1_89	XM_134183	2700029M09Rik	1.51075	1.32399
mMC017748	scl46639.24.59_14	NM_145458	Pxk	1.51054	0.744512
mMR028041	scl0020365.1_201	NM_011353	Serf1	1.5105	1.18619
mMC021692	scl068776.1_229	NM_026836	Taf11	1.51022	2.00646
mMC014266	scl43589.10.1_80	NM_021886	Cenph	1.51009	1.59202
mMR028791	scl0067128.1_219	NM_025985	Ube2g1	1.50946	1.0758
mMC005773	scl30011.18.1_29	NM_180678	Gars	1.50904	2.31118
mMA031698	scl000186.1_92	NM_013670	SNRPN	1.50902	8.21148
mMC001131	scl31053.2.1_38	NM_025460	1810020E01Rik	1.50859	3.07844
mMA034209	scl0003300.1_40	AK012325	-	1.50843	1.0758
mMC013689	scl20011.1_69	NM_010923	Nnat	1.50839	1.23598
mMR026781	scl00227154.2_32	NM_172656	Als2cr2	1.5083	1.64822
mMC017828	scl37715.13_93	NM_010722	Lmnb2	1.50764	2.31118
mMA034715	scl0001302.1_41	NM_175836	Spnb2	1.50753	0.509175
mMC008002	scl39718.15.1_30	XM_109904	6230425C22Rik	1.50691	1.32399
mMC018094	scl29099.1_374	XM_355754	Braf	1.50659	0.835749
mMC021439	scl0230648.5_14	NM_172698	4732418C07Rik	1.50618	2.88302
mMC006202	scl40460.6_595	NM_011023	Otx1	1.50519	0.744512
mCP000441	gi|30794511|ref|NM_013551.1|_496	NM_013551	Hmbs	1.50476	2.88302
mMC009641	scl26399.6.849_28	XM_485640	BC038311	1.5047	2.88302
mMC014228	scl46589.23.1_15	-	2310021P13Rik	1.5046	5.82273
mMC022371	scl072151.1_272	XM_132348	Rfc5	1.50394	0.744512
mMC005244	scl22940.2.1_25	NM_013650	S100a8	1.50392	7.4194
mMA033756	scl0004214.1_77	AK053251	-	1.50349	0
mMC004017	scl21950.8.1_214	NM_013604	Mtx1	1.5034	2.44658
mMR028145	scl0078798.2_83	NM_199466	Eml4	1.50328	2.18118
mMC002261	scl44225.1.12_219	NM_175656	Hist1h4i	1.50321	2.18118
mMC019260	scl072440.1_180	NM_197981	5930416I19Rik	1.50307	0.744512
mMC011198	scl17388.13.1_60	NM_019562	Uchl5	1.50246	2.00646
mMA032071	scl0003264.1_97	BC027547	2810410A08Rik	1.50233	0.835749
mMC024428	scl075956.6_20	NM_175229	Srrm2	1.5023	3.4103
mMC015451	scl29419.1_304	NM_177688	E130307C13	1.50204	1.59202
mMA033186	scl0001105.1_0	NM_029404	4932409F11Rik	1.50112	0.509175
mMC024602	scl076936.1_75	NM_029804	Hnrpm	1.50068	2.18118
mMR029137	scl0014733.2_286	NM_016696	Gpc1	1.50059	4.14198
mMC021060	scl020848.1_5	NM_011486	Stat3	1.50038	1.0758
mMC025049	scl019349.7_39	NM_009005	Rab7	1.50035	1.83502
mMA033755	scl0003719.1_57	NM_008247	Ppap2a	1.5003	5.82273
mMA032695	scl0002004.1_5	NM_146141	1110013G13Rik	1.4991	2.88302
mMC008732	scl20873.8_563	NM_009322	Tbr1	1.49894	8.21148
mMC006235	scl26230.6_207	XM_132261	2610528A17Rik	1.49801	2.31118
mMA032324	scl000315.1_237	NM_177753	Sox21	1.49786	2.31118
mMR029095	scl0070316.1_255	NM_028177	Ndufab1	1.49749	4.66022
mMC020208	scl068703.1_260	XM_204015	Rere	1.49737	3.4103
mMC017887	scl39554.8_358	NM_024456	Rab5c	1.49694	1.0758
mMA034311	scl000766.1_20	NM_008801	Pde6d	1.49668	2.31118
mMC024768	scl052713.2_45	NM_025602	D10Ertd718e	1.4959	1.59202
mMA034991	scl0001001.1_58	NM_172656	Als2cr2	1.4957	1.64822
mMC019333	scl0225898.22_280	NM_144872	BC022146	1.49511	4.66022
mMC012198	scl46945.2.7_65	NM_175109	2510038A11Rik	1.49493	1.64822
mMC002759	scl20429.10.1_48	NM_011234	Rad51	1.49473	2.00646
mMR031002	scl00227632.1_4	NM_175462	C030030G16Rik	1.49373	3.4103
mMC002796	scl37813.3.1_14	NM_010027	Ddt	1.49315	0.889918
mMC003269	scl30883.9.1_56	NM_029802	Arfip2	1.49279	2.18118
mMC017273	scl50488.17_56	XM_128751	Crim1	1.4925	1.83502
mCP000285	gi|30794511|ref|NM_013551.1|_496	NM_013551	Hmbs	1.49247	3.07844
mMC015491	scl54429.14.1_20	NM_016913	Porcn	1.4922	2.31118
mMA033803	scl0002262.1_11	NM_207623	Rnf138	1.49198	2.00646
mMC006655	scl37770.12.7_11	NM_010925	Nnp1	1.4913	2.31118
mMR029158	scl0069386.2_29	NM_153173	Hist1h4h	1.49126	1.32399
mMC019976	scl068219.2_2	NM_026623	Cpsf5	1.49055	3.4103
mMA035308	scl0003428.1_25	NM_023858	Mtmr2	1.48974	8.21148
mMC018986	scl52801.4.1_26	NM_026373	D19Ertd144e	1.48974	2.88302
mMC010749	scl33221.9.1_1	NM_026014	Ris2	1.48928	0.564019
mMA033705	scl0003576.1_15	NM_010489	Hyal2	1.48919	0.509175
mMR028975	scl0067912.1_134	NM_026451	1600012H06Rik	1.48906	1.32399
mMC004121	scl36134.1.46_72	NM_026282	2410030K01Rik	1.48896	3.4103
mMC019280	scl068629.1_3	-	1110013I04Rik	1.48856	2.31118
mMC019227	scl026893.9_4	NM_012002	Cops6	1.48839	2.88302
mMC024850	scl012842.26_28	NM_007742	Col1a1	1.48787	5.82273
mMR029512	scl0015006.1_287	NM_010390	H2-Q1	1.48785	1.0758
mMC008585	scl25845.8_43	NM_028469	3110082I17Rik	1.48784	2.18118
mMC013930	scl19273.11.127_68	NM_018785	Fnbp3	1.48778	1.59202
mMC015400	scl45225.1.1_115	-	A730014G21Rik	1.48777	3.4103
mMC021730	scl0319150.1_257	NM_178203	Hist1h3b	1.48764	3.07844
mMA033972	scl0001168.1_6	NM_025872	2310061A22Rik	1.487	3.4103
mMR029341	scl0018475.1_82	NM_008775	Pafah1b2	1.48687	2.44658
mMR028240	scl00226442.2_7	NM_177643	Zfp281	1.48566	0.564019
mMR027466	scl0093698.1_206	-	Narg3	1.48541	1.59202
mMC019992	scl069784.5_29	-	1500009L16Rik	1.48503	2.88302
mMC020219	scl067128.8_166	NM_025985	Ube2g1	1.48428	0.835749
mMR030472	scl0067427.2_328	NM_026147	Rps20	1.48405	2.00646
mMC016030	scl53547.13_444	NM_054048	Rcor1	1.48353	3.07844
mMC004389	scl39534.12.3_104	NM_144829	2310044P18Rik	1.48352	2.31118
mMA034314	scl0003990.1_13	NM_016786	Hip2	1.48351	2.31118
mMC019811	scl0319397.2_115	-	D330004O07Rik	1.48298	1.59202
mMO035744	scl000097.1_10_REVCOMP	-	-	1.48284	5.82273
mMC008613	scl33121.3_245	NM_025324	Zfp524	1.48279	2.44658
mMR028189	scl0076368.1_234	-	2610028L16Rik	1.48256	6.53322
mMC020725	scl067684.2_37	NM_026313	3300001P08Rik	1.48227	0.744512
mMC002184	scl23796.10_699	NM_177758	Zfp31	1.48221	1.83502
mMC002644	scl32240.5.1_5	NM_011421	Smpd1	1.48194	2.00646
mMR028728	scl0017705.1_119	-	mt-Atp6	1.48193	0
mMC020355	scl068763.4_12	XM_358504	1110038B12Rik	1.48188	2.00646
mMC022250	scl074205.14_0	XM_129894	Acsl3	1.48083	2.18118
mMC025036	scl0232334.2_1	NM_177683	Vgll4	1.48082	3.68776
mMA033169	scl0001392.1_0	NM_026559	Txnl5	1.48072	0.744512
mMR028814	scl0014225.1_56	NM_008019	Fkbp1a	1.48029	3.4103
mMC003468	scl33370.7_212	NM_025558	1810044O22Rik	1.48007	0.835749
mMC025650	scl066481.4_0	NM_025587	Rps21	1.47992	0.564019
mMC021349	scl0107995.2_8	NM_023223	Cdc20	1.47952	3.07844
mMC014756	scl50457.4.570_36	NM_026516	2810417M05Rik	1.4795	5.82273
mMC016578	scl37744.8.1_11	NM_001003949	ORF61	1.47944	0.835749
mMA032771	scl000834.1_39	NM_008567	Mcm6	1.47896	7.4194
mMC016672	scl41194.4.1_21	XM_358407	1810012P15Rik	1.47895	0.744512
mMC002165	scl51359.3_458	-	E330013P06	1.47838	2.44658
mMC006419	scl38953.16.1_28	NM_011156	Prep	1.47821	6.53322
mMO035885	scl000051.1_2_REVCOMP	-	-	1.47816	2.00646
mMC009034	scl32640.18.1_14	NM_028031	Zdhhc13	1.47811	1.64822
mMR030708	scl0097159.2_118	NM_175287	A430005L14Rik	1.47791	5.28665
mMC015892	scl41743.2_361	NM_024226	Rtn4	1.47782	2.18118
mMC005232	scl46645.26_335	XM_127565	Flnb	1.47767	1.32399
mMC017512	scl21129.4_153	NM_080452	Mrps2	1.47719	2.18118
mMR031044	scl0067399.2_68	NM_026131	Pdlim7	1.47702	1.83502
mMR026747	scl0067187.1_0	NM_026021	Zmynd19	1.47688	1.64822
mMC006983	scl38298.13.28_46	NM_016774	Atp5b	1.47541	0.744512
mMR029055	scl0015587.1_282	NM_010489	Hyal2	1.4748	1.32399
mMR029680	scl00268448.1_163	NM_174852	Phf12	1.47447	4.66022
mMA034109	scl0003308.1_58	NM_144884	Dyt1	1.47387	1.59202
mMC004248	scl43278.2_224	NM_025312	Sostdc1	1.47382	1.83502
mMC024110	scl018046.1_79	NM_008692	Nfyc	1.47336	2.18118
mMR026268	scl0026419.2_93	NM_016700	Mapk8	1.47287	1.59202
mMC009412	scl48481.8.1_48	NM_024273	4930455C21Rik	1.47265	1.83502
mMC024826	scl015126.2_17	NM_010405	Hba-x	1.47205	1.0758
mMC008109	scl32699.8.1_168	NM_009101	Rras	1.47183	0.889918
mMR028948	scl0067878.2_53	NM_028975	Tmem33	1.4715	4.66022
mMR001368	scl0050926.1_17	NM_016690	Hnrpdl	1.47143	1.59202
mMC026064	scl066377.2_6	NM_025523	Ndufc1	1.47124	1.83502
mMC022920	scl071750.18_235	NM_027900	1300003K24Rik	1.47087	2.31118
mMC006853	scl51074.6_288	NM_025681	Lix1	1.47068	4.66022
mMA033402	scl0002384.1_0	NM_026037	2810049G06Rik	1.46975	6.53322
mMA033262	scl0003518.1_79	NM_019796	Syncrip	1.4697	3.4103
mMR028784	scl0021915.2_168	NM_023136	Dtymk	1.46958	3.07844
mMC018072	scl18174.5_252	NM_178399	3110035E14Rik	1.46938	1.18619
mMC014874	scl46821.2.2_6	NM_026025	2700088M22Rik	1.46929	2.31118
mMC008309	scl39516.6_65	NM_172947	2600001B17Rik	1.46922	0.564019
mMC002102	scl30470.4_40	-	H19	1.46904	1.23598
mMA034289	scl000768.1_18	NM_029409	5230400G24Rik	1.46813	2.44658
mMC003626	scl24416.3.1_12	NM_027278	2810432D09Rik	1.4681	3.68776
mMC022735	scl018673.7_29	NM_008831	Phb	1.46744	0.889918
mMC025941	scl067530.3_0	NM_026219	Uqcrb	1.46732	0.439071
mMR030068	scl0076884.2_52	NM_133769	Cyfip2	1.46727	3.4103
mMO035422	scl000022.1_12	NM_009949	Cpt2	1.46703	2.44658
mMR028774	scl0015267.2_328	NM_013549	Hist2h2aa1	1.46617	2.00646
mMC008097	scl25753.9_50	NM_011908	Ubl3	1.46581	1.59202
mMC025656	scl054616.1_2	NM_018788	Extl3	1.4658	1.0758
mMC016344	scl32698.6.1_30	NM_016849	Irf3	1.46555	0.835749
mMC025493	scl014114.15_45	NM_010180	Fbln1	1.46545	1.59202
mMC018869	scl43347.15_53	NM_026037	Oact2	1.46537	3.68776
mMA034068	scl000646.1_33	NM_026844	2310061C15Rik	1.46529	1.83502
mMC025362	scl068436.2_19	XM_485311	1100001I22Rik	1.46487	0.564019
mMC001080	scl20375.4.1_33	NM_177054	D130060C09Rik	1.46429	2.31118
mMR027359	scl0058172.1_221	NM_021372	Sertad2	1.46369	0.744512
mMC020250	scl068115.4_19	XM_283579	9430016H08Rik	1.46369	1.59202
mMR026970	scl0014481.1_2	-	Gcap27	1.46366	3.68776
mMC024066	scl018789.3_4	NM_011112	Papola	1.46359	5.28665
mMC001873	scl15963.1.277_98	-	LOC98434	1.46357	9.17729
mMC019950	scl0244690.3_117	XM_486185	5930431H10	1.46328	0.835749
mMA035609	scl0003437.1_0	NM_018853	Rplp1	1.46325	2.18118
mMC004045	scl51015.5.49_29	NM_010023	Dci	1.46189	6.53322
mTG035914	dTT7primer_antisense	-	-	1.46185	1.59202
mMC025784	scl020655.4_35	NM_011434	Sod1	1.4617	2.44658
mMC009626	scl16272.9_285	NM_020588	1300007B12Rik	1.46164	0.835749
mMC019995	scl059008.1_54	NM_021505	Anapc5	1.46159	0.509175
mMC024097	scl066184.1_108	NM_025405	1110033J19Rik	1.4614	4.14198
mMA032998	scl0003600.1_3	NM_178577	MGC18837	1.46134	2.88302
mMC023555	scl011958.2_29	NM_007507	Atp5k	1.46116	1.23598
mMC024298	scl0214505.1_41	NM_172529	AU067744	1.46111	2.18118
mMR029070	scl0066078.1_97	NM_024168	Leng5	1.46054	1.59202
mMC014403	scl32960.3.40_0	NM_146183	2410005H09Rik	1.46021	1.59202
mMC025390	scl0380967.6_277	NM_201359	D15Ertd405e	1.46004	2.44658
mMA035705	scl0003350.1_41	NM_029761	Dok5	1.4597	2.00646
mMC016326	scl41351.4.1_17	NM_019749	Gabarap	1.45953	1.59202
mMR026376	scl00242291.2_165	NM_177730	1110001C20Rik	1.45916	1.32399
mMC023176	scl018412.1_16	NM_011018	Sqstm1	1.45875	2.00646
mMC003778	scl18949.1_10	NM_010218	Fjx1	1.45864	2.18118
mMR030399	scl0022668.2_279	NM_011750	Zfp162	1.45813	2.18118
mMC003695	scl17803.10.1_30	XM_129773	Arpc2	1.4579	0.835749
mMC007356	scl40690.19.366_4	NM_028777	Sec14l1	1.45777	1.18619
mMC016039	scl27078.4.1_81	XM_132434	0910001L09Rik	1.45728	1.59202
mMC022188	scl012925.2_22	NM_007763	Crip1	1.45681	1.32399
mMR028369	scl00319157.1_0	NM_175655	Hist1h4f	1.45677	0.889918
mMC016077	scl46370.4_89	NM_009687	Apex1	1.45638	3.68776
mMR027647	scl00268301.1_190	NM_172939	4921515A04Rik	1.45635	0.509175
mMR029541	scl00218629.2_121	NM_172594	Dhx29	1.45582	3.07844
mMC022663	scl0319184.1_311	NM_175665	Hist1h2bk	1.45521	2.18118
mMR027609	scl0012048.1_98	NM_009743	Bcl2l1	1.45501	1.64822
mCA000488	NM_146120.17|chr2|+|35691187|35691583_8_REVCOMP	NM_146120 NM_010354	Gsn	1.45487	0.835749
mMC009820	scl15944.6.1_77	NM_013919	Usp21	1.45452	1.0758
mMC014018	scl35468.7.1_95	NM_025485	Mrps22	1.45401	1.59202
mMC002409	scl30789.23.1_30	NM_033370	Copb1	1.45351	0.835749
mMO036077	scl000059.1_14_REVCOMP	-	-	1.45321	2.00646
mMO035789	scl000048.1_50_REVCOMP	-	-	1.45296	2.18118
mMC013884	scl32175.1_62	-	2610024B07Rik	1.45281	1.23598
mCP000712	gi|30794511|ref|NM_013551.1|_496	NM_013551	Hmbs	1.45262	3.07844
mMC015479	scl54432.6_461	NM_172478	Oatl1	1.45226	1.59202
mMC007861	scl53554.5.129_30	NM_007522	Bad	1.452	2.88302
mMC025701	scl021681.3_9	NM_011568	Thoc4	1.45192	3.68776
mMC012821	scl22942.3.1_64	NM_011313	S100a6	1.45188	3.68776
mMC014385	scl33243.5.1_27	NM_009941	Cox4i1	1.45145	3.68776
mMC018343	scl34717.16_531	NM_145596	BC031407	1.45065	3.4103
mMC009612	scl37352.6_41	NM_016756	Cdk2	1.45015	0.835749
mMC018611	scl47732.2_4	NM_009716	Atf4	1.44998	0.835749
mMC014291	scl40787.10.7_5	NM_025894	Psmd12	1.44988	1.32399
mMR031037	scl0053872.2_123	NM_016739	Gpiap1	1.44963	3.07844
mMC022356	scl0268490.4_62	NM_172947	2600001B17Rik	1.44952	2.88302
mMC003875	scl18254.7.1_9	NM_022325	Ctsz	1.44884	2.00646
mMA034204	scl000573.1_9	NM_172282	B230339H12Rik	1.44874	3.4103
mMC013554	scl37789.23.1_65	NM_021568	Pcbp3	1.4485	1.23598
mMR027883	scl0019769.2_219	NM_009069	Rit1	1.44847	2.00646
mMC009639	scl19390.3.3_3	NM_026703	Ndufa8	1.44838	1.18619
mMC022476	scl020090.2_29	NM_009093	Rps29	1.44826	1.32399
mMC009930	scl20433.8.1_218	NM_029617	2310043D08Rik	1.44816	1.64822
mMC004790	scl36804.10.1_24	NM_138584	Spg21	1.44806	5.28665
mMC015325	scl32570.6.1_25	NM_024439	H47	1.44771	0.509175
mMC023236	scl0381813.1_195	NM_201371	LOC381813	1.44766	1.59202
mMC021839	scl0353207.6_330	-	4921513J16Rik	1.44755	0.835749
mMA033991	scl000333.1_26	CC799012	-	1.44706	2.18118
mMC003641	scl27015.4.1_35	NM_025841	Kdelr2	1.4466	9.17729
mMR029800	scl00326620.1_9	NM_178193	Hist1h4b	1.44646	1.83502
mMC008412	scl17154.1.413_251	-	A730054J21Rik	1.44637	1.59202
mMC004485	scl26235.9.1_65	NM_145147	Pgbpll	1.44613	2.00646
mMC002600	scl46872.13_7	NM_145475	Cerk	1.44565	1.64822
mMC015551	scl22586.17.1_5	NM_173762	Cenpe	1.44553	3.07844
mMC019528	scl0319152.1_297	NM_178206	Hist1h3h	1.44535	3.07844
mMC022308	scl0381802.12_9	NM_199033	AU067695	1.44532	1.18619
mMC026091	scl021665.1_179	NM_011561	Tdg	1.44528	0.744512
mMR028348	scl0015251.2_168	NM_010431	Hif1a	1.44526	1.59202
mMA034957	scl0003.1_30	NM_011421	Smpd1	1.44505	3.07844
mMC007131	scl51160.13.1_27	NM_146074	Tfb1m	1.44488	4.14198
mMC006585	scl3664.1.1_276	NM_172119	Dio3	1.4447	2.18118
mMC016688	scl50160.5.1_23	NM_145410	BC008155	1.44443	2.44658
mMR026930	scl0075452.2_305	NM_029291	Ascc2	1.44425	2.44658
mMC021898	scl0244745.1_43	NM_172920	1100001I19Rik	1.444	8.21148
mMC001015	scl27164.1.1_66	NM_025551	2410011G03Rik	1.44398	0.835749
mMR028753	scl0012832.2_31	NM_007737	Col5a2	1.44369	2.18118
mMR029444	scl00110842.1_108	NM_145615	Etfa	1.44355	2.44658
mMC010652	scl22593.9.1_1	NM_146141	1110013G13Rik	1.44354	3.07844
mMC003948	scl50143.3.1_18	NM_026307	0610039D01Rik	1.44331	1.23598
mMR027249	scl00326618.1_92	NM_001001491	Tpm4	1.44243	4.66022
mMA034914	scl0001811.1_531	NM_021495	Pvrl3	1.44232	1.59202
mMC008384	scl16804.56_40	NM_007737	Col5a2	1.44224	1.83502
mMC003871	scl47757.5.8_11	NM_008495	Lgals1	1.44209	5.28665
mMR029868	scl00208650.1_97	XM_358863	Cblb	1.44204	3.4103
mMC005297	scl19515.3_120	NM_011513	Surf5	1.44194	2.00646
mMA032042	scl00026.1_111	NM_024439	H47	1.44162	1.64822
mMC010518	scl45900.6.1_19	NM_080433	Zfp312	1.4412	1.18619
mMC004348	scl23822.4_30	NM_133883	Adprhl2	1.44104	2.31118
mMR030060	scl0015547.2_255	NM_008307	Htf9c	1.44102	2.18118
mMC009807	scl18420.2_47	NM_016916	Blcap	1.44083	1.59202
mMC025735	scl077805.2_2	XM_484702	A930014I12Rik	1.44037	2.18118
mMC023545	scl072190.1_208	NM_001001881	2510009E07Rik	1.43997	1.83502
mMC005207	scl54116.7.1_56	NM_010839	Mtcp1	1.4399	0.744512
mMC000891	scl17343.1.4_4	NM_130456	Nphs2	1.43986	5.28665
mMC019319	scl026895.7_143	NM_172974	Cops7b	1.43955	1.23598
mMA031882	scl000679.1_109	NM_026432	1810045K07Rik	1.43953	4.66022
mMR027192	scl00320271.2_274	NM_178778	A930041I02Rik	1.43924	0.509175
mMC020229	scl0108991.1_11	NM_175395	1700001A24Rik	1.43879	0.463713
mMA035087	scl0001893.1_17	NM_009441	Ttc3	1.43874	3.68776
mMC014099	scl40732.5.1_61	NM_026729	Ict1	1.43795	2.44658
mMC003587	scl32211.7.1_6	NM_025344	Eif3s5	1.43777	3.4103
mMA035427	scl0003939.1_53	NM_181586	Sirt6	1.43776	0.744512
mMR028504	scl0014681.2_87	NM_010308	Gnao1	1.43767	9.17729
mMC008013	scl39368.13_542	-	2610035D17Rik	1.43759	0.744512
mMC006608	scl33916.7_57	NM_026432	1810045K07Rik	1.43753	4.14198
mMC015801	scl24737.11_591	NM_015733	Casp9	1.43744	1.83502
mMC023102	scl052276.4_53	NM_026560	Cdca8	1.43723	2.31118
mMR029666	scl0015129.1_300	NM_008220	Hbb-b1	1.43654	2.88302
mMC022750	scl0269593.2_185	NM_024452	Luzp1	1.43652	3.4103
mMC014158	scl50760.8.1_58	NM_026987	Dhx16	1.43643	1.83502
mTG035890	dTT7primer	-	-	1.43636	1.59202
mMR030625	scl0053869.2_7	NM_017382	Rab11a	1.43629	4.66022
mMR026438	scl0023825.1_1	NM_011793	Banf1	1.43539	2.44658
mMC025720	scl077619.4_0	XM_128979	C330008K14Rik	1.43529	7.4194
mMC021287	scl054624.14_263	NM_019458	5730511K23Rik	1.43517	1.64822
mMC025678	scl0319188.1_136	NM_178202	Hist1h2bp	1.43484	3.07844
mMC016521	scl18338.8_547	NM_144892	Ncoa5	1.43419	3.07844
mMR029929	scl00223664.2_280	NM_145471	E130306I01Rik	1.43413	3.4103
mMR030376	scl00231841.2_319	NM_172724	AA881470	1.43412	1.32399
mMC009582	scl52762.14_136	NM_019699	Fads2	1.43397	2.88302
mMC019800	scl0140499.1_56	NM_021402	Ube2j2	1.43368	1.59202
mMC023787	scl066680.1_207	NM_025699	3230401D17Rik	1.43357	1.32399
mMC011501	scl41458.1.1_236	-	2810012G08Rik	1.43299	1.18619
mMR001498	scl0018537.2_170	NM_008786	Pcmt1	1.43261	3.68776
mMA034765	scl000488.1_1423	NM_172637	Hectd2	1.43218	3.68776
mMC014218	scl50289.12.1_79	NM_024250	Phf10	1.43217	1.18619
mCT000425	NM_007393.2|chr5|-|140585034|140585163_7	NM_007393	Actb	1.43213	2.18118
mCP000186	gi|30794511|ref|NM_013551.1|_496	NM_013551	Hmbs	1.43174	3.07844
mMC023727	scl016565.3_322	NM_019962	Kif21b	1.43151	6.53322
mMC010921	scl38510.3.1_11	NM_008524	Lum	1.43148	5.28665
mMC013836	scl49001.3_229	NM_178647	Cggbp1	1.42994	1.0758
mMC008117	scl48041.26_120	NM_019472	Myo10	1.42975	1.32399
mMA034690	scl000144.1_17	NM_019580	Mir16	1.4293	5.28665
mMO035933	scl000053.1_57_REVCOMP	-	-	1.42927	1.59202
mMA033531	scl0001138.1_17	NM_007971	Ezh2	1.42907	8.21148
mMC008311	scl49984.4.1_114	NM_025674	Tcf19	1.42895	0.564019
mMC007371	scl42936.6.9_32	NM_146036	Ahsa1	1.42804	2.88302
mMC019824	scl022245.8_1	NM_011675	Uck1	1.42744	2.00646
mMC012654	scl54618.1.2_1	NM_029541	6530401D17Rik	1.42634	5.82273
mMC018314	scl25031.4.1_22	NM_024462	2410005K17Rik	1.4262	1.59202
mMR027728	scl0074754.1_5	NM_053272	Dhcr24	1.42611	2.31118
mMR028054	scl0077945.1_177	NM_023879	Rpgrip1	1.42532	0.835749
mMC023000	scl020630.5_16	NM_011432	Snrp1c	1.42526	2.88302
mMA033962	scl0002535.1_10	NM_025639	2610019I03Rik	1.42518	3.68776
mMC026377	scl0170718.1_224	NM_130884	Idh3b	1.42449	2.18118
mMR028403	scl0071911.2_148	NM_175177	Bdh	1.42388	2.31118
mMA035029	scl0001754.1_2	BC063329	-	1.42386	4.14198
mMC003820	scl39293.2.28_0	NM_011358	Sfrs2	1.42376	2.18118
mMC001972	scl22859.6.1_13	-	D130027M04Rik	1.4237	2.00646
mMC021161	scl067153.8_8	XM_127746	2610207P08Rik	1.42367	3.07844
mMC025300	scl050926.1_17	NM_016690	Hnrpdl	1.42348	1.64822
mMA032359	scl000362.1_29	BC021475	2610301G19Rik	1.42287	2.88302
mCP000670	gi|30794511|ref|NM_013551.1|_496	NM_013551	Hmbs	1.42271	6.53322
mMC006232	scl29574.1.666_27	-	3110021A11Rik	1.42264	2.31118
mMC013644	scl39869.11_25	NM_019653	Wsb1	1.42263	0.564019
mMO035809	scl000098.1_12	NM_026676	0610007P22Rik	1.42186	1.64822
mMC019259	scl066049.1_83	NM_133185	Lzf	1.42179	1.59202
mMO035981	scl000055.1_1_REVCOMP	-	-	1.42155	2.88302
mMC020538	scl068799.1_24	NM_178615	Rgmb	1.42114	3.68776
mCP000189	gi|30794511|ref|NM_013551.1|_496	NM_013551	Hmbs	1.42082	5.82273
mMC000869	scl25571.10.1_30	NM_008075	Gabrr1	1.42063	2.00646
mMC001835	scl42097.1_384	-	D12Ertd7e	1.41948	3.68776
mMR029100	scl00380773.1_71	NM_026958	1810035L17Rik	1.41923	1.23598
mMA035237	scl0002371.1_10	NM_026164	1200006O19Rik	1.41919	3.07844
mMA035321	scl000175.1_22	NM_010562	Ilk	1.41917	6.53322
mCP000582	gi|31981889|ref|NM_009735.2|_43	NM_009735	B2m	1.41914	4.14198
mMC019360	scl018786.2_1	NM_172695	Plaa	1.41912	3.07844
mMC023776	scl067942.2_64	NM_026468	Atp5g2	1.41906	1.23598
mMA035441	scl0002851.1_113	BC052065	Rap1ga1	1.41898	1.32399
mMC015227	scl42756.16.1_0	NM_011632	Traf3	1.41897	5.82273
mMC011960	scl47194.8.1_4	NM_183089	2600005O03Rik	1.41812	4.66022
mMA032709	scl0002845.1_3	NM_009798	Capzb	1.41746	4.66022
mMC015207	scl21817.6.1_28	XM_131044	1810037G04Rik	1.41744	2.88302
mMC001964	scl47324.7_72	-	0610007N19Rik	1.41724	2.31118
mMC002067	scl31512.7.1_16	NM_027215	5033425B17Rik	1.4172	1.23598
mMR001359	scl00224903.1_12	BC024443	-	1.41662	3.4103
mMC011615	scl52792.14_158	NM_013490	Chka	1.41658	2.00646
mMR031214	scl0017722.1_181	-	mt-Nd6	1.41638	1.64822
mMC006659	scl17133.5.1_20	NM_133705	Pycr2	1.4163	6.53322
mMC010056	scl34392.3.1_200	NM_198299	E130303B06Rik	1.41597	1.64822
mMC010554	scl19530.3_238	XM_484981	D2Bwg1335e	1.41557	3.07844
mMC001836	scl51034.3_532	NM_018777	Cldn6	1.41542	9.17729
mMC015468	scl33725.12_115	NM_010223	Fkbp8	1.41512	0.564019
mMA033139	scl0002061.1_93	NM_028915	1200008A14Rik	1.41494	3.4103
mMC011084	scl24791.10_1	NM_007838	Ddost	1.41452	7.4194
mMO036034	mtDNA_ND2	-	-	1.41437	0.889918
mMC021514	scl012867.3_17	NM_007749	Cox7c	1.41436	1.32399
mMC017598	scl46638.4_82	NM_027782	Kctd6	1.41359	5.28665
mMC007245	scl30536.3_403	NM_027115	2310009E07Rik	1.41342	1.18619
mMC015883	scl42309.7.1_14	NM_016800	Vti1b	1.41339	1.59202
mMA032352	scl0003309.1_3	NM_138748	Ppp2r4	1.41319	5.82273
mMC025822	scl015980.8_163	NM_008338	Ifngr2	1.4129	3.07844
mMC024880	scl013131.2_19	NM_010014	Dab1	1.41259	3.4103
mMR028346	scl0020479.2_290	NM_009190	Vps4b	1.41254	5.82273
mMC023412	scl068728.7_0	NM_178111	Trp53inp2	1.41209	1.59202
mMC012148	scl22720.6.1_30	NM_019976	5430413I02Rik	1.41174	2.31118
mMC002595	scl17312.6.2217_8	XM_283661	2610300B10Rik	1.41165	9.17729
mMC019948	scl0321022.1_67	NM_175565	Cdv3	1.41126	2.31118
mMA035149	scl000455.1_29	NM_026246	Mrpl49	1.41117	2.44658
mMC015186	scl35124.5_47	NM_010111	Efnb2	1.41112	6.53322
mMR027989	scl0069878.1_40	-	Snrpf	1.41097	1.83502
mMR027783	scl0064138.2_328	NM_022325	Ctsz	1.40943	2.31118
mMC018564	scl21660.9_2	NM_010306	Gnai3	1.40922	1.64822
mMC018815	scl16997.2.188_20	-	1110008H02Rik	1.40886	2.18118
mMA034141	scl0002344.1_54	NM_009244	Serpina1b	1.40871	3.68776
mMC021979	scl054127.2_67	NM_016844	Rps28	1.40816	1.64822
mMA032028	scl0002643.1_37	NM_011884	Rngtt	1.40785	3.4103
mVI036634	21716071_6075_rc | Mouse cytomegalovirus 1	NC_004065	-	1.4072	0.564019
mMC024009	scl067945.1_102	NM_018860	Rpl41	1.40675	0.744512
mMR029705	scl0015130.1_284	NM_016956	Hbb-b2	1.40666	3.4103
mMC019347	scl056248.1_79	NM_021299	Ak3l	1.40665	2.44658
mMC021453	scl020416.15_10	NM_011368	Shc1	1.40647	1.32399
mMC005133	scl22902.7.1_30	NM_030116	Mrpl9	1.40642	5.82273
mMC016242	scl18144.11.1_33	NM_009352	Terf1	1.40568	1.32399
mMR028357	scl0022196.1_321	NM_011665	Ube2i	1.40568	0.509175
mMA035406	scl0003138.1_13	-	-	1.40553	3.4103
mMC019961	scl014790.2_94	NM_013535	Grcc10	1.40544	2.18118
mMC004272	scl22034.13_42	NM_013540	Gria2	1.4054	2.18118
mMC012168	scl17585.19_465	XM_129968	Plekhe1	1.4054	7.4194
mMC003580	scl49383.8_582	NM_023249	Ypel1	1.40501	2.18118
mMR030801	scl0069732.1_68	NM_028362	2410018L13Rik	1.40469	2.00646
mMC010087	scl37679.21_483	NM_145220	Dip3b	1.40464	1.0758
mMC015762	scl46107.22_252	NM_134083	Chc1l	1.40461	8.21148
mMC019659	scl0319159.1_95	NM_178210	Hist1h4j	1.40449	4.14198
mMC024939	scl056632.1_130	NM_020011	Sphk2	1.40437	2.88302
mMC026040	scl072692.1_23	NM_144802	2810036L13Rik	1.40413	5.28665
mMC013389	scl45887.9.1_15	NM_025550	2400006A19Rik	1.40368	1.18619
mMC013092	scl47166.29.1_41	NM_153548	E430025E21Rik	1.40333	1.59202
mMA032664	scl0002597.1_5	NM_172698	4732418C07Rik	1.4033	8.21148
mMR030209	scl0050907.2_191	NM_016703	Preb	1.4033	1.32399
mMC025508	scl0105239.1_62	NM_134064	Rnf44	1.403	2.31118
mMC011364	scl49664.19_17	NM_172964	E130310N06	1.40255	3.07844
mMC007493	scl39304.10.1_23	XM_181343	Prpsap1	1.40199	1.64822
mMC005368	scl32936.22_387	NM_027882	Cic	1.40198	3.4103
mMR027494	scl00232989.1_13	NM_144922	Hnrpul1	1.40175	2.31118
mMC026031	scl020091.3_53	NM_016959	Rps3a	1.40163	1.64822
mMC013077	scl23238.15_260	NM_011495	Plk4	1.40134	2.00646
mMC021122	scl055951.5_125	NM_018819	Brp44l	1.40134	2.88302
mMC005139	scl50799.5.1_8	NM_030597	Lsm2	1.40131	4.66022
mMC001760	scl33139.14_21	NM_172736	Leng8	1.40121	0.744512
mMO035801	mmu-let-7d*.miRNA-Tagged-Template	-	-	1.40117	3.4103
mMC008825	scl27178.12.102_2	NM_009838	Cct6a	1.40094	1.59202
mMC012263	scl16926.14.1_3	NM_026604	4921533L14Rik	1.40085	3.07844
mMC013283	scl21986.3.1_30	NM_144897	Apoa1bp	1.40067	2.31118
mMC005013	scl23109.16_229	NM_025813	1200003O06Rik	1.40043	1.23598
mMC014927	scl40289.5_205	NM_145377	Trim41	1.40028	1.83502
mMC017795	scl19480.4_1	NM_025428	Zdhhc12	1.40015	1.0758
mCP000615	gi|30794511|ref|NM_013551.1|_496	NM_013551	Hmbs	1.39985	4.14198
mMC011123	scl35598.8_175	NM_015806	Mapk6	1.39966	1.59202
mMC014370	scl31469.3.28_7	NM_033080	D7Rp2e	1.39958	9.17729
mMC014010	scl19073.3.3_4	-	2700094K13Rik	1.39951	6.53322
mMR030201	scl0076626.2_157	NM_054043	Msi2h	1.39943	0.509175
mMC007545	scl50819.9_414	NM_017463	Pbx2	1.39932	0.889918
mMC022932	scl018245.5_1	NM_008753	Oaz1	1.39916	7.4194
mMC019682	scl0380773.4_2	NM_026958	1810035L17Rik	1.39883	2.00646
mMA033455	scl000518.1_101	NM_021525	Rcl1	1.39877	5.82273
mMC010651	scl38927.8_352	NM_178675	Slc35f1	1.39841	4.66022
mMC006765	scl35580.16_183	NM_172528	Lrrc1	1.39766	4.66022
mMC024932	scl076789.2_0	NM_175245	2410129H14Rik	1.39765	7.4194
mMR029149	scl0021841.2_0	NM_011585	Tia1	1.39762	1.18619
mMC004140	scl19226.19.3_22	NM_020296	Rbms1	1.39736	2.88302
mMR031058	scl00235442.1_185	NM_173413	Rab8b	1.39714	3.07844
mMC012860	scl50998.1_28	NM_023260	Mrps34	1.39651	1.59202
mMA034221	scl0003360.1_0	NM_145533	Smox	1.3962	0.744512
mMA032257	scl0001735.1_49	NM_011296	RPS18	1.3956	2.88302
mMC010033	scl27621.3.1_8	NM_023054	Crlz1	1.39507	1.32399
mMC017819	scl18523.10_225	NM_027977	2310001A20Rik	1.39505	2.44658
mMC011125	scl23372.7_175	NM_172677	Ythdf3	1.39505	2.00646
mMC001014	scl24101.9.23_0	NM_172695	Plaa	1.39488	5.82273
mMC010551	scl48626.2.1_273	-	2900064B18Rik	1.39448	1.32399
mMC024921	scl066477.2_23	NM_023211	Usmg5	1.39442	1.83502
mMC014224	scl25694.8.816_12	NM_021518	Rab2	1.39439	3.68776
mMC014997	scl24858.5.1_216	NM_133884	AI838661	1.39421	1.83502
mMC008904	scl34083.48_466	NM_009932	Col4a2	1.39369	1.59202
mMC011980	scl40876.7.1_108	NM_025654	Rad52b	1.39364	5.28665
mMC023738	scl068365.1_71	NM_026697	Rab14	1.3932	3.68776
mMR001521	scl0066849.1_145	NM_025800	Ppp1r2	1.39303	0.744512
mMC004390	scl50807.7.1_59	NM_033613	Dom3z	1.39301	2.44658
mMA034606	scl0002504.1_31	NM_009716	Atf4	1.39298	3.07844
mMC008056	scl38735.7_162	NM_145925	Pttg1ip	1.39214	2.00646
mMC007591	scl39229.10.14_5	NM_024229	Pcyt2	1.39213	1.83502
mMC012049	scl22977.3.91_193	XM_130951	Dpm3	1.39139	1.59202
mMC005340	scl35156.16_334	NM_026156	Xab2	1.39127	6.53322
mMA033094	scl0003102.1_1	NM_025735	Map1lc3a	1.39127	1.23598
mMC008568	scl32990.3.1_30	NM_022409	Zfp296	1.39061	3.07844
mMC005758	scl44462.5.1_15	NM_011353	Serf1	1.39053	3.07844
mMC023118	scl020174.3_1	NM_011304	Ruvbl2	1.39032	2.00646
mMA035526	scl0004029.1_17	AK014004	-	1.39029	2.88302
mMC006068	scl28942.6.1_66	NM_019455	Ptgds2	1.38973	1.83502
mMR026809	scl0066521.2_18	NM_025614	Rwdd1	1.38966	9.17729
mMC007236	scl23378.7_207	NM_009801	Car2	1.3894	9.17729
mMC021128	scl016202.8_23	NM_010562	Ilk	1.38916	3.07844
mMC020846	scl0102502.1_105	XM_110660	AI427122	1.389	0.835749
mMC017449	scl28539.8_61	NM_175101	0610039A15Rik	1.38894	1.59202
mMC004281	scl35083.10.1_128	NM_025768	Grtp1	1.38847	1.59202
mMC022910	scl0106967.2_221	-	4732423E21Rik	1.38842	7.4194
mMA035098	scl0004053.1_455	NM_011847	Dnajb6	1.38828	1.18619
mMC015495	scl43923.16.1_30	NM_019813	Dbn1	1.38774	1.59202
mMA033901	scl000719.1_1	NM_029074	5033428A16Rik	1.38766	5.82273
mMC001634	scl45096.3_115	NM_011803	Copeb	1.3874	4.66022
mMR030327	scl0019349.1_40	NM_009005	Rab7	1.38732	2.44658
mMR030821	scl0067417.2_199	NM_026140	3230401I01Rik	1.38723	1.59202
mMC017146	scl29806.1_289	NM_026506	Snrpg	1.38685	3.4103
mMC007516	scl50997.3.1_2	NM_019730	Nme3	1.38685	1.64822
mMC018780	scl53982.1_257	NM_183318	6430402L03Rik	1.38677	3.4103
mMR029687	scl0093687.1_199	NM_146087	Csnk1a1	1.38659	2.18118
mMR030186	scl0076789.1_86	NM_175245	2410129H14Rik	1.38607	5.28665
mMO035771	mtDNA_COXIII	-	-	1.3858	0.889918
mMR029386	scl0076890.1_191	NM_133771	0610016J10Rik	1.38579	4.66022
mMC014153	scl23666.9_53	NM_011942	Lypla2	1.3856	1.0758
mMC002821	scl27389.10.1_19	NM_146163	Myo1h	1.38546	9.17729
mMC007387	scl35421.10.1_30	NM_025692	Ube1dc1	1.38518	4.14198
mMC004904	scl46229.3_225	NM_145463	9430059P22Rik	1.38512	8.21148
mMA032483	scl0001274.1_32	NM_007968	Ewsh	1.38507	1.18619
mMC026401	scl067210.1_15	NM_026033	Odag	1.38499	5.28665
mMC020328	scl074104.1_75	NM_023732	Abcb6	1.38498	2.00646
mMC010715	scl35708.10_49	NM_016769	Smad3	1.38463	0.835749
mMC013161	scl43154.2_481	NM_007481	Arf6	1.38425	0.744512
mMA032011	scl0001814.1_15	NM_025571	Magmas	1.3842	2.18118
mCP000721	gi|6671508|ref|NM_007393.1|_400	NM_007393	Actb	1.38389	2.18118
mMC001020	scl43396.4.1_25	NM_011859	Odd1	1.38382	2.00646
mMC022704	scl015107.1_301	NM_008212	Hadhsc	1.38372	2.31118
mMC026237	scl068087.1_272	NM_026551	6720485C15Rik	1.3832	2.18118
mMA035107	scl0002967.1_21	NM_019926	Mtm1	1.38318	5.82273
mMR026302	scl0018508.2_208	NM_013627	Pax6	1.38315	1.0758
mMC020849	scl068494.1_129	-	1110011C06Rik	1.38311	1.83502
mMC001813	scl53487.20.1_122	NM_030109	Sf3b2	1.38302	3.07844
mMA032969	scl0003930.1_2	NM_015740	Bloc1s1	1.38288	2.18118
mMA033568	scl0003317.1_1	NM_030743 NM_028631	Zfp313	1.38284	7.4194
mMC018214	scl24346.2_118	NM_019998	Alg2	1.38274	0.744512
mMC023255	scl0277414.7_122	XM_203859	Tp53i11	1.38249	1.83502
mMC002127	scl33493.3.1_90	NM_008630	Mt2	1.38238	4.66022
mMC016603	scl53123.9.6_1	NM_023740	Zdhhc16	1.38234	3.68776
mMC024598	scl051944.9_300	NM_026412	D2Ertd750e	1.38231	1.32399
mMC018038	scl48706.4_308	NM_026909	Thap7	1.38194	4.14198
mMA033115	scl0003202.1_259	NM_016739	Gpiap1	1.38177	3.4103
mMC007892	scl53023.9_185	NM_029186	4930538D17Rik	1.38168	1.23598
mMC007937	scl20740.10.1_120	NM_153405	Drbp1	1.38163	1.59202
mMA033371	scl0001845.1_43	AF260717	Dscr1	1.38162	2.31118
mMR026674	scl0066491.1_300	-	Polr2l	1.38146	1.32399
mCM000504	gi|31981889|ref|NM_009735.2|_43_d_2_0	NM_009735	B2m	1.38082	2.88302
mMR030515	scl0012824.2_219	NM_031163	Col2a1	1.38041	0.744512
mMC016501	scl46283.7.1_47	NM_030686	Dhrs4	1.38004	2.88302
mMR027102	scl00319190.1_155	NM_178214	Hist2h2be	1.37967	3.4103
mMC017027	scl8602.1.1_28	-	2310040B03Rik	1.37953	2.44658
mMC019372	scl017527.1_149	NM_008622	Mpv17	1.37946	2.44658
mMC023842	scl014896.4_18	-	Baz1a	1.3791	1.59202
mMC015802	scl39491.1.1_63	-	2410004I01Rik	1.379	1.64822
mMC012351	scl39327.21_224	NM_080643	Caskin2	1.37877	2.18118
mMC018583	scl53524.2.2_2	NM_026246	Mrpl49	1.37837	2.31118
mMC008293	scl43194.12_66	NM_027867	Brms1l	1.3779	0.744512
mMR027603	scl0022185.2_118	NM_133671	U2af2	1.3779	6.53322
mMC003543	scl44517.9_405	NM_172589	Lhfpl2	1.37719	1.59202
mMC005680	scl52130.3.1_24	-	2410004N09Rik	1.37716	1.59202
mMC014738	scl40050.12_410	NM_023668	Ndel1	1.37686	2.31118
mMC016074	scl48922.5.43_8	NM_023844	Jam2	1.37673	6.53322
mMO036055	scl000093.1_57_REVCOMP	-	-	1.37646	2.00646
mMC018908	scl36043.4_243	-	3010015K02Rik	1.37645	3.68776
mMC022502	scl014980.6_15	-	H2-L	1.37575	2.44658
mMC008758	scl22997.10_102	NM_033526	AI663987	1.37558	1.83502
mMA032400	scl0003429.1_37	NM_013551	Hmbs	1.37498	6.53322
mMC008461	scl53990.4_167	NM_018875	Snx12	1.37483	9.17729
mMC014552	scl40257.8.9_25	NM_025346	0610039K22Rik	1.3746	5.82273
mMC005670	scl46983.8_85	NM_008595	Mfng	1.37447	1.59202
mMR030713	scl0015493.2_185	NM_153193	Hsd3b2	1.37426	2.18118
mMC006118	scl50814.22.1_1	NM_017406	Crebl1	1.37421	2.00646
mMC020049	scl068023.2_32	-	2610019N19Rik	1.3741	1.59202
mMC016101	scl27845.5_85	NM_025895	1500003D12Rik	1.37387	6.53322
mMO035400	scl00009.1_36	NM_009705	Arg2	1.37387	2.31118
mMC003303	scl41012.9.1_84	NM_016752	Ugalt2	1.37348	1.64822
mMC015189	scl51032.9.1_155	NM_023058	AW209059	1.37342	4.14198
mMC006697	scl50229.6.1_24	NM_026305	Tceb2	1.37339	1.18619
mMC006515	scl33281.4.1_129	NM_029297	Dncl2b	1.37326	2.18118
mMC003283	scl35096.10_154	NM_133971	Ankrd10	1.37264	1.32399
mMC010690	scl28523.18.1_12	NM_029780	Raf1	1.37263	2.00646
mMA031746	scl0001892.1_18	NM_009441	Ttc3	1.37228	3.68776
mMC021994	scl0104175.6_273	NM_145587	Sbk	1.37209	8.21148
mCT001443	NM_007393.4|chr5|-|140583814|140584253_270	NM_007393	Actb	1.37207	1.59202
mMC004429	scl29516.6.1_30	NM_013538	Cdca3	1.37204	2.88302
mMA032519	scl0001327.1_163	NM_145377	Trim41	1.37173	3.4103
mMC005057	scl47884.11.17_1	NM_009270	Sqle	1.37153	1.83502
mMR030856	scl0078070.2_207	NM_153679	Cpt1c	1.37127	1.83502
mMA034708	scl0004104.1_48	NM_025562	Ttc11	1.3712	2.31118
mMA034608	scl0002400.1_38	NM_007693	Chga	1.37056	0.835749
mMR030533	scl0067673.1_322	NM_026305	Tceb2	1.37052	1.23598
mMC015019	scl18000.11.1_15	NM_027506	Gulp1	1.37028	2.00646
mMA031869	scl0001970.1_5	AK012860	-	1.37021	1.59202
mMC008201	scl50069.32.1454_21	NM_008716	Notch3	1.37012	1.83502
mMC025799	scl0227570.7_253	-	2810455F06Rik	1.37003	1.59202
mMA031717	scl0001853.1_78	NM_009441	Ttc3	1.36987	3.68776
mMR030550	scl0067921.2_259	NM_026454	2510010F15Rik	1.36969	3.68776
mMR028061	scl00108673.2_110	NM_023731	D19Ertd678e	1.36915	1.59202
mMO035565	scl000096.1_251	NM_026451	1600012H06Rik	1.36913	3.07844
mMC023155	scl066643.1_7	NM_025681	Lix1	1.36908	1.59202
mMC006995	scl52415.12_0	NM_010697	Ldb1	1.36906	2.00646
mMC013109	scl43946.12_42	NM_134064	Rnf44	1.36904	1.64822
mMC015783	scl41548.2.100_36	NM_008248	Hint1	1.36887	2.88302
mMC025920	scl071426.4_34	-	5430416N02Rik	1.36878	2.00646
mMC011737	scl24965.2.1_19	NM_013718	Trappc3	1.3685	6.53322
mMC001712	scl22202.5_66	NM_130448	Pcdh18	1.36837	2.18118
mMC025452	scl013627.1_210	NM_010106	Eef1a1	1.36832	3.07844
mMC006937	scl21710.5_259	NM_009520	Wnt2b	1.36821	3.68776
mMC022140	scl066590.10_12	NM_025648	Farsla	1.3678	1.18619
mCP000674	gi|6671508|ref|NM_007393.1|_400	NM_007393	Actb	1.36779	3.07844
mMC006601	scl42852.11_140	NM_025666	5730410I19Rik	1.3677	1.59202
mMC022212	scl0233977.1_279	XM_133979	Ppfia1	1.36739	2.44658
mMR027193	scl0014168.2_0	NM_010200	Fgf13	1.36732	3.07844
mMC001931	scl42067.1.1_50	-	6030490B17Rik	1.36731	5.82273
mMR028029	scl0056403.2_167	NM_019666	Syncrip	1.36657	2.88302
mMC020622	scl018458.3_17	NM_008774	Pabpc1	1.3661	5.28665
mMC021505	scl068187.1_0	NM_026604	4921533L14Rik	1.36577	5.82273
mMA033738	scl0002757.1_9	BC071246	Phc2	1.36546	2.18118
mMC020815	scl054607.1_75	NM_018821	Socs6	1.36532	1.83502
mMC014540	scl39121.4_36	NM_173390	D10Bwg0940e	1.36507	2.18118
mMC017107	scl25392.4_268	NM_025277	Gng10	1.36495	1.23598
mMR031014	scl00140721.2_267	NM_080643	Caskin2	1.36443	6.53322
mMC001847	scl17236.9.1_1	NM_029301	1700009P17Rik	1.36422	1.32399
mMC012601	scl31898.18.1_35	XM_355977	BC038881	1.36418	0.744512
mMA034963	scl0001444.1_7	NM_008928	Map2k3	1.36392	3.4103
mMC016779	scl44367.7.1_13	NM_008247	Ppap2a	1.36369	4.14198
mMC007373	scl53836.14_500	NM_172540	4732479N06Rik	1.36338	2.00646
mMC002754	scl17905.13.1_9	XM_129747	Cyp20a1	1.36305	2.00646
mMC006665	scl49651.7_46	NM_009372	Tgif	1.36288	1.32399
mMR028548	scl0022359.2_126	NM_013703	Vldlr	1.36257	1.18619
mMC004343	scl54358.13_95	NM_013680	Syn1	1.36256	8.21148
mMC023059	scl0319195.6_117	NM_001002239	Rpl17	1.36208	1.59202
mMC018177	scl18335.8.2_14	NM_144893	Slc35c2	1.362	1.64822
mMA033336	scl000584.1_64	NM_172282	B230339H12Rik	1.36194	2.00646
mMC005853	scl32691.14.1_24	NM_011565	Tead2	1.36183	2.31118
mMC024875	scl068183.7_27	NM_026602	Bcas2	1.36174	1.18619
mMR027416	scl0016423.1_78	NM_010581	Cd47	1.36165	1.64822
mMO035518	scl00005.1_119	NM_053089	Narg1	1.36158	2.18118
mMO035496	scl000093.1_57	NM_026676	0610007P22Rik	1.36155	2.31118
mMC007531	scl36337.4.1_30	NM_026892	1500010M16Rik	1.36153	2.00646
mMC005258	scl50686.4.1_41	NM_026732	Mrpl14	1.36141	1.59202
mMC012713	scl50988.5.36_204	NM_026676	0610007P22Rik	1.36139	2.00646
mMC012484	scl49680.14.1_14	NM_172963	1110012J17Rik	1.3611	9.17729
mMA032163	scl0001849.1_2273	AK031598	-	1.36086	4.66022
mMA034076	scl000788.1_77	AK012117	-	1.36085	6.53322
mMC002414	scl40726.5_15	NM_183285	Kctd2	1.36084	3.07844
mMA034099	scl000800.1_4	AK020848	-	1.36023	8.21148
mMC013009	scl35677.8_443	NM_173413	Rab8b	1.36001	2.44658
mMC014165	scl41136.13.1_30	NM_027427	Taf15	1.35954	4.66022
mMC021478	scl0237422.9_211	NM_183172	BC051080	1.35948	2.31118
mMC014364	scl42044.10_148	NM_011973	Rage	1.35946	1.83502
mMC018923	scl47700.4_662	NM_145473	AI481750	1.35935	1.23598
mMC010238	scl50233.3_39	NM_023824	Paqr4	1.35933	6.53322
mMC015685	scl39332.7_20	NM_027162	2310075G12Rik	1.35894	2.88302
mMA032810	scl0003137.1_53	NM_178090	Drbp1	1.35885	1.59202
mMR030159	scl0020610.2_127	NM_019929	Sumo3	1.35834	2.88302
mMC002088	scl43661.2_29	NM_010169	F2r	1.35799	1.83502
mMC007332	scl2648.1.1_126	-	1110008P08Rik	1.35784	3.07844
mMC020865	scl021429.1_33	NM_011551	Ubtf	1.35716	8.21148
mMC023241	scl070396.1_46	NM_133728	2210409M21Rik	1.35698	4.66022
mMR030848	scl00228880.2_93	NM_027230	Prkcbp1	1.3569	1.23598
mMC014043	scl34393.4_511	NM_027469	5730466C23Rik	1.35687	3.4103
mMA033179	scl0002053.1_260	NM_011495	Plk4	1.35664	1.23598
mMC009132	scl43763.13.4_92	XM_127444	Trip13	1.35624	5.82273
mMC013524	scl23244.2.331_43	-	6030410K14Rik	1.35622	6.53322
mMR030483	scl0027999.2_249	NM_138587	D6Wsu176e	1.35617	1.83502
mMC010062	scl31564.8.5_30	NM_028659	1200009C21Rik	1.35573	3.07844
mMR026883	scl0023808.2_287	NM_011791	Ash2l	1.35527	3.07844
mMR027953	scl0012729.1_55	NM_023671	Clns1a	1.35513	2.31118
mMR026535	scl0077579.2_42	NM_175260	Myh10	1.35453	3.4103
mMC016044	scl28804.3_1	NM_016757	Wbp1	1.35444	0.889918
mMC013652	scl21612.15_613	XM_149387	Cdc14a	1.35433	0.744512
mMC024695	scl078426.1_197	-	9530029F08Rik	1.35413	1.18619
mMC006965	scl42244.15_187	NM_134042	Aldh6a1	1.35398	2.00646
mMC019762	scl054169.1_58	NM_017479	Myst4	1.35391	3.68776
mMC017288	scl44632.16.1_30	NM_146047	C130052I12Rik	1.3538	6.53322
mMC003270	scl38023.6.1_238	NM_009213	Smpd2	1.35369	2.88302
mMC010704	scl5849.1.1_173	NM_153055	Sec63	1.35298	3.68776
mMC018957	scl067302.8_2	NM_027377	3110050K21Rik	1.35297	2.31118
mMO035718	scl00006.1_238_REVCOMP	-	-	1.35267	1.18619
mMC017190	scl32705.18.1_85	NM_133945	Vrk3	1.35262	2.88302
mMC002521	scl50037.4.1_5	NM_010385	H2-Ke2	1.35253	6.53322
mMR030129	scl0068097.2_197	NM_026556	6720463E02Rik	1.35248	7.4194
mMC019161	scl45930.10.1_59	NM_029556	Clybl	1.35225	3.4103
mMC025946	scl019981.2_48	NM_009084	Rpl37a	1.35128	1.23598
mMC007543	scl42127.12.1_16	NM_011175	Lgmn	1.35128	3.4103
mMC010341	scl22236.8_4	NM_009828	Ccna2	1.35126	2.18118
mMC022961	scl0330474.1_256	NM_198631	BC057627	1.35121	8.21148
mMR030486	scl0014114.2_183	NM_010180	Fbln1	1.35111	2.44658
mMR026505	scl0012417.1_6	NM_007624	Cbx3	1.3511	2.00646
mMC020013	scl078038.2_5	XM_127493	Mccc2	1.35091	5.28665
mMC009853	scl19961.4.1_2	NM_144891	Gdap1l1	1.35043	1.64822
mMC010891	scl15865.13_634	NM_007422	Adss2	1.35021	3.4103
mMC008737	scl28753.6_75	NM_025823	Pcyox1	1.35021	5.82273
mMC023930	scl0231807.1_240	NM_153161	BC037034	1.34936	5.28665
mMC002219	scl53026.13_400	NM_015752	Sufu	1.34903	9.17729
mVI036588	9845300_5100 | Rat cytomegalovirus Maastricht	NC_002512	r171.1	1.34888	1.59202
mMR028106	scl0067273.2_276	NM_024197	Ndufa10	1.34873	4.14198
mMC022590	scl066552.3_24	NM_023220	2010106G01Rik	1.34862	5.28665
mMC002477	scl22837.5_439	NM_011342	Sec22l1	1.34791	1.59202
mMR027809	scl0054124.1_261	NM_016904	Cks1	1.3477	1.23598
mMA033141	scl0004157.1_14	NM_016703	Preb	1.34736	6.53322
mMC021158	scl018163.25_164	NM_008729	Catnd2	1.34695	4.14198
mMR027917	scl0069654.1_290	NM_027151	Dctn2	1.3468	2.31118
mMC020312	scl019684.7_10	NM_009041	Rdx	1.34647	7.4194
mMC014991	scl33204.17_108	NM_025804	D8Ertd325e	1.34628	6.53322
mMA034442	scl0003299.1_11	BC027547	2810410A08Rik	1.34586	1.23598
mMC008275	scl29484.2.1_23	NM_022657	Fgf23	1.34579	3.07844
mMR029883	scl0019384.2_319	NM_009391	Ran	1.34572	2.44658
mMC014226	scl21547.2.1_13	-	C230031I18Rik	1.3452	1.59202
mMR030851	scl0011983.1_209	NM_007512	Atpif1	1.34503	1.83502
mMC009843	scl26182.5_119	NM_019821	Gltp	1.34462	5.82273
mMC019056	scl0107022.12_27	NM_026240	9130427A09Rik	1.34445	2.00646
mMC024291	scl059042.7_5	NM_021538	Cope	1.34422	5.28665
mMC017699	scl21241.7.1_29	NM_029619	Msrb	1.34414	1.18619
mMC020808	scl011820.1_56	NM_007471	App	1.34412	2.18118
mMC007609	scl53028.7_552	NM_053100	Trim8	1.34405	1.83502
mMC023566	scl014113.7_42	NM_007991	Fbl	1.34383	0.889918
mMA031742	scl0003913.1_65	NM_009870	Cdk4	1.3438	6.53322
mMR026700	scl0012334.2_163	NM_009794	Capn2	1.34365	1.23598
mMC010602	scl35858.1.1_210	-	C230027N18Rik	1.34253	6.53322
mMA031700	scl0002980.1_9	NM_025437	Eif1ay	1.34242	3.68776
mCM001154	gi|31981889|ref|NM_009735.2|_43_a_14_2	NM_009735	B2m	1.34233	9.17729
mMC012864	scl21738.18_117	NM_010432	Hipk1	1.34219	2.44658
mMC011326	scl36575.5.1_23	NM_011810	Faim	1.34187	2.88302
mMC011367	scl31996.20.1_37	XM_133737	Sec23ip	1.34187	0.744512
mMC013310	scl20180.20_84	NM_028724	Rin2	1.34144	7.4194
mMC005327	scl38453.7.1_27	NM_007792	Csrp2	1.34139	3.4103
mMC017926	scl19300.3.1_12	NM_133839	2010311D03Rik	1.34061	5.28665
mMC017056	scl33177.8_75	NM_016909	Tsnax	1.34053	1.23598
mMR029083	scl0021766.1_289	NM_009357	Tex261	1.3404	2.44658
mMC013195	scl18187.14.1_120	NM_133826	Atp6v1h	1.3401	2.44658
mMR027954	scl0027886.2_220	NM_022408	Es2el	1.33984	1.83502
mMR030808	scl00232157.2_124	NM_145571	Mobk1b	1.33977	4.66022
mMR031035	scl0066660.1_237	NM_025690	5730555F13Rik	1.33912	3.4103
mMC008688	scl33605.4_245	NM_018808	Dnajb1	1.33901	1.32399
mMR031018	scl0011852.2_145	NM_007483	Rhob	1.33884	4.66022
mMR026346	scl0022193.2_1	NM_009454	Ube2e3	1.33877	1.32399
mMC010683	scl22993.15_296	NM_028814	2810403A07Rik	1.33848	2.44658
mMC019184	scl21156.17_438	NM_153410	Gpsm1	1.33808	3.68776
mMC002260	scl38461.7.1_1	XM_125814	Pawr	1.3379	4.66022
mMC003318	scl22978.7.1_18	NM_025327	Krtcap2	1.33788	1.83502
mMC005953	scl21136.16_88	NM_080848	Wdr5	1.33785	2.00646
mMC008687	scl39617.28.1_49	NM_011869	Thrap4	1.33744	8.21148
mMC012376	scl25948.44_208	NM_010365	Gtf2i	1.33711	8.21148
mMC018480	scl51225.7.1_1	NM_199197	1110032A13Rik	1.33685	5.28665
mMR029983	scl0021762.1_119	NM_134101	Psmd2	1.33682	1.83502
mMC006913	scl50206.42.1_126	NM_011647	Tsc2	1.33624	3.07844
mMC010779	scl42009.20.1_59	NM_028193	Brf1	1.33618	3.4103
mMA031992	scl00082.1_76	NM_007633	Ccne1	1.33614	2.18118
mMO036051	scl000019.1_459_REVCOMP	-	-	1.33578	4.14198
mMC023841	scl078495.2_180	-	2310038D14Rik	1.33557	3.68776
mMO035590	scl000054.1_97	NM_008539	Smad1	1.3354	3.4103
mMC007403	scl38628.18.8_108	NM_015762	Txnrd1	1.33495	3.68776
mMA032864	scl000674.1_0	NM_010578	Itgb1	1.33436	3.07844
mMA035431	scl0002187.1_532	NM_181070	Rab18	1.33433	3.07844
mMC021606	scl057294.3_33	NM_027015	Rps27	1.33429	1.23598
mMC021782	scl068581.2_286	NM_026775	1110014C03Rik	1.33413	6.53322
mMA031861	scl0003998.1_329	BC048412	-	1.33356	3.07844
mMC011953	scl17336.3.1_84	NM_027274	2810025M15Rik	1.33339	0.835749
mMC020218	scl0225995.2_210	NM_177640	D030056L22	1.33331	6.53322
mMC006757	scl30664.4.1_54	XM_133865	A830007L07Rik	1.33284	2.88302
mMR026902	scl0011820.2_119	NM_007471	App	1.33261	5.28665
mMC025121	scl0245877.1_146	NM_144941	BC019977	1.33253	1.32399
mMC007517	scl39153.30_665	NM_172937	Shprh	1.33237	1.23598
mMC012072	scl29671.63_470	NM_010585	Itpr1	1.33227	2.44658
mMA035425	scl000538.1_65	NM_011793	Banf1	1.33192	2.88302
mMC004208	scl50952.14_117	NM_026170	1200007D18Rik	1.33171	3.68776
mMR026656	scl0017709.1_35	-	mt-Co2	1.33135	2.18118
mMC005209	scl43045.31_238	XM_126961	Plekhh1	1.33129	3.4103
mMC018886	scl0208263.1_94	NM_144791	MGC6357	1.33106	2.00646
mMC006726	scl21464.11_314	NM_175224	Metap1	1.33072	3.68776
mMR026130	scl0076890.1_96	NM_133771	0610016J10Rik	1.33066	2.31118
mMC025339	scl066475.2_30	NM_024175	Rps23	1.33057	1.64822
mMC019340	scl072080.6_214	XM_130053	2010317E24Rik	1.33021	3.07844
mMA032003	scl0001855.1_64	-	-	1.33009	4.14198
mMC003938	scl22623.8.1_50	NM_009811	Casp6	1.33004	7.4194
mMC004278	scl36349.9.1_1	NM_007397	Acvr2b	1.33	0.889918
mMC024576	scl0107095.2_127	-	1110004P15Rik	1.32994	4.14198
mMC018189	scl17859.1.563_283	-	5230400C17Rik	1.32991	4.66022
mMA034624	scl0001768.1_86	NM_146069	E430025L02Rik	1.3292	4.66022
mMR026723	scl0069368.2_61	NM_027057	Wdfy1	1.32884	9.17729
mMC024682	scl015500.15_97	NM_008297	Hsf2	1.32862	1.32399
mMA033073	scl0002225.1_0	NM_025527	Srp19	1.3283	1.83502
mMC008029	scl20412.23_326	NM_019392	Tyro3	1.32813	3.07844
mMC008493	scl34055.15.1_69	NM_172282	B230339H12Rik	1.32808	1.64822
mMC005503	scl19973.6_327	NM_026499	Sfrs6	1.32771	6.53322
mMC015649	scl38333.7.174_81	NM_009870	Cdk4	1.32746	9.17729
mMC021754	scl067248.2_33	NM_026055	Rpl39	1.32741	2.00646
mCP001189	gi|6671508|ref|NM_007393.1|_400	NM_007393	Actb	1.32723	4.66022
mMC021149	scl020916.11_281	NM_011506	Sucla2	1.32717	3.4103
mMC017075	scl28528.10.882_17	XM_132806	1500001M20Rik	1.32681	0.889918
mMC005522	scl42621.1.2_19	-	1700034J04Rik	1.32675	3.68776
mMA032884	scl0003675.1_16	NM_008634	Mtap1b	1.32643	7.4194
mMC007293	scl25856.3.1_318	NM_172412	Gpc2	1.32634	2.00646
mMR029133	scl0098221.1_97	NM_145380	Ga17	1.32606	2.31118
mMC005077	scl22999.1.1_52	-	2700083E18Rik	1.32577	4.66022
mMR030419	scl0056542.1_233	NM_019987	Ick	1.32548	0.889918
mMC019230	scl021384.13_152	NM_009323	Tbx15	1.32547	1.83502
mMC023442	scl022333.10_87	NM_011694	Vdac1	1.3253	0.744512
mMR030292	scl0052040.1_253	NM_175934	Ppp1r10	1.32497	9.17729
mMR027768	scl00319195.1_328	NM_001002239	Rpl17	1.32493	2.31118
mMC019683	scl073115.1_164	-	3110018A08Rik	1.3249	2.88302
mMC013779	scl43618.1.1_92	NM_178716	Tnpo1	1.32486	4.14198
mMC013383	scl30429.2.1_68	NM_025331	Gng11	1.32444	7.4194
mMO035916	mmu-miR-127.miRNA-Tagged-Template	-	-	1.3242	2.18118
mMC017552	scl47650.13_510	NM_011144	Ppara	1.32409	4.14198
mMC016272	scl26166.1_3	NM_009858	Cd8b	1.32395	2.88302
mMC021660	scl078090.2_4	-	6330407A06Rik	1.32395	3.4103
mMA031599	scl0003768.1_149	NM_009870	Cdk4	1.32392	7.4194
mMC026045	scl074978.1_15	XM_137221	4930503E15Rik	1.32388	1.64822
mMC024241	scl074117.1_29	NM_023735	Actr3	1.32365	1.23598
mMC020951	scl098994.2_88	NM_009408	D130064I21Rik	1.32363	5.82273
mMC006196	scl36067.18_4	NM_009691	Aplp2	1.32361	1.59202
mMA031822	scl000111.1_99	NM_009898	Coro1a	1.32346	1.59202
mMC019781	scl068202.3_1	NM_026614	Ndufa5	1.32329	1.23598
mMC010038	scl19517.6_242	NM_011512	Surf4	1.32322	2.88302
mMC018425	scl7144.1.1_67	-	9430052C07Rik	1.32319	2.18118
mMC018276	scl54853.6_573	NM_031494	Zfp275	1.32316	2.88302
mMR027116	scl00109624.1_38	NM_145575	Cald1	1.3227	1.59202
mMC024439	scl027370.3_85	NM_013765	Rps26	1.32236	1.18619
mMA033983	scl0001633.1_3	NM_024432	Ubxd1	1.32218	2.88302
mMA035280	scl0001355.1_30	NM_011235	Rad51l3	1.32207	1.83502
mMA032310	scl0001824.1_10	NM_009441	Ttc3	1.32189	9.17729
mMC021920	scl0107734.5_7	NM_027098	Mrpl30	1.32174	1.64822
mMC012694	scl17174.24.1_27	NM_029756	Sdccag8	1.32173	6.53322
mMC019869	scl068051.5_64	NM_026532	Nutf2	1.32153	4.14198
mMC021135	scl0192160.16_158	NM_138660	Casc3	1.32145	7.4194
mMC016914	scl41350.6.1_10	NM_030064	2410141M05Rik	1.32137	9.17729
mMR027495	scl0067225.1_69	NM_026043	2810441O16Rik	1.32116	1.83502
mMC003881	scl39616.9.169_52	NM_145434	Nr1d1	1.3211	2.18118
mMR028828	scl0056459.2_315	NM_019748	Uble1a	1.32101	3.07844
mMC025503	scl020357.21_29	NM_013661	Sema5b	1.32079	2.31118
mMC013592	scl53441.6.1_144	NM_016666	Aip	1.3207	2.88302
mMA034315	scl0004089.1_0	NM_172994	6330548O06Rik	1.3205	1.83502
mMA031727	scl00015.1_21	NM_010261	Rabac1	1.32049	2.00646
mMA034362	scl0003888.1_47	NM_181398	C030032C09Rik	1.32048	1.64822
mMA035669	scl0002507.1_236	AK083573	-	1.32044	1.59202
mMA035504	scl0002630.1_17	NM_008546	Mfap2	1.32031	8.21148
mMR030348	scl00212772.2_322	NM_173750	2700007P21Rik	1.32022	7.4194
mMR001169	scl0068730.1_249	NM_026824	1110032N12Rik	1.32002	7.4194
mMC011945	scl49405.9.1_2	NM_010946	Ntan1	1.31998	2.88302
mMR026499	scl0011800.1_127	NM_007466	Api5	1.31974	4.14198
mMA031740	scl0002228.1_80	NM_019706	Rnf138	1.31965	1.23598
mMC005623	scl40342.32_22	NM_011856	Odz2	1.3196	1.59202
mMR028234	scl00107029.2_8	NM_145494	Me2	1.31935	8.21148
mMC018896	scl36607.9.1_1	NM_029620	Pcolce2	1.31913	2.88302
mMC006597	scl32445.3_137	NM_175366	Rkhd3	1.31912	7.4194
mMC022794	scl0381820.1_0	XM_355822	2700089E24Rik	1.31908	2.44658
mMC011102	scl38496.5_152	NM_026268	Dusp6	1.31876	2.88302
mMR030032	scl0066511.2_242	NM_023215	2500003M10Rik	1.3187	4.14198
mMC007026	scl30718.8_25	NM_026140	3230401I01Rik	1.31869	2.31118
mMC002585	scl24839.6.1_26	NM_026780	Gcipip	1.31862	3.68776
mMC012641	scl23301.3_380	NM_008770	Cldn11	1.31841	3.4103
mMA033724	scl0001118.1_0	AK002910	-	1.31807	1.64822
mMR030899	scl0054394.2_91	NM_018776	Crlf3	1.31794	8.21148
mMC003831	scl17509.2_142	NM_178691	9930028C20Rik	1.31781	0.744512
mMC024072	scl0212627.1_235	NM_144806	Prpsap2	1.31757	1.18619
mMC025333	scl0208501.1_4	-	1810043H04Rik	1.31741	3.68776
mMC023585	scl098766.1_292	NM_133835	Ubadc1	1.31693	2.44658
mMC006972	scl43410.8_467	NM_172401	1110057K04Rik	1.31692	2.88302
mMO035843	mtDNA_ND6	-	-	1.31683	1.83502
mMC014308	scl37923.18_59	NM_009163	Sgpl1	1.31682	2.44658
mMO035795	mtDNA_ND3	-	-	1.31678	2.44658
mMC024337	scl0110208.1_282	NM_025801	Pgd	1.31676	3.07844
mCM000204	gi|31981889|ref|NM_009735.2|_43	NM_009735	B2m	1.31663	3.68776
mMA033281	scl000397.1_19	NM_025550	2400006A19Rik	1.31634	2.31118
mMA033440	scl0004124.1_11	NM_021505	Anapc5	1.31604	6.53322
mMA034835	scl000828.1_34	NM_021537	Stk25	1.31594	5.82273
mMC008371	scl34778.2_664	-	C230006B22Rik	1.31558	7.4194
mMA032794	scl0003320.1_12	AK045323	-	1.3154	5.28665
mMC017003	scl16496.1_30	NM_177305	Arl7	1.31529	2.00646
mMC007169	scl50672.19.1_126	XM_358324	Cul7	1.31473	2.88302
mMA034805	scl0002.1_100	NM_173010	Ube3a	1.31408	1.59202
mMC018115	scl20721.5_26	NM_009454	Ube2e3	1.31404	2.00646
mCP000229	gi|6671508|ref|NM_007393.1|_400	NM_007393	Actb	1.31398	3.68776
mCP001525	gi|6671508|ref|NM_007393.1|_400	NM_007393	Actb	1.31364	5.28665
mCP000242	gi|6671508|ref|NM_007393.1|_400	NM_007393	Actb	1.31326	2.44658
mMC011946	scl20341.2.61_4	NM_025613	Cri1	1.31322	1.83502
mMR027051	scl00242521.1_200	NM_172871	C530050O22Rik	1.31313	2.88302
mMC004289	scl28067.9_404	NM_177869	AI847670	1.31309	5.82273
mMC019452	scl0381379.5_141	NM_025885	2410018M14Rik	1.31296	2.44658
mMC022320	scl076938.2_0	NM_152824	Rbm17	1.31289	4.66022
mMC010481	scl50197.1.198_198	NM_023480	Fahd1	1.3124	3.68776
mMC006713	scl24844.4_405	XM_131720	2610002D18Rik	1.31239	2.44658
mMC017625	scl32353.2.4_40	NM_024220	Ndufc2	1.31228	2.31118
mMC010914	scl30996.1.1917_2	-	2900057K09Rik	1.31224	3.68776
mMR026160	scl0027416.1_149	NM_013790	Abcc5	1.31213	0.889918
mMR029147	scl0051812.2_78	NM_016766	Mcrs1	1.31213	4.66022
mMC025535	scl068337.8_322	NM_024223	Crip2	1.3117	4.66022
mMC010278	scl31150.11.1_35	NM_019799	Rhcg	1.31168	4.14198
mMC004287	scl11904.1.1_12	-	5430420F09Rik	1.31162	1.64822
mMC009839	scl55059.2_77	NM_021431	Nudt11	1.3116	3.68776
mMC004509	scl42728.4.1_1	NM_013929	Siva	1.31136	1.64822
mMR029677	scl0017708.1_269	-	mt-Co1	1.3113	5.28665
mMC020854	scl0192174.7_133	NM_203507	BC016198	1.31098	3.07844
mMC025208	scl067180.1_177	NM_023311	2610311I19Rik	1.3109	3.4103
mMR027660	scl0066478.1_151	NM_025584	2410026K10Rik	1.31085	2.00646
mMC023460	scl068911.1_313	XM_130932	Pygo2	1.31075	2.88302
mMC008989	scl49300.12_501	NM_145933	St6gal1	1.3106	2.88302
mMA033445	scl000147.1_6	NM_019748	Uble1a	1.31013	3.68776
mCM000497	gi|31981889|ref|NM_009735.2|_43_a_14_1	NM_009735	B2m	1.31001	4.66022
mMC013924	scl25549.2.1_20	-	2010003O02Rik	1.30994	2.18118
mMC023121	scl057808.2_82	NM_021338	Rpl35a	1.30955	2.31118
mMR027778	scl0017716.1_225	-	mt-Nd1	1.30939	2.00646
mMC014443	scl51540.13.1_28	NM_009860	Cdc25c	1.3092	7.4194
mMC025003	scl018477.6_2	NM_011034	Prdx1	1.308	2.31118
mMC019657	scl098970.1_324	NM_178887	Fibcd1	1.30765	2.00646
mMA034524	scl0003809.1_40	AK030239	-	1.30759	9.17729
mMC015870	scl43155.10.40_7	NM_027117	Klhdc2	1.30755	5.28665
mCT000159	NM_008512.83|chr10|-|127560090|127560264_43	NM_008512	Lrp1	1.30748	1.64822
mMC015922	scl37746.9_45	NM_177994	C030046I01Rik	1.3074	1.59202
mMC011710	scl39223.3.102_51	NM_026428	Dcxr	1.30733	4.14198
mMC011154	scl16216.1.1_113	-	3110009O07Rik	1.30713	4.66022
mMC021034	scl027207.2_8	NM_013725	Rps11	1.3066	0.835749
mMR030303	scl0017717.1_272	-	mt-Nd2	1.30646	1.59202
mMC023725	scl066212.2_13	NM_024171	Sec61b	1.30645	7.4194
mMA031591	scl0002700.1_45	NM_013752	Nbn	1.30645	6.53322
mMC023544	scl070159.1_103	-	2210418H06Rik	1.30638	2.31118
mMR029736	scl0070599.2_259	NM_080558	Ssfa2	1.30629	2.44658
mMC023281	scl068250.6_215	NM_026635	5730536A07Rik	1.3062	3.4103
mMR030024	scl0021983.2_246	NM_011627	Tpbg	1.30606	3.07844
mCP000576	gi|6671508|ref|NM_007393.1|_400	NM_007393	Actb	1.30597	4.14198
mCT000325	NM_007393.6|chr5|-|140582586|140583412_625	NM_007393	Actb	1.30592	4.14198
mMC002135	scl22712.11_130	NM_172685	Slc25a24	1.30587	6.53322
mMC023530	scl0114741.1_48	NM_033618	Supt16h	1.30587	3.07844
mMC020534	scl019951.1_25	NM_172086	Rpl32	1.30579	2.88302
mMO036082	mtDNA_COXII	-	-	1.30549	4.14198
mCM000399	gi|7305154|ref|NM_013556.1|_205_d_30_1	NM_013556	Hprt	1.30541	7.4194
mMR027771	scl0075533.2_243	NM_080637	Nme5	1.30534	2.18118
mMC021097	scl0269700.12_110	XM_132325	AU042671	1.30518	7.4194
mMR031032	scl0014349.2_95	NM_010244	Fv1	1.30518	1.59202
mMR001524	scl0068198.2_271	NM_026612	Ndufb2	1.30492	2.88302
mMA033159	scl000327.1_6	AK082752	-	1.3046	5.28665
mMC009671	scl29997.10_261	NM_012056	Fkbp9	1.30421	5.82273
mMC024915	scl017751.1_8	NM_013603	Mt3	1.3042	3.68776
mCT000445	NM_007393.6|chr5|-|140582586|140583412_625	NM_007393	Actb	1.30393	3.07844
mCA000101	NM_007393.6|chr5|-|140582586|140583412_625_REVCOMP	NM_007393	Actb	1.30378	2.00646
mMA035312	scl0001518.1_3	NM_026561	C330027I04Rik	1.30373	6.53322
mMC015262	scl21948.4.1_81	NM_009057	Rga	1.30358	7.4194
mMR030418	scl0020315.1_134	NM_013655	Cxcl12	1.30353	5.28665
mMC021636	scl017755.1_80	NM_008634	Mtap1b	1.30353	5.82273
mMC002435	scl34595.13_308	NM_021356	Gab1	1.30352	4.66022
mMA031837	scl0002090.1_48	NM_011896	Spry1	1.30328	5.82273
mMC001668	scl31398.10.1_30	XM_149933	BC058674	1.30317	5.82273
mMC010280	scl45684.12_151	NM_145928	D14Ertd226e	1.30311	1.18619
mMC024897	scl076120.2_0	XM_485368	5830493J20Rik	1.30311	2.00646
mMC009747	scl21088.14_336	NM_138748	Ppp2r4	1.30297	1.32399
mMC026116	scl080890.1_96	NM_030706	Trim2	1.30205	7.4194
mMA034309	scl0001085.1_14	NM_013764	Dguok	1.30177	2.88302
mCM000516	gi|31981889|ref|NM_009735.2|_43_a_28_1	NM_009735	B2m	1.30164	3.68776
mMC026191	scl058244.8_59	NM_021433	Stx6	1.3016	2.31118
mMC004228	scl47009.40_353	NM_022410	Myh9	1.30157	2.88302
mMC024865	scl015469.1_28	NM_019830	Hrmt1l2	1.30147	5.82273
mMA034285	scl0003979.1_54	NM_023229	Fastk	1.30086	3.68776
mMC007733	scl34858.4_85	XM_134169	Slc25a4	1.3004	5.28665
mMC007399	scl26144.4_263	NM_030704	Hspb8	1.30025	4.14198
mMC021905	scl015526.3_30	NM_010481	Hspa9a	1.29971	3.4103
mMC019561	scl052530.1_22	NM_026631	Nola2	1.29958	5.28665
mMC022518	scl011461.1_64	NM_007393	Actb	1.29947	5.28665
mMC018835	scl20143.2.1_89	-	E130215H24Rik	1.29937	1.32399
mMC008019	scl46905.12_121	NM_029787	Dia1	1.29928	2.88302
mMC010304	scl27141.4_222	NM_145215	Wbscr21	1.29926	4.14198
mMO035957	scl000054.1_97_REVCOMP	-	-	1.29909	4.14198
mMR026440	scl0056550.1_264	NM_019912	Ube2d2	1.29908	5.82273
mMC018757	scl29381.10.1_63	NM_009908	Cmas	1.29907	8.21148
mMC001095	scl21676.20_237	NM_153563	6330569M22Rik	1.29861	5.82273
mMR029309	scl00213541.1_28	NM_145393	Ythdf2	1.29847	4.14198
mMR027109	scl0068202.1_15	NM_026614	Ndufa5	1.29846	2.31118
mMC009891	scl19174.6.1_6	NM_025565	2600017H08Rik	1.29823	8.21148
mMR029676	scl0070885.2_95	NM_027590	4921521J11Rik	1.29821	1.18619
mMC010192	scl23927.19.1_34	NM_146152	Ipo13	1.29812	8.21148
mMR029692	scl0014700.2_203	NM_025277	Gng10	1.29805	2.44658
mMA032190	scl0002765.1_0	CC326350	-	1.29797	2.00646
mMC024824	scl073661.1_203	-	2210419D22Rik	1.29791	5.82273
mMC010084	scl28799.5.1_30	NM_013764	Dguok	1.29789	6.53322
mMC004764	scl40623.5.1_6	NM_133223	Rac3	1.29778	4.66022
mMC025060	scl0106869.2_1	NM_134131	Tnfaip8	1.29777	6.53322
mMR031233	scl0013002.2_72	NM_016775	Dnajc5	1.29776	1.59202
mMC002008	scl24581.5_217	NM_177730	1110001C20Rik	1.29772	2.88302
mMC024447	scl015040.2_130	NM_010398	H2-T23	1.29749	3.68776
mMA034106	scl0002955.1_15	NM_138602	DXImx39e	1.29739	8.21148
mMC013007	scl19758.9.1_11	NM_009326	Tcea2	1.29638	3.68776
mMR029128	scl0068349.1_0	XM_130347	Ndufs3	1.29621	4.66022
mMC020962	scl056445.1_3	NM_019794	Dnaja2	1.29605	3.4103
mMC019692	scl020462.9_41	NM_009186	Sfrs10	1.29583	4.66022
mMC012428	scl43644.9.1_5	NM_010422	Hexb	1.29549	9.17729
mMA035256	scl0002635.1_5	NM_008298	Dnaja1	1.29537	1.23598
mMA035607	scl000953.1_10	NM_023505	Glrx2	1.29517	2.18118
mMA035196	scl0003639.1_8	NM_146043	Spin	1.29509	5.82273
mMR027930	scl0019108.2_16	NM_016979	Prkx	1.29481	4.66022
mMC019601	scl022146.5_240	NM_009448	Tuba6	1.29479	2.31118
mMR028524	scl0074062.1_17	-	Speer8-ps1	1.29422	5.82273
mCT000097	NM_007393.6|chr5|-|140582586|140583412_625	NM_007393	Actb	1.29415	3.07844
mMC016444	scl28091.1.1_165	-	6720420G18Rik	1.294	7.4194
mMC005217	scl25301.1.41_0	NM_178376	Rraga	1.2939	5.82273
mMC008569	scl49529.6.1_149	NM_008838	Pigf	1.29363	2.00646
mMC017925	scl29998.16_610	XM_132538	5830411G16Rik	1.29354	5.82273
mMC016759	scl22723.1.2025_191	NM_019972	Sort1	1.29335	7.4194
mMC022736	scl0269261.4_12	NM_009076	Rpl12	1.29293	3.68776
mMR030689	scl0072117.2_260	NM_028108	Mak3	1.29267	2.88302
mMR028613	scl0067439.2_98	NM_026156	Xab2	1.29248	4.14198
mMC024823	scl067671.4_8	NM_023372	Rpl38	1.29246	3.07844
mMO036052	scl000041.1_12_REVCOMP	-	-	1.29239	1.59202
mMC023782	scl070257.1_12	NM_027360	2010107E04Rik	1.29218	4.66022
mMR030174	scl0019328.2_52	NM_024448	Rab12	1.292	7.4194
mMC024109	scl074931.4_20	XM_488866	4930481A15Rik	1.29198	3.07844
mMR029360	scl00106840.2_67	NM_175352	AA407659	1.29141	3.68776
mMC008033	scl33416.4.1_0	NM_025486	Hspc171	1.29136	2.00646
mMC020512	scl066489.3_56	NM_025592	Rpl35	1.29132	4.14198
mMC025449	scl076808.4_30	XM_194410	Rpl18a	1.29107	3.68776
mMC016160	scl51746.3_438	NM_025409	1110057H19Rik	1.29106	5.28665
mMC017005	scl23261.12.1_140	NM_019393	Exosc9	1.29057	5.28665
mMC006524	scl37711.12_17	NM_024499	Sgta	1.29042	3.07844
mMC014279	scl4779.1.1_207	-	4930402C16Rik	1.29007	4.66022
mMC000797	scl46570.12.1_20	NM_011695	Vdac2	1.28993	7.4194
mMA033752	scl000272.1_1	BC051572	-	1.28963	5.82273
mMC001065	scl42796.25_96	XM_127139	Eml1	1.28951	1.83502
mMC019862	scl069082.11_146	NM_026934	2610312B22Rik	1.28948	4.14198
mMC009073	scl33085.7_52	NM_026112	Zfp606	1.28917	3.68776
mMC014869	scl30672.9.1_29	NM_019674	Ppp4c	1.28899	5.28665
mMC006946	scl31078.5_227	NM_133722	2210412D01Rik	1.28897	8.21148
mMA033233	scl0003116.1_14	AK020895	-	1.28889	4.14198
mMC011757	scl40422.10.1_1	NM_025740	4931428D14Rik	1.28883	6.53322
mMC011047	scl41047.11_267	NM_026178	Mmd	1.2883	2.31118
mMC006970	scl39518.4_244	NM_029649	2610511E22Rik	1.28824	2.44658
mMC022989	scl066993.2_1	NM_025891	Smarcd3	1.28794	4.66022
mMC010572	scl34175.6.8_4	NM_025615	0610039J04Rik	1.28786	2.31118
mMC001562	scl54617.1.1_117	NM_029541	6530401D17Rik	1.28772	1.59202
mMC011020	scl41389.43_646	NM_175260	Myh10	1.28768	2.18118
mMC020485	scl0399591.3_27	NM_207267	4930488E11Rik	1.28749	3.68776
mMO035929	scl0000102.1_16	NM_008065	Gabpa	1.28744	2.18118
mMC012408	scl48366.16_155	NM_018784	Siat10	1.28739	8.21148
mMC020493	scl0223227.1_10	NM_145464	Sox21	1.28731	9.17729
mMC014700	scl19112.1.2271_33	XM_485010	2510042P03Rik	1.28707	4.66022
mMC005521	scl40508.22_194	NM_010345	Grb10	1.28668	6.53322
mMR029376	scl00117160.1_20	NM_053273	Ttyh2	1.28665	2.00646
mMR028146	scl0015191.2_3	NM_008231	Hdgf	1.28655	4.66022
mMC023105	scl0245688.12_1	NM_009031	Rbbp7	1.28646	1.64822
mMR030352	scl00240725.2_185	NM_172294	Sulf1	1.28637	2.31118
mMC022812	scl0170737.5_30	NM_133206	Znrf1	1.28612	8.21148
mMC019415	scl011981.2_30	NM_015731	Atp9a	1.28606	2.18118
mMC014255	scl51110.1.5_28	NM_175394	Wtap	1.28604	1.23598
mMR031075	scl0066643.1_65	NM_025681	Lix1	1.28597	1.64822
mMA031843	scl0002291.1_1	AK052819	-	1.28596	8.21148
mMC025201	scl0268449.4_2	NM_207523	Rpl23a	1.28562	1.64822
mMR028242	scl00399591.1_43	NM_207267	4930488E11Rik	1.28539	3.68776
mMC011468	scl18342.1.40_0	-	4930445K14Rik	1.28536	1.59202
mMC020213	scl070083.1_37	NM_133719	Metrn	1.28531	5.82273
mMC019419	scl080876.2_10	NM_030694	Ifitm2	1.28484	5.82273
mMC004056	scl41758.26.1_24	NM_027869	Pnpt1	1.28455	2.88302
mMC003300	scl19459.18_395	NM_019406	Fnbp1	1.28436	2.44658
mMC005682	scl35906.6_165	NM_144948	Rbm7	1.28428	3.07844
mMC014683	scl34125.2_74	NM_025701	Trappc5	1.28409	3.4103
mMC008047	scl41339.16.1_19	NM_145429	Arrb2	1.28389	4.66022
mMC004546	scl15940.5.1_15	NM_010185	Fcer1g	1.28385	1.18619
mMC015299	scl41358.1_245	XM_109683	1810027O10Rik	1.2838	1.64822
mCM000402	gi|31981889|ref|NM_009735.2|_43_d_12_1	NM_009735	B2m	1.28369	9.17729
mMR027104	scl0068194.2_330	NM_026610	Ndufb4	1.2836	1.59202
mMC005299	scl23673.5.1_27	NM_022980	Dscr1l2	1.28359	3.68776
mMC012957	scl54262.7_282	NM_015819	Hs6st2	1.28348	3.4103
mMC005127	scl54919.12_462	NM_010211	Fhl1	1.28343	1.64822
mMC021561	scl018458.15_35	NM_008774	Pabpc1	1.28342	1.59202
mMC008731	scl25176.1.2_129	NM_053272	Dhcr24	1.28317	8.21148
mMC013645	scl48396.17_447	NM_009655	Alcam	1.28286	4.14198
mCT000145	NM_008084.7|chr6|-|125967874|125968124_178	NM_008084	LOC14433	1.28286	4.14198
mMA033343	scl0001301.1_12	BC030074	Mrpl27	1.28253	3.07844
mMC021302	scl0230484.9_241	NM_146144	Usp1	1.28238	2.88302
mMC002369	scl23794.11.1_22	XM_131700	BC039093	1.28206	7.4194
mMR028835	scl0083701.2_327	NM_031405	Ars2	1.28199	5.28665
mMC019053	scl068738.1_270	NM_080575	Acas2l	1.28192	2.31118
mMC008355	scl46688.11_26	XM_484507	BC008150	1.28174	9.17729
mMC023601	scl099045.1_16	NM_207207	Mrps26	1.28168	2.88302
mMC025984	scl066487.1_1	-	2010107H07Rik	1.28154	3.07844
mMR029866	scl00213541.2_28	NM_145393	Ythdf2	1.28133	5.82273
mMC006847	scl31790.5_79	NM_011813	Fiz1	1.28132	4.66022
mMC020855	scl067885.2_20	NM_175125	1500011K16Rik	1.28131	3.07844
mMC007187	scl35262.19_0	XM_358385	1300006C19Rik	1.28124	5.82273
mMC011319	scl49657.3_384	XM_488832	C030034I22Rik	1.28114	1.64822
mMC007670	scl40888.19.1_87	NM_175638	Prkwnk4	1.28076	5.82273
mMA034431	scl000472.1_13	NM_029576	1110011F09Rik	1.28054	8.21148
mMC019633	scl066587.3_18	NM_023229	Fastk	1.28031	2.44658
mMR029906	scl0052276.1_330	NM_026560	Cdca8	1.2801	2.44658
mMC010915	scl24224.20.446_0	NM_011599	Tle1	1.28009	8.21148
mMC009256	scl12614.1.1_13	NM_027315	Ube2q	1.27995	9.17729
mMA031906	scl0002775.1_4	BC023366	-	1.27991	4.66022
mMR026557	scl0013824.2_273	NM_013512	Epb4.1l4a	1.27991	4.66022
mMO035927	28S_rRNA_X00525_656	-	-	1.2796	2.31118
mMC005312	scl37275.1_87	NM_030261	Sesn3	1.27956	4.66022
mMC021327	scl068713.2_9	NM_026820	Ifitm1	1.27952	2.31118
mMR026840	scl0015467.2_272	NM_013557	Eif2ak1	1.2795	3.4103
mMC024201	scl054343.15_6	NM_019426	Atf7ip	1.27946	2.88302
mMO035959	scl00009.1_36_REVCOMP	-	-	1.27939	7.4194
mMR027025	scl0013221.1_153	NM_007846	Defcr-rs12	1.27939	5.82273
mMC006710	scl22885.6_207	NM_172395	Cdc42se1	1.27934	1.59202
mMC019852	scl0231070.23_161	NM_153526	Insig1	1.27928	2.44658
mMA033506	scl0003847.1_4	NM_025364	1110005A23Rik	1.27928	5.28665
mMC000778	scl33120.2.1_47	XM_133134	Zfp580	1.27914	1.83502
mMC007406	scl41711.15_185	NM_134015	Fbxw11	1.27905	5.28665
mMC001048	scl52082.9.1_8	NM_028036	2410015B03Rik	1.27897	2.88302
mMC012681	scl23840.4_11	NM_026031	2700082D03Rik	1.27876	1.83502
mMC019199	scl068530.1_6	NM_026756	1110019L22Rik	1.27854	4.66022
mMA032131	scl0003188.1_59	NM_198683	Cugbp1	1.27835	5.82273
mMC015985	scl32817.6.1_8	NM_011662	Tyrobp	1.27825	2.44658
mMC012090	scl52780.10_0	NM_008577	Slc3a2	1.27821	2.18118
mMR030791	scl0075613.2_301	NM_029365	2610034E13Rik	1.27809	2.18118
mMR029003	scl00114713.2_158	NM_053268	Rasa2	1.27806	7.4194
mMR027024	scl0065246.1_38	NM_023045	Xpo7	1.27806	5.28665
mMC003324	scl21852.5_6	NM_008951	Psmd4	1.27792	5.28665
mMC005799	scl53512.15.1_29	NM_023912	Scyl1	1.27781	2.18118
mMC005614	scl29429.7_143	NM_010128	Emp1	1.27774	9.17729
[truncated: 701 more rows]

## Sheet: Down in D6
Supplementary Table 2: Microarray analysis of altered mRNA levels in the E12.5 D6-Pax6 cortex, compared to wild-type littermates
The sets of genes significantly up- and down-regulated in the E12.5 cortex are shown, identified at a 0.1 FDR using the significance analysis of microarrays algorithm.
GENES DOWNREGULATED IN THE D6-PAX6 CORTEX AT E12.5
Probe	Probe Name	Accession	Symbol	Fold Change	False discovery rate
mMR030395	scl0022446.1_74	NM_011727	Xlr3b	0.278548	0.478716
mMC010669	scl42068.4_0	NM_021399	Bcl11b	0.394531	5.82273
mMC006692	scl41684.10_411	NM_008070	Gabrb2	0.441342	0.358531
mMC021226	scl0330006.1_306	-	C130091E20	0.443433	3.68776
mMC021450	scl022446.4_19	NM_011727	Xlr3b	0.459973	2.44658
mMC005596	scl24477.18.1_192	NM_080471	Ankrd6	0.466117	0.46789
mMA033066	scl000346.1_43	NM_133761	Mitc1	0.476428	0.889918
mMC021291	scl071691.1_244	XM_194334	0710005I19Rik	0.479652	0.478716
mMA035703	scl000443.1_44	BC030338	4930506M07Rik	0.490543	0.463713
mMC025035	scl0140580.3_0	NM_080288	Elmo1	0.492892	0.358531
mMC003825	scl35183.1.1_59	NM_173364	Zfp445	0.503483	1.54657
mMR026195	scl00105148.1_7	NM_172015	Iars	0.507981	0.478716
mMA033969	scl0004208.1_100	NM_011806	Dmtf1	0.508864	0.478716
mMC021833	scl0269204.10_29	-	A730034C02	0.515597	0.463713
mMA032333	scl000847.1_45	NM_008632	Mtap2	0.516876	0.46789
mMR028027	scl0069635.2_263	NM_029653	Dapk1	0.517959	1.54657
mMC013737	scl21839.8.1_25	NM_173347	9230112O05Rik	0.518137	0.46789
mMA035464	scl0002252.1_88	NM_199024	Nol4	0.520512	1.54657
mMC004732	scl45066.24.1_105	NM_144835	B130016L12Rik	0.523617	0.889918
mMC016306	scl34452.2.1_77	XM_486150	6030411K04Rik	0.527443	2.31118
mMC020786	scl0105148.15_4	NM_172015	Iars	0.527618	0.686315
mMC016249	scl42902.22_42	NM_172544	Nrxn3	0.529434	1.18619
mMC003720	scl39561.1.345_162	-	C230060L03Rik	0.530886	1.18619
mMA034325	scl0003460.1_10	NM_181316	E130103I17Rik	0.532037	0.46789
mMC025076	scl021859.7_4	NM_011595	Timp3	0.535712	0.686315
mMR027046	scl00110350.1_296	XM_358380	Dnchc2	0.536614	0.358531
mMA033871	scl0003025.1_26	NM_178382	Flrt3	0.53734	1.23598
mMA034499	scl0002944.1_183	NM_207625	Acsl4	0.539271	0.835749
mMC012602	scl54999.4_50	NM_028325	Zcchc12	0.541833	0.478716
mMC012153	scl32199.16.1_39	NM_009281	Zfp143	0.543228	0.463713
mMC006199	scl26300.20.1_6	NM_009158	Mapk10	0.543525	0.46789
mMA033916	scl000811.1_114	NM_008632	Mtap2	0.54389	0.463713
mMA034459	scl000298.1_86	AK039148	-	0.54395	0.478716
mMR027622	scl0017248.2_94	NM_008575	Mdm4	0.545299	0.835749
mCT000372	NM_009089.22|chr11|-|70398773|70398874_5	NM_009089	Polr2a	0.545899	1.54657
mMC011576	scl25790.8_644	NM_177735	C130036G08	0.550477	0.835749
mMA035420	scl000343.1_19	NM_207667	Fgf14	0.551756	0.46789
mMA035020	scl0001414.1_316	NM_008073	Gabrg2	0.555456	0.478716
mMC021109	scl012727.1_314	NM_011334	Clcn4-2	0.556983	0.686315
mMC013959	scl35883.23_148	NM_010875	Ncam1	0.557567	0.686315
mCM001325	gi|8850233|ref|NM_013684.1|_234_a_35_0	NM_013684	Tbp	0.558219	0.478716
mMA034436	scl0003635.1_71	NM_172480	Mtrr	0.560296	1.83502
mMA035252	scl0001918.1_9	NM_133853	4732496O19Rik	0.561954	1.0758
mMA032058	scl00039.1_8	NM_022981	Zfp110	0.562929	1.0758
mMC012606	scl42789.1.791_155	NM_144513	Gtl2	0.565039	0.686315
mMC004202	scl37246.1.1_51	XM_486197	5730601F06Rik	0.565256	1.0758
mMC021909	scl017756.11_11	NM_008632	Mtap2	0.565474	0.358531
mMC018295	scl42416.6_201	NM_025707	Btbd5	0.565897	1.18619
mMA035386	scl0001426.1_2	NM_017407	Spag5	0.567256	1.54657
mMA032849	scl0002364.1_62	NM_024124	Hdac9	0.568144	0.46789
mMA035228	scl0002085.1_121	AK033977	-	0.570127	1.54657
mMC022087	scl0229589.4_25	NM_173347	9230112O05Rik	0.570339	1.32399
mMR029912	scl0067897.2_147	NM_026440	Rnmt	0.570501	0.686315
mMA031650	scl000528.1_16	AK081027	-	0.571538	0.46789
mMC021115	scl076843.1_3	NM_029766	2810047L02Rik	0.57453	1.18619
mMC023416	scl0207615.3_9	NM_172445	Wdr37	0.574673	0.463713
mMC008257	scl17251.6_14	NM_009063	Rgs5	0.574711	1.64822
mMC006512	scl29811.17.1_28	NM_013458	Add2	0.575139	4.14198
mCT000152	NM_009089.23|chr11|-|70396794|70396899_12	NM_009089	Polr2a	0.576415	1.64822
mMA034134	scl0001191.1_2	NM_181402	5330431N24Rik	0.576613	0.889918
mMA032199	scl0002773.1_49	NM_207682	Kif1b	0.580384	0.46789
mMC020059	scl022041.3_13	NM_133977	Trf	0.581946	0.463713
mMC026403	scl0240087.7_297	XM_484632	6820401C03	0.582054	2.00646
mMA034742	scl000435.1_101	NM_053007	Cntf	0.583653	0.478716
mMC020914	scl071770.21_27	NM_027915	Ap2b1	0.584379	0.46789
mMC018856	scl31997.22_366	NM_178641	Inpp5f	0.584772	0.835749
mMA033118	scl0001659.1_22	NM_018887	Cyp39a1	0.585492	0.463713
mMC024847	scl014406.1_194	NM_008073	Gabrg2	0.585527	0.478716
mMC021738	scl0319600.1_233	NM_176972	Usp37	0.58584	0.46789
mCT000206	NM_009089.13|chr11|-|70402937|70403032_18	NM_009089	Polr2a	0.585842	3.68776
mCT000208	NM_009089.21|chr11|-|70399225|70399472_174	NM_009089	Polr2a	0.58611	2.31118
mMC026141	scl0319456.1_6	NM_177239	C130067A03Rik	0.586364	1.64822
mMC005364	scl53230.19.1_2	NM_008413	Jak2	0.586475	2.31118
mMC020142	scl056392.8_7	NM_019658	Shoc2	0.587159	1.0758
mMR028686	scl0012035.2_16	NM_007532	Bcat1	0.587753	1.54657
mMC023573	scl018479.15_43	NM_011035	Pak1	0.58776	0.478716
mMC026081	scl067779.1_6	XM_356578	6230403H02Rik	0.587943	1.64822
mMC006005	scl29298.3_504	XM_489124	Shhrs	0.588016	0.686315
mMC019923	scl070767.13_40	NM_027541	Prpf3	0.588092	0.46789
mMR028176	scl0050850.1_83	NM_016962	Spg4	0.588816	0.835749
mMC010137	scl20365.10_131	NM_146126	Sdh1	0.58883	1.23598
mMC023689	scl0235169.2_28	NM_172291	BC024806	0.589525	0.478716
mMA033498	scl0003528.1_25	NM_172291	BC024806	0.58959	1.0758
mMC014964	scl30097.1.1_3	-	9430013L14Rik	0.590708	1.54657
mMC021275	scl018642.4_28	NM_021514	Pfkm	0.590991	1.23598
mMC002672	scl27659.20_2	XM_205556	Lphn3	0.591487	0.46789
mMR027820	scl00245886.1_51	NM_145633	Ankrd27	0.591975	0.358531
mMC011194	scl20000.1_138	XM_488964	E130013N09Rik	0.592614	0.478716
mMC016281	scl15741.13.1_12	NM_144817	Camk1g	0.592806	0.835749
mMA034265	scl0004144.1_174	BC057405	D5Ertd689e	0.593662	1.32399
mMA035097	scl0001034.1_561	NM_021449	Crbn	0.594553	1.18619
mMA034857	scl000623.1_241	NM_153581	Gpm6a	0.59535	0.46789
mMA034640	scl0003212.1_0	NM_018888	2410003P15Rik	0.596021	0.478716
mMA034820	scl0003956.1_8	AK129377	mKIAA1506	0.596114	1.54657
mMR030956	scl0066262.1_220	NM_025454	Ing5	0.596519	2.00646
mMR029052	scl00209416.1_66	NM_173747	Gpkow	0.597332	0.46789
mMR028360	scl0024128.2_99	NM_011917	Xrn2	0.598058	0.686315
mCT000318	NM_009089.15|chr11|-|70402033|70402256_31	NM_009089	Polr2a	0.598095	1.64822
mMC005448	scl49658.3.1_30	-	2410021H03Rik	0.598175	1.54657
mMC011868	scl52128.21_609	NM_007462	Apc	0.598401	1.54657
mMC003431	scl23105.14.1_23	NM_013928	Schip1	0.599018	0.478716
mMC019344	scl067414.12_0	NM_024200	Mfn1	0.599119	0.463713
mMC024870	scl067597.1_107	-	5830406C15Rik	0.600229	2.44658
mMC013967	scl21107.24.1_32	NM_013615	Odf2	0.60027	0.686315
mMA033945	scl0003623.1_49	NM_019703	Pfkp	0.602352	2.31118
mMA033693	scl0001861.1_4	NM_176833	Ppm1f	0.602418	2.00646
mMC004470	scl20229.12_66	NM_028834	2210009G21Rik	0.602675	0.686315
mMC011218	scl32498.36_67	NM_145946	BC025462	0.602944	0.686315
mMC004974	scl32783.27.1_2	NM_145633	Ankrd27	0.602985	0.463713
mMC006519	scl45816.30.1_30	XM_487324	Polr3a	0.603559	1.0758
mMC025528	scl021783.10_20	-	Tfdp2	0.603669	3.07844
mMC017837	scl48535.6_47	NM_009471	Umps	0.603927	1.23598
mMC015139	scl50427.9.1_25	NM_009205	Slc3a1	0.603986	1.83502
mMA031616	scl000877.1_11	-	-	0.604058	0.46789
mCT000219	NM_009089.11|chr11|-|70403397|70403607_2	NM_009089	Polr2a	0.604345	1.23598
mMC007784	scl55032.7_30	NM_173740	Maoa	0.604689	1.23598
mMC018183	scl16305.11_82	NM_172510	A930031D07Rik	0.605687	1.83502
mMR029565	scl0019820.1_259	NM_011276	Rnf12	0.605944	2.00646
mMC024813	scl0320473.1_90	XM_283480	A230048G03Rik	0.606663	2.44658
mMR028506	scl00217944.1_86	NM_175930	Rapgef5	0.606851	2.00646
mMC003728	scl49321.4.1_16	-	Map3k13	0.607171	0.686315
mMC017800	scl54819.15_251	NM_020601	Tbl1x	0.607648	0.686315
mMC010638	scl21721.22_329	NM_133853	6530407C02Rik	0.607802	0.478716
mMR030036	scl00319830.1_3	-	1500004A13Rik	0.607975	0.463713
mMR030509	scl00329165.2_2	NM_198127	Abi2	0.60805	1.54657
mMR027059	scl00103674.1_1	-	AI316828	0.608189	1.0758
mMC023817	scl075412.4_26	XM_355888	2610021A01Rik	0.608782	0.889918
mMA034267	scl0002396.1_200	NM_010949	Numb	0.609744	2.18118
mMA034878	scl0002528.1_296	NM_009640	Agpt	0.609832	0.889918
mMC023192	scl0320714.1_24	NM_177240	D030016E14Rik	0.609865	1.54657
mMA034298	scl0001316.1_166	NM_175836	Spnb2	0.610308	0.46789
mCM000749	gi|8850233|ref|NM_013684.1|_234_d_6_1	NM_013684	Tbp	0.610524	0.686315
mMR030867	scl0017698.2_80	NM_010833	Msn	0.610901	1.54657
mMC013795	scl42905.1.1_172	-	B230375D24Rik	0.610907	1.64822
mCT001469	NM_009089.16|chr11|-|70401720|70401904_10	NM_009089	Polr2a	0.610917	1.54657
mCM000177	gi|8850233|ref|NM_013684.1|_234_a_28_1	NM_013684	Tbp	0.611049	0.46789
mMR027058	scl0020425.2_56	NM_009171	Shmt1	0.611066	2.00646
mCM000629	gi|8850233|ref|NM_013684.1|_234_a_42_2	NM_013684	Tbp	0.612584	0.478716
mMR027738	scl0051902.1_246	NM_178607	Rnf24	0.612672	0.686315
mMC016422	scl21734.4_394	NM_133865	Dclre1b	0.612833	0.478716
mMC010352	scl35705.19.19_2	NM_026507	2310031L18Rik	0.612986	1.32399
mMC021816	scl022135.1_141	NM_009444	Tgoln2	0.613042	0.686315
mMC002989	scl32319.17.234_75	NM_027629	Pgm2l1	0.613199	0.478716
mMC024233	scl050790.1_73	NM_019477	Acsl4	0.6132	2.00646
mMA032920	scl0001957.1_28	NM_013691	Thbs3	0.61334	0.686315
mMC019746	scl098415.8_27	NM_175294	8430423A01Rik	0.613624	2.44658
mMR030881	scl00234736.1_63	NM_146218	BC027246	0.613725	2.18118
mMC016601	scl45711.13.1_4	NM_028407	2900054P12Rik	0.614348	1.54657
mMC025341	scl017933.17_28	NM_008666	Myt1l	0.614446	0.478716
mMR027690	scl00226518.2_260	NM_175460	Nmnat2	0.614516	1.54657
mMC020251	scl067134.7_2	NM_024193	Nol5a	0.61478	0.478716
mMA033694	scl0001503.1_21	NM_010956	Ogdh	0.615196	2.88302
mMC023245	scl0227634.2_109	XM_129375	Camsap1	0.615354	0.478716
mCM000672	gi|8850233|ref|NM_013684.1|_234_a_49_0	NM_013684	Tbp	0.615364	1.18619
mMA035417	scl0001458.1_27	NM_138659	Prpf8	0.615464	0.478716
mCM000280	gi|8850233|ref|NM_013684.1|_234_a_7_0	NM_013684	Tbp	0.615803	0.478716
mCM000370	gi|8850233|ref|NM_013684.1|_234_a_21_2	NM_013684	Tbp	0.616088	0.478716
mMA035217	scl000837.1_602	NM_022019	Dusp10	0.616767	1.0758
mMC008725	scl29977.11.1_22	XM_284198	Mmrn1	0.616814	0.478716
mMA034919	scl000171.1_4	-	-	0.617459	0.478716
mMR028570	scl0057258.1_58	NM_020506	Xpo4	0.617527	1.0758
mMR028566	scl0067779.1_196	XM_356578	6230403H02Rik	0.61782	1.83502
mMC006498	scl23877.11_92	NM_172700	Zmpste24	0.617962	0.463713
mMA035395	scl0001835.1_46	NM_026110 XM_358888	1810007M14Rik	0.618233	0.478716
mMC020045	scl0237073.1_6	NM_153586	D330023I21Rik	0.618267	1.54657
mMC019357	scl019736.1_86	NM_009062	Rgs4	0.618477	0.835749
mMR030752	scl0027407.2_100	NM_013853	Abcf2	0.618692	1.54657
mMR027292	scl0074467.2_136	NM_028956	4933435A13Rik	0.619389	0.835749
mMC016260	scl46788.19_56	NM_134086	Slc38a1	0.619989	0.686315
mCM000164	gi|8850233|ref|NM_013684.1|_234_d_3_1	NM_013684	Tbp	0.620805	0.46789
mMC014074	scl53131.9_24	NM_172154	Mlr2	0.621657	1.54657
mMA034918	scl0002091.1_237	AK036018	-	0.622159	0.46789
mMC025108	scl019130.1_4	NM_008937	Prox1	0.622178	1.0758
mMA033489	scl0001139.1_0	NM_011216	Ptpro	0.622559	0.463713
mMA033977	scl000722.1_39	NM_153592	BC036333	0.62277	5.28665
mMA033695	scl0002121.1_81	AK033977	-	0.622937	1.32399
mMC018741	scl16951.12.27_10	NM_008563	Mcm3	0.623674	0.478716
mMC024194	scl0233056.6_9	NM_146185	6330581L23Rik	0.623952	0.463713
mMR026931	scl00210933.2_330	NM_175642	Bai3	0.624264	1.0758
mCT000237	NM_009089.26|chr11|-|70395485|70395672_103	NM_009089	Polr2a	0.624278	2.18118
mCT000523	NM_009089.24|chr11|-|70396528|70396711_109	NM_009089	Polr2a	0.624374	2.31118
mMA033078	scl0004199.1_22	BC034507	BC034507	0.624704	0.686315
mCM000729	gi|8850233|ref|NM_013684.1|_234_a_35_1	NM_013684	Tbp	0.624714	0.686315
mMA033088	scl000119.1_81	AK036479	-	0.624876	0.46789
mCM000320	gi|8850233|ref|NM_013684.1|_234_a_42_0	NM_013684	Tbp	0.624939	0.478716
mCM000739	gi|8850233|ref|NM_013684.1|_234	NM_013684	Tbp	0.625049	0.46789
mMR028304	scl0021374.2_33	NM_013684	Tbp	0.626391	0.46789
mMR028064	scl0071770.1_48	NM_027915	Ap2b1	0.626454	1.54657
mMA033538	scl0003813.1_8	NM_013598	Kitl	0.626809	0.478716
mMR028080	scl00236930.2_99	NM_146235	BC004701	0.626895	1.54657
mMA035418	scl0002106.1_6	NM_030557	Mynn	0.626917	1.23598
mMR029285	scl0083602.1_4	NM_031391	Gtf2a1	0.627482	0.889918
mMA035258	scl0003172.1_26	BC057001	Odf2	0.627499	1.0758
mCP000653	gi|8850233|ref|NM_013684.1|_234	NM_013684	Tbp	0.627644	0.478716
mCP000571	gi|8850233|ref|NM_013684.1|_234	NM_013684	Tbp	0.628751	0.46789
mMC005816	scl54686.1.1061_34	XM_136018	4933401B06Rik	0.628804	1.83502
mMR028374	scl0056357.2_122	NM_019826	Ivd	0.628895	0.478716
mMC022805	scl0103674.1_57	-	AI316828	0.630224	2.18118
mMC022235	scl0170936.4_0	NM_178364	Zfp369	0.63132	2.00646
mMA035272	scl0001086.1_0	NM_007532	Bcat1	0.631776	0.889918
mMA033866	scl0002561.1_38	NM_010247	G22p1	0.631914	1.23598
mMA034297	scl0001403.1_177	AK047085	-	0.631993	1.54657
mMR028182	scl0099470.2_32	NM_133853	6530407C02Rik	0.632545	1.18619
mCP000660	gi|8850233|ref|NM_013684.1|_234	NM_013684	Tbp	0.632705	0.46789
mMC011788	scl40142.12_149	NM_009171	Shmt1	0.632966	1.23598
mMA035577	scl0003122.1_0	NM_019729	Usp8	0.633234	2.18118
mMA033304	scl0001675.1_34	NM_013684	Tbp	0.63336	0.835749
mMA034492	scl0002452.1_0	NM_030690	Rai14	0.63356	1.83502
mMA035073	scl0001467.1_2	NM_175836	Spnb2	0.633643	1.0758
mMA033110	scl0002784.1_2	NM_172704	Dnajc11	0.633983	0.835749
mMA032775	scl000999.1_1	NM_012012	Exo1	0.634232	1.64822
mMR028133	scl00212391.1_128	NM_172154	Mlr2	0.634379	2.00646
mMC012163	scl29505.10.1_18	NM_138747	Nol1	0.634382	0.686315
mMC018738	scl33600.4.1_1	NM_024184	Asf1b	0.634483	1.64822
mMC016831	scl31047.1.1_58	-	6430511E19Rik	0.634814	2.44658
mMR029146	scl00319518.2_210	NM_198308	4930402E16Rik	0.635069	1.54657
mMC015095	scl24962.21.1_11	NM_175554	Clspn	0.635082	0.478716
mMA033382	scl0003110.1_3	NM_175238	D2Ertd145e	0.635405	0.686315
mMC018885	scl016468.18_47	NM_021878	Jarid2	0.635505	2.00646
mMC020957	scl013193.1_27	NM_010025	Dcx	0.635821	4.14198
mMR027643	scl00108155.2_325	NM_139144	Ogt	0.636036	0.889918
mMC012478	scl24525.16_74	NM_027769	Cpne3	0.636193	2.00646
mMA033366	scl0001253.1_6	NM_026267	1200016B17Rik	0.636587	0.686315
mMA031605	scl000836.1_78	NM_181750	R3hdm	0.636825	1.83502
mMC001821	scl22690.20.1_0	XM_131155	2810453L12Rik	0.636878	1.18619
mMC005934	scl16379.27.1_6	NM_145506	Epb4.1l5	0.637032	1.83502
mMC022224	scl0208076.1_89	NM_148950	Pknox2	0.63743	1.0758
mMC000914	scl25851.18_321	NM_008923	Prkar1b	0.637712	2.18118
mMA031283	scl0002642.1_74	NM_080471	Ankrd6	0.637843	0.478716
mMA033493	scl0001810.1_10	NM_144518	2900011O08Rik	0.637904	0.478716
mMC023395	scl071713.3_6	XM_483893	Cdc40	0.637924	1.54657
mMC005213	scl28422.20.1_17	NM_013700	Usp5	0.63803	1.54657
mMC020077	scl067230.1_1	NM_026046	4632409L22Rik	0.638106	2.18118
mMC005782	scl51820.12.1_5	-	D430014P18Rik	0.638252	2.31118
mMA033223	scl000312.1_51	NM_207215	Phr1	0.638344	1.0758
mMR026695	scl0011797.2_10	NM_007465	Birc2	0.638649	1.18619
mCM000151	gi|8850233|ref|NM_013684.1|_234_d_2_1	NM_013684	Tbp	0.638716	0.478716
mMC008871	scl42770.4.1_3	NM_012023	Ppp2r5c	0.638724	0.478716
mMC020505	scl027493.1_202	-	D0Kist2	0.639553	2.18118
mMC018445	scl22810.11_304	NM_207205	Igsf3	0.639609	6.53322
mMA034489	scl000596.1_38	AK084456	-	0.639622	0.478716
mMC003441	scl52456.13.1_76	NM_028029	Dnmbp	0.639655	2.31118
mMR029416	scl00140917.1_97	NM_133865	Dclre1b	0.639812	0.478716
mMR029022	scl00207704.1_15	XM_131888	BC034507	0.640023	0.686315
mMC011209	scl34046.2_46	NM_181854	D8Ertd457e	0.640188	0.46789
mCT000415	NM_009089.8|chr11|-|70404915|70405048_39	NM_009089	Polr2a	0.640321	4.14198
mMR029934	scl0023834.1_26	NM_011799	Cdc6	0.640513	2.18118
mMC022225	scl057258.1_58	NM_020506	Xpo4	0.640813	1.83502
mMC025948	scl024050.9_20	NM_011889	39694	0.640889	1.32399
mMC012091	scl1341.2.1_21	-	4930483P17Rik	0.640912	8.21148
mMA031553	scl0003802.1_5	NM_028082	Cnot2	0.641051	0.686315
mMA033619	scl0003029.1_26	-	-	0.641262	2.18118
mMR026523	scl0013483.2_164	NM_010075	Dpp6	0.641336	0.46789
mMA034752	scl0002239.1_15	NM_021448	Statip1	0.641355	1.0758
mMC021328	scl0103554.4_30	NM_134013	Psme4	0.641375	2.00646
mMA031971	scl000966.1_39	AK052286	-	0.64146	0.46789
mMC013796	scl36991.12_218	NM_018770	Igsf4a	0.6415	2.00646
mMR028021	scl0066975.2_209	NM_025879	2410002O22Rik	0.641614	2.18118
mMC009188	scl46590.24_108	NM_172596	Sec24c	0.642003	1.32399
mMA032152	scl0002501.1_221	NM_013787	Skp2	0.642122	1.54657
mMA032728	scl0001317.1_6	NM_009260	Spnb2	0.642287	0.478716
mMA032022	scl0002915.1_289	NM_011081	Piga	0.642344	4.14198
mMC011067	scl30835.15.1_19	XM_358897	Stk33	0.64248	0.478716
mMA035490	scl0004045.1_65	NM_011806	Dmtf1	0.642506	1.54657
mCM000760	gi|8850233|ref|NM_013684.1|_234	NM_013684	Tbp	0.642515	0.478716
mMC006307	scl29198.15_4	NM_031998	Tsga14	0.642607	2.18118
mCT000175	NM_009089.9|chr11|-|70404266|70404391_41	NM_009089	Polr2a	0.643142	0.889918
mMA034205	scl0001886.1_1	NM_029945	4122402O22Rik	0.64349	3.4103
mCM000643	gi|8850233|ref|NM_013684.1|_234_d_2_2	NM_013684	Tbp	0.644172	0.46789
mMR029854	scl0068014.2_60	NM_026507	2310031L18Rik	0.644558	0.889918
mCT000462	NM_009089.14|chr11|-|70402600|70402804_112	NM_009089	Polr2a	0.644709	1.54657
mMR030707	scl00230709.1_4	NM_172700	Zmpste24	0.645039	0.478716
mMR030508	scl00235281.1_114	NM_153522	Scn3b	0.645056	3.68776
mCP000183	gi|8850233|ref|NM_013684.1|_234	NM_013684	Tbp	0.645803	0.478716
mMR001475	scl0022134.1_224	NM_009443	Tgoln1	0.645818	0.686315
mMC013783	scl41114.9.1_30	NM_007607	Car4	0.645916	0.686315
mMA034818	scl0001681.1_149	AK028877	-	0.646695	3.07844
mMR027125	scl0027401.1_148	NM_013787	Skp2	0.646767	1.32399
mMA035177	scl0003572.1_2	NM_011544	Tcf12	0.646822	1.64822
mMA033167	scl0001615.1_3	NM_010130	Emr1	0.647077	2.88302
mCM000158	gi|8850233|ref|NM_013684.1|_234_a_14_2	NM_013684	Tbp	0.64784	0.686315
mMC025306	scl068014.4_2	NM_026507	2310031L18Rik	0.64867	1.64822
mMC002133	scl22473.6.1_75	XM_357332	4921517B04Rik	0.649188	2.31118
mMR026824	scl0074352.2_103	NM_023750	Zfp84	0.649284	0.686315
mMC010759	scl16246.32_24	NM_173437	Nav1	0.649312	3.4103
mMA035367	scl0002247.1_60	NM_007462	Apc	0.649352	2.00646
mCM000641	gi|8850233|ref|NM_013684.1|_234_d_6_0	NM_013684	Tbp	0.649447	0.46789
mMR028739	scl00233056.2_80	NM_146185	6330581L23Rik	0.649455	0.46789
mMR028775	scl00329506.2_36	NM_212450	D2Ertd485e	0.649554	1.23598
mMC019481	scl076373.6_6	XM_133164	2810409K11Rik	0.649691	1.64822
mMA031908	scl0001785.1_33	NM_144518	2900011O08Rik	0.649915	1.0758
mCM000369	gi|8850233|ref|NM_013684.1|_234_d_6_2	NM_013684	Tbp	0.650989	0.478716
mCM001323	gi|8850233|ref|NM_013684.1|_234_a_14_1	NM_013684	Tbp	0.651642	0.478716
mMC011073	scl26337.13.1_0	NM_145839	Rasgef1b	0.651685	2.44658
mCP000545	gi|8850233|ref|NM_013684.1|_234	NM_013684	Tbp	0.651966	0.478716
mMC015798	scl48114.8.134_22	NM_030168	4921505C17Rik	0.65242	6.53322
mMR028867	scl0014349.2_37	NM_010244	Fv1	0.652432	0.478716
mMC015853	scl31592.6.1_95	XM_488008	1700049G17Rik	0.653588	6.53322
mMA034634	scl0004206.1_0	BC034507	BC034507	0.653651	0.686315
mMA034651	scl000970.1_8	NM_011935	Esrrg	0.653686	2.44658
mMC006336	scl45756.6.1_149	NM_025907	1600013P15Rik	0.654025	1.54657
mMR027069	scl0077652.1_81	NM_029952	Zfp422-rs1	0.654471	0.686315
mMR027595	scl0017248.2_96	NM_008575	Mdm4	0.654633	4.66022
mMC006164	scl50503.16.1_7	NM_016962	Spg4	0.654697	1.54657
mMA034228	scl0001014.1_96	NM_011785	Akt3	0.65472	1.18619
mMR028598	scl0018193.2_244	NM_008739	Nsd1	0.654763	1.54657
mMC016360	scl16894.14.69_7	NM_008922	Prim2	0.654954	0.478716
mMA034565	scl000487.1_29	NM_053197	Sfxn3	0.65497	1.0758
mMC015741	scl53398.18.1_7	NM_008060	Ganab	0.655107	2.00646
mMC021991	scl0102103.2_25	NM_001005863	Mtus1	0.655289	0.835749
mMC013891	scl32289.13.979_8	NM_027532	3200002M19Rik	0.655651	1.54657
mMR027813	scl0018286.1_11	NM_013615	Odf2	0.655729	0.835749
mMC008549	scl21773.4.1_83	NM_013821	Hsd3b6	0.655739	3.07844
mMC025801	scl018481.14_0	NM_008778	Pak3	0.655746	0.686315
mMC008023	scl44625.4_223	NM_182839	2900041A09Rik	0.655881	0.686315
mCT000458	NM_019642.7|chr2|+|159154943|159155120_101	NM_019642	Rpn2	0.656541	1.64822
mMC009723	scl38128.9_0	NM_011603	Tbpl1	0.656662	0.835749
mMR029789	scl0073442.2_226	NM_175199	Hspa12a	0.657143	1.64822
mMC017582	scl45788.19.56_41	NM_177111	E230015L20Rik	0.657316	0.478716
mMR027853	scl0075717.2_246	NM_027807	Cul5	0.657639	1.54657
mMC009945	scl32189.25_111	NM_009431	Sh2bp1	0.657683	0.686315
mCM000278	gi|8850233|ref|NM_013684.1|_234_d_2_0	NM_013684	Tbp	0.657767	0.835749
mMC010582	scl21668.2_599	NM_177858	4.93e+26	0.657797	1.18619
mMC017638	scl52305.22_139	NM_029402	Cul2	0.65803	0.889918
mMA034451	scl0002572.1_67	NM_013866	Zfp385	0.658367	1.0758
mMC025384	scl028042.9_23	NM_027652	D5Wsu178e	0.658674	0.889918
mMC025336	scl0229227.1_8	-	D630029K19Rik	0.658687	2.88302
mMC023537	scl067163.1_30	NM_026009	2610204L23Rik	0.658806	0.478716
mMA033990	scl0004165.1_41	NM_175174	Klhl5	0.658931	0.889918
mMR030215	scl0050769.1_273	NM_015803	Atp8a2	0.659202	1.83502
mMC020885	scl0234736.4_181	NM_146218	BC027246	0.659379	2.88302
mMC024586	scl027407.6_4	NM_013853	Abcf2	0.660007	0.686315
mMR028305	scl0016875.2_13	NM_010713	Lhx8	0.660119	1.32399
mMC013067	scl20634.1.1_64	-	E130006N16Rik	0.660307	1.54657
mMA032140	scl0002485.1_10	NM_026213	2900001O04Rik	0.660341	2.18118
mMA034821	scl0003564.1_2102	NM_178227	Scn3b	0.660433	1.23598
mMC017179	scl17830.19.1_22	NM_018817	Smarcal1	0.660566	0.478716
mMC024540	scl019822.7_223	NM_011278	Rnf4	0.660632	1.23598
mCP000664	gi|8850233|ref|NM_013684.1|_234	NM_013684	Tbp	0.660689	0.686315
mMC019663	scl0319529.1_151	-	6030401D18Rik	0.660772	0.686315
mMC007728	scl17618.9_521	NM_025454	Ing5	0.660929	3.68776
mMR030839	scl0017356.1_29	XM_139743	Mllt4	0.661152	0.46789
mMA031975	scl0001903.1_3	NM_178069	D16Bwg1547e	0.661204	0.478716
mMC016224	scl28120.1.1_69	-	4833413G10Rik	0.661301	0.478716
mMA031845	scl0003784.1_7	NM_178610	Hrb2	0.661601	1.83502
mMA034254	scl0003068.1_5	NM_019787	Sec23b	0.661905	1.54657
mMR028761	scl00235682.1_27	NM_173364	Zfp445	0.661976	2.18118
mMC021067	scl012912.7_30	NM_009952	Creb1	0.662	1.64822
mCP000554	gi|8850233|ref|NM_013684.1|_234	NM_013684	Tbp	0.662113	0.478716
mMC023913	scl0320478.2_61	NM_177170	B230215L15Rik	0.662559	1.54657
mMA033610	scl000658.1_20	NM_028018	2400003C14Rik	0.662649	0.686315
mMC017525	scl44548.1.1_4	NM_025335	0610041E09Rik	0.662813	1.54657
mCM000686	gi|8850233|ref|NM_013684.1|_234_a_21_0	NM_013684	Tbp	0.663236	0.686315
mMC013704	scl14354.1.1_206	-	D1Ertd471e	0.663277	1.54657
mMR001306	scl0056070.1_54	NM_019512	Tcerg1	0.663393	1.54657
mMC024965	scl0235534.2_16	NM_153420	Acpl2	0.663429	0.835749
mMA035059	scl0001744.1_4	NM_019988	Gbl	0.663525	2.00646
mMC004633	scl53762.8.1_6	NM_010025	Dcx	0.663571	3.68776
mMC001841	scl24265.11.1_50	NM_023597	Wdr31	0.66378	0.478716
mMR028559	scl0022718.2_156	NM_009560	Zfp60	0.66393	1.54657
mMC013501	scl51087.35.3_20	NM_007690	Chd1	0.664016	0.686315
mMR030741	scl00268996.2_2	NM_009280	Ss18	0.664044	0.478716
mMC022342	scl0235440.16_27	XM_358383	Herc1	0.66405	2.00646
mMC023992	scl071434.1_160	-	5530400B01Rik	0.664196	9.17729
mMC011605	scl39614.33.3_6	NM_011623	Top2a	0.664422	1.64822
mMC006142	scl21666.4.43_5	NM_008184	Gstm6	0.66443	8.21148
mMC017102	scl45388.15_69	NM_175384	Cdca2	0.665308	1.23598
mMA032677	scl0003140.1_11	AF483482	-	0.665581	1.32399
mMC004380	scl23762.4_16	NM_198026	Iqcc	0.6656	1.83502
mMR028281	scl0014567.2_90	NM_010273	Gdi1	0.66586	0.478716
mMC025206	scl0109249.1_10	-	9430029L20Rik	0.665996	1.0758
mMR028578	scl0068235.2_226	NM_026629	2410066E13Rik	0.666337	0.889918
mMA034350	scl00076.1_24	NM_027379	3732409C05Rik	0.666373	1.54657
mMR026389	scl00102103.1_84	NM_001005863	Mtus1	0.666683	0.889918
mMA033674	scl0001360.1_1	NM_027915	Ap2b1	0.666892	0.889918
mMA032082	scl0002928.1_0	-	-	0.667281	1.54657
mMC008322	scl54834.6_26	NM_010273	Gdi1	0.667749	1.0758
mMC019764	scl0319613.1_56	NM_178765	5730410E15Rik	0.668011	0.686315
mMC018740	scl33613.21_157	NM_027758	4933431N12Rik	0.668101	4.66022
mMC008430	scl23369.1.2_156	-	6430547I21Rik	0.668275	2.88302
mMC020079	scl018826.17_181	NM_008879	Lcp1	0.6683	1.83502
mMC013623	scl51808.12_202	NM_026440	Rnmt	0.668446	2.00646
mMC012382	scl45206.9.1_30	NM_010636	Klf12	0.668777	2.88302
mMA031559	scl0004111.1_2	NM_011203	Ptpn12	0.669029	0.686315
mCP000211	gi|8850233|ref|NM_013684.1|_234	NM_013684	Tbp	0.669508	0.889918
mMC003187	scl53144.2.1_8	-	A930028N01Rik	0.669638	1.23598
mMC012571	scl51313.4.1_96	-	4930549G23Rik	0.669639	0.686315
mCM000107	gi|8850233|ref|NM_013684.1|_234_a_28_2	NM_013684	Tbp	0.669659	0.478716
mMC019529	scl066737.2_1	-	4921534H16Rik	0.669944	3.68776
mCM000753	gi|8850233|ref|NM_013684.1|_234_d_12_0	NM_013684	Tbp	0.670059	1.23598
mMC010766	scl20411.17.1_162	NM_013720	Mga	0.670309	2.44658
mCP000548	gi|8850233|ref|NM_013684.1|_234	NM_013684	Tbp	0.670601	0.686315
mMA031777	scl0003180.1_1442	NM_199241	Sema6d	0.670686	3.68776
mMC008345	scl52918.11_558	NM_172523	Slc18a2	0.670694	1.54657
mMC013521	scl43665.9.1_3	NM_025630	2010009L17Rik	0.670811	1.54657
mMR027928	scl0012554.2_76	NM_019707	Cdh13	0.671081	3.07844
mMC022808	scl020683.28_44	NM_013672	Sp1	0.671272	6.53322
mMC024848	scl073545.3_30	-	1700094D03Rik	0.671295	1.64822
mMC023162	scl0226982.4_13	NM_198303	Eif5b	0.671919	0.686315
mMC002543	scl29434.9.1_30	NM_026360	Ddx47	0.672032	0.478716
mMC021695	scl012321.6_3	NM_007594	Calu	0.67211	2.00646
mMA032498	scl0003978.1_11	NM_009863	Cdc7	0.672326	2.18118
mMA032718	scl0002965.1_19	AK122280	mKIAA0424	0.672368	0.686315
mMC005071	scl31656.4_8	NM_019940	Zfp111	0.672633	2.31118
mMC020175	scl0214572.8_7	NM_145404	BC006705	0.672696	0.835749
mMA034481	scl0003198.1_19	AK078038	-	0.672731	2.00646
mMC024894	scl018389.7_4	NM_011012	Oprl1	0.672829	0.478716
mMA035001	scl0001184.1_52	NM_026360	Ddx47	0.672937	1.32399
mMA031564	scl000622.1_13	NM_012047	Brd7	0.673091	0.478716
mMR030010	scl0080985.1_330	NM_020267	Trim44	0.673285	1.83502
mMC009234	scl53570.13_471	NM_010832	Msl31	0.673416	1.32399
mCP001468	gi|8850233|ref|NM_013684.1|_234	NM_013684	Tbp	0.673979	0.686315
mMC005560	scl20333.19.1_3	NM_019729	Usp8	0.674334	1.23598
mMC003115	scl21001.2_655	NM_177383	Gpr21	0.674437	1.64822
mMC005720	scl32888.6_596	NM_009560	Zfp60	0.674502	2.31118
mMR028279	scl00108907.2_230	NM_133851	Nusap1	0.674854	0.835749
mMA034748	scl000201.1_50	BC050948	Ate1	0.674872	1.54657
mCP000508	gi|8850233|ref|NM_013684.1|_234	NM_013684	Tbp	0.67509	0.686315
mMR028503	scl0056790.2_62	NM_019995	D3Ertd300e	0.675602	1.23598
mMC023094	scl066589.4_10	NM_023230	Ube2v1	0.675726	0.478716
mMA033298	scl0002265.1_56	NM_144864	Brd8	0.675879	1.64822
mMC016867	scl6831.1.1_102	-	2810454L23Rik	0.67598	0.835749
mMA035034	scl0003661.1_1612	NM_017464	Nedd9	0.676033	1.23598
mCP000301	gi|8850233|ref|NM_013684.1|_234	NM_013684	Tbp	0.676158	1.32399
mCM000680	gi|8850233|ref|NM_013684.1|_234_a_28_0	NM_013684	Tbp	0.676239	0.835749
mCA000439	gi|21618877|gb|BC031849.1|_100_REVCOMP	BC031849	Sdha	0.676242	0.889918
mMC019738	scl071770.11_23	NM_027915	Ap2b1	0.676337	1.83502
mMR028746	scl0074570.2_105	NM_133906	9130423L19Rik	0.676836	5.82273
mMC016626	scl48106.36_437	NM_133227	Nup155	0.676854	2.88302
mMA033164	scl0003831.1_58	NM_028082	Cnot2	0.677286	2.31118
mMR026923	scl0067150.2_45	NM_025999	Rnf141	0.677819	1.54657
mMA032770	scl0003418.1_3	NM_025371	Acy1	0.677916	0.686315
mMR027985	scl0079202.2_327	NM_023680	Tnfrsf22	0.678094	4.66022
mMR030855	scl0016835.2_30	NM_010700	Ldlr	0.678184	2.18118
mMR029072	scl0018176.2_194	NM_010937	Nras	0.67819	0.686315
mMC016962	scl36627.12_44	NM_009576	Zic4	0.678316	2.44658
mMA031581	scl0002814.1_13	NM_133948	Psip1	0.678447	2.44658
mMR027407	scl0013129.1_159	-	D1Pas1-rs1	0.678716	6.53322
mCM000110	gi|8850233|ref|NM_013684.1|_234_d_12_2	NM_013684	Tbp	0.679249	0.835749
mMC010365	scl17747.8_208	NM_029777	4930418P06Rik	0.679469	4.14198
mMA035281	scl0001807.1_51	NM_025976	Bfar	0.679882	2.44658
mMA032212	scl0002976.1_36	AK048410	-	0.679986	2.00646
mMC018944	scl38177.6.1_4	NM_025418	1110059P08Rik	0.680024	1.64822
mMC018679	scl41058.5.1_42	-	4930405P13Rik	0.680095	4.14198
mMA033580	scl0002500.1_87	AK088671	-	0.680375	1.83502
mMC021868	scl020679.1_35	NM_011445	Sox6	0.680818	0.889918
mMC013307	scl40540.3_48	NM_134020	1110014L17Rik	0.680972	1.64822
mMC023587	scl067105.6_6	NM_025969	1700034H14Rik	0.681038	1.32399
mMO036028	scl00004.1_212_REVCOMP	-	-	0.681125	3.07844
mMA034312	scl0002095.1_21	NM_144901	D3Jfr1	0.681294	0.686315
mMC025044	scl076166.1_3	-	6330545A04Rik	0.681721	2.44658
mMC022569	scl019893.2_25	NM_011285	Rpgr	0.682217	0.686315
mMC009431	scl4080.1.1_27	-	D2Ertd186e	0.682249	1.32399
mMC024889	scl072991.1_200	-	2900075N08Rik	0.682688	0.686315
mMC014867	scl34330.23.1_25	NM_133953	Sf3b3	0.682698	1.54657
mMC004736	scl30364.24.1_5	NM_053242	Foxp2	0.682781	3.68776
mMC024612	scl021811.1_58	NM_007789	Cspg3	0.682909	3.4103
mMR028373	scl00239667.2_45	NM_172819	AI317237	0.68299	1.64822
mMR031000	scl00218805.1_45	NM_172379	LOC218805	0.68313	1.64822
mMC004760	scl6031.1.1_4	NM_009166	Sorbs1	0.683501	4.66022
mMC004400	scl54338.5_728	NM_029891	9430034D17Rik	0.683672	1.64822
mMA033486	scl0001076.1_117	AK035626	-	0.683761	0.889918
mMA031298	scl0002145.1_3	NM_172625	D030070L09Rik	0.683845	1.54657
mMA032106	scl0003469.1_9	NM_025862	Acad8	0.684083	2.00646
mMA034234	scl0001261.1_203	NM_134027	Pparbp	0.68413	1.64822
mMC001056	scl23858.2.1_3	XM_110503	Macf1	0.684209	0.478716
mMC015065	scl23526.24.1_8	NM_011929	Clcn6	0.68432	2.88302
mMA033959	scl0002098.1_2	NM_011319	Sars1	0.684562	3.4103
mMR029454	scl00328290.1_97	-	A430066A18	0.684591	4.14198
mCP000621	gi|8850233|ref|NM_013684.1|_234	NM_013684	Tbp	0.684711	0.835749
mMC018686	scl48206.19.77_2	NM_010256	Gart	0.684776	3.4103
mMC022527	scl018286.15_28	NM_013615	Odf2	0.68493	0.478716
mMC023051	scl0229589.1_17	NM_173347	9230112O05Rik	0.685224	1.83502
mMA032077	scl0003329.1_48	NM_030559	Vps16	0.685279	3.07844
mMC008237	scl35983.7_0	NM_172769	Sc5d	0.685509	2.00646
mCM001180	gi|8850233|ref|NM_013684.1|_234_d_1_2	NM_013684	Tbp	0.685553	0.686315
mMC025745	scl050850.17_73	NM_016962	Spg4	0.685738	2.00646
mMC020295	scl0236915.2_52	XM_288123	Arhgef9	0.685936	3.07844
mMC020985	scl017260.8_51	NM_025282	Mef2c	0.685939	2.88302
mMC010626	scl54134.13_56	NM_008062	G6pdx	0.686053	1.18619
mMR028057	scl0017756.2_234	NM_008632	Mtap2	0.686314	0.889918
mMC012837	scl40160.8.1_28	NM_144521	1110031B06Rik	0.686382	0.889918
mMR028375	scl0027406.2_22	NM_013852	Abcf3	0.686524	1.18619
mCA000460	gi|8850233|ref|NM_013684.1|_234_REVCOMP	NM_013684	Tbp	0.686869	0.686315
mMA031919	scl0004112.1_0	NM_016681	Chek2	0.68693	0.478716
mMC016794	scl20190.8.1_11	NM_025314	Hars2	0.686966	1.54657
mMA033635	scl0002367.1_17	NM_144833	D12Ertd748e	0.687008	2.18118
mMC006225	scl18270.11_281	NM_011497	Stk6	0.687409	3.07844
mMA033923	scl0002295.1_535	NM_175335	Gtf2a1	0.687634	1.0758
mMR026503	scl0074006.2_261	NM_152816	Dnm1l	0.687866	0.686315
mMA035043	scl0002116.1_6	AK089451	-	0.688007	1.64822
mMA035012	scl0002793.1_3	NM_181406	Rarsl	0.68803	2.31118
mMC001605	scl17983.14.1_2	NM_011487	Stat4	0.688138	2.00646
mMA034939	scl0002381.1_12	NM_025522	Dhrs7	0.688139	1.54657
mMA035289	scl0003593.1_5	NM_028768	Armc8	0.688252	1.54657
mCP000421	gi|8850233|ref|NM_013684.1|_234	NM_013684	Tbp	0.688596	1.83502
mMC021299	scl0268567.1_0	NM_178745	6330442E10Rik	0.688663	3.68776
mMC004098	scl43046.9_199	NM_026114	Eif2s1	0.688706	3.68776
mMR029122	scl0066970.1_29	NM_024186	Ssbp2	0.688793	1.0758
mCM000215	gi|8850233|ref|NM_013684.1|_234_d_3_0	NM_013684	Tbp	0.688799	0.478716
mMR028793	scl0017263.2_159	NM_144513	Gtl2	0.688812	1.32399
mMC025295	scl017274.8_92	NM_023126	Rab8a	0.688974	1.32399
mMC003731	scl31972.8_47	NM_009774	Bub3	0.689149	1.23598
mCM000426	gi|8850233|ref|NM_013684.1|_234_d_9_2	NM_013684	Tbp	0.689155	0.686315
mMA035696	scl0004012.1_75	NM_172707	PPP1CB	0.689176	0.835749
mMC023229	scl070767.1_256	NM_027541	Prpf3	0.689233	1.32399
mMA031547	scl0003713.1_190	NM_024186	Ssbp2	0.689273	1.23598
mMC004966	scl54788.9_612	NM_177546	Pcyt1b	0.689371	2.31118
mMC013048	scl54967.10.1218_2	NM_016886	Gria3	0.689745	2.31118
mMA033942	scl0001385.1_401	NM_030015	Peli1	0.689793	2.44658
mMR029145	scl0014593.2_181	NM_010282	Ggps1	0.689844	1.64822
mMC010035	scl54546.18_0	NM_019710	Smc1l1	0.689887	1.54657
mMA033563	scl0002974.1_170	AK038840	-	0.689984	1.18619
mMC006666	scl27177.10.1_23	XM_355742	Sumf2	0.690344	1.32399
mMA032963	scl0001902.1_2	NM_009862	Cdc45l	0.690403	3.68776
mMC019252	scl0382090.1_15	XM_356172	4922501C03Rik	0.69049	2.44658
mMC023069	scl0240614.1_286	NM_177721	Ranbp6	0.690499	1.54657
mCM000118	gi|8850233|ref|NM_013684.1|_234_a_7_2	NM_013684	Tbp	0.690543	0.686315
mMR028783	scl0076371.1_313	-	2810408B13Rik	0.690646	1.83502
mMC026065	scl066356.1_13	NM_023197	2310008H09Rik	0.690666	3.4103
mCT001278	NM_009089.17|chr11|-|70401187|70401359_61	NM_009089	Polr2a	0.690717	6.53322
mMC009812	scl50002.3_113	NM_033075	D17H6S56E-5	0.69072	2.00646
mMC017378	scl49355.14_64	NM_011672	Ufd1l	0.690825	1.54657
mMC012417	scl53193.4_144	NM_008332	Ifit2	0.690925	0.835749
mMC026382	scl0114142.1_29	NM_053242	Foxp2	0.691415	5.82273
mMC017774	scl37666.12.1_12	NM_145422	D10Wsu52e	0.691514	1.18619
mMC019068	scl27951.13.1_20	NM_133756	Xab1	0.691579	1.54657
mMA032958	scl0002259.1_36	NM_172625	D030070L09Rik	0.69158	2.31118
mMC021560	scl027401.3_29	NM_013787	Skp2	0.691642	2.88302
mMA032351	scl000940.1_15	NM_145512	2010005O13Rik	0.691751	1.54657
mMR030691	scl00319231.2_67	-	6720487G11Rik	0.691867	1.54657
mMC022002	scl019164.11_11	NM_008943	Psen1	0.691892	2.44658
mMA032768	scl0001490.1_34	NM_019756	Tubd1	0.692047	0.889918
mMR030557	scl0013004.1_19	NM_007789	Cspg3	0.692047	1.54657
mMA033190	scl000861.1_2669	AK090300	-	0.692097	3.07844
mMA032139	scl0003209.1_38	NM_030559	Vps16	0.692111	2.88302
mMC007960	scl52250.1.1_238	-	4833420D23Rik	0.692294	1.64822
mMA032523	scl0002615.1_14	NM_011284	Rpa2	0.692529	1.23598
mMC004194	scl30766.34.1_10	NM_011083	Pik3c2a	0.692626	2.88302
mMC016190	scl26331.1.1_126	-	C230004L04	0.692768	9.17729
mMR028156	scl0014479.2_329	NM_027604	Usp15	0.692897	0.478716
mMC021202	scl012048.3_57	NM_009743	Bcl2l1	0.692906	2.18118
mMC022030	scl053623.15_103	NM_016886	Gria3	0.69318	2.44658
mMC020636	scl094279.11_10	NM_053196	Sfxn2	0.693393	3.4103
mCM000598	gi|8850233|ref|NM_013684.1|_234_a_21_1	NM_013684	Tbp	0.693446	0.835749
mMC004031	scl21709.7_173	NM_030249	BC003236	0.693599	2.00646
mMC020791	scl024135.1_208	NM_013844	Zfp68	0.693829	1.54657
mMC020276	scl053871.15_94	NM_016927	Pkd2l2	0.693838	1.83502
mMC008937	scl27086.5.1_36	NM_011757	Zipro1	0.694011	1.32399
mMC020618	scl056422.2_24	NM_019702	Hbs1l	0.694331	0.686315
mMC005812	scl38540.2.1_42	-	A930035J23Rik	0.694581	1.83502
mMC021298	scl0244713.9_0	NM_172918	Zfp75	0.694635	3.07844
mCP001357	gi|8850233|ref|NM_013684.1|_234	NM_013684	Tbp	0.694756	1.18619
mMR028148	scl0011432.2_96	NM_007387	Acp2	0.69492	1.54657
mMC024034	scl0110109.17_117	NM_138747	Nol1	0.695081	1.83502
mMC010253	scl36034.18_209	NM_008408	Itm1	0.695238	2.00646
mMA032898	scl0001658.1_57	NM_009338	Acat2	0.695266	2.88302
mMC020254	scl0100072.1_155	XM_355539	Camta1	0.695339	3.4103
mMC019541	scl0320742.4_149	-	A230072C01Rik	0.695444	0.889918
mMC009948	scl29780.26_164	NM_017477	Copg	0.695448	2.88302
mMC023857	scl019691.2_21	NM_023042	Recql	0.695463	0.478716
mMC020919	scl070620.1_110	NM_023585	Ube2v2	0.695491	4.14198
mMR026348	scl0020979.2_107	NM_009306	Syt1	0.695502	0.835749
mMR027422	scl00207615.1_0	NM_172445	Wdr37	0.695581	0.686315
mMR026731	scl0071151.1_199	NM_027698	4933424N09Rik	0.695727	1.64822
mMR026246	scl0066356.1_110	NM_023197	2310008H09Rik	0.695736	1.32399
mMR030234	scl00329790.1_159	-	A630034I12Rik	0.696035	1.64822
mMR028542	scl0016976.2_258	NM_013587	Lrpap1	0.696169	2.18118
mCT000393	NM_009089.20|chr11|-|70399603|70399828_83	NM_009089	Polr2a	0.696307	5.28665
mMC025263	scl094061.9_0	NM_053158	Mrpl1	0.696921	1.32399
mMC002356	scl42692.15_77	NM_175930	Rapgef5	0.696978	2.44658
mMC016709	scl51014.5.1_34	NM_175682	9930021D14Rik	0.696983	3.68776
mMC011676	scl19002.9.1_29	NM_028119	Ddb2	0.697103	1.18619
mMC010522	scl43302.13_107	NM_021524	Pbef1	0.697349	1.18619
mMR028007	scl0074918.2_57	-	Iqca	0.69745	0.686315
mMC025667	scl070380.1_33	NM_027409	Mospd1	0.697538	1.0758
mCP000768	gi|8850233|ref|NM_013684.1|_234	NM_013684	Tbp	0.697552	0.478716
mMC011902	scl44148.1_52	-	9430081I23Rik	0.697903	6.53322
mMA032094	scl0003331.1_104	NM_009743	Bcl2l1	0.697913	2.18118
mMC012184	scl37589.32_358	NM_018797	Plxnc1	0.698077	3.68776
mMC016304	scl27340.4_207	-	2410137F16Rik	0.698419	2.31118
mCT000512	NM_009089.19|chr11|-|70400345|70400551_11	NM_009089	Polr2a	0.6986	6.53322
mMC012107	scl24713.1_10	NM_010244	Fv1	0.698602	1.64822
mMC022644	scl027057.9_28	NM_019744	Ncoa4	0.699326	2.31118
mMC024409	scl068916.2_14	NM_144536	Cdkal1	0.699351	9.17729
mMR026821	scl0022619.2_3	NM_011734	Ysg2	0.699588	1.83502
mMC008295	scl42161.10.1_175	NM_183186	Ches1	0.699636	3.07844
mMC006518	scl46031.14_54	NM_175265	6720463M24Rik	0.699692	0.478716
mMA034401	scl0004010.1_24	BC038249	-	0.699891	3.4103
mCM000235	gi|8850233|ref|NM_013684.1|_234_d_3_2	NM_013684	Tbp	0.700264	0.686315
mMC007337	scl21370.9_11	NM_007382	Acadm	0.700524	1.23598
mMA032860	scl0002292.1_30	BC050108	-	0.700549	3.4103
mMA033429	scl0002168.1_7	NM_030147	Brd8	0.700851	1.18619
mCM000406	gi|8850233|ref|NM_013684.1|_234_a_7_1	NM_013684	Tbp	0.701143	1.54657
mMA034628	scl0003608.1_34	AK033867	-	0.701801	4.66022
mMR027250	scl0027057.2_200	NM_019744	Ncoa4	0.701912	2.44658
mMA034822	scl000875.1_0	NM_008678	Ncoa2	0.702055	0.686315
mMC014828	scl18832.18.1_28	NM_011246	Rasgrp1	0.702136	4.14198
mMA035078	scl000200.1_318	-	-	0.70215	0.686315
mMA034065	scl0001044.1_79	NM_022992	Arl6ip5	0.702165	2.44658
mMC015515	scl51524.10_0	NM_029669	2700075B01Rik	0.702307	3.68776
mMC013626	scl24712.3.118_0	NM_029841	2510039O18Rik	0.702334	7.4194
mMC009873	scl36940.12_255	NM_029573	Idh3a	0.702426	3.68776
mMC023407	scl012462.9_0	NM_009836	Cct3	0.702438	1.64822
mMC022551	scl067958.2_9	NM_026476	2610101N10Rik	0.702595	1.18619
mMC003705	scl17079.14_45	NM_011935	Esrrg	0.70265	1.54657
mMC001723	scl30523.17.39_21	NM_133755	Tubgcp2	0.702735	1.32399
mMA033848	scl0001999.1_48	NM_025762	4933434E20Rik	0.70276	1.83502
mMR028183	scl0018710.2_219	NM_181585	Pik3r3	0.702795	2.18118
mMC023383	scl016865.11_15	NM_010709	Lgtn	0.702865	3.4103
mMC006314	scl47905.14.1_9	NM_134092	Mtbp	0.702873	1.54657
mMA032172	scl0001117.1_22	NM_021043	Abcc9	0.702893	1.83502
mMC001075	scl36572.18.1_3	NM_023873	C030018L16Rik	0.702962	2.18118
mMC019751	scl077652.1_16	NM_029952	Zfp422-rs1	0.703024	1.18619
mMC024984	scl056046.1_4	NM_018888	2410003P15Rik	0.703026	2.18118
mMC021024	scl0235281.6_73	NM_153522	Scn3b	0.703046	0.889918
mMR028442	scl0076843.1_137	NM_029766	2810047L02Rik	0.703061	1.18619
mMC024542	scl052822.13_34	NM_027530	D5Bwg0860e	0.703227	0.835749
mMR027126	scl0012419.1_134	NM_007626	Cbx5	0.703271	1.83502
mMR029331	scl0067163.1_100	NM_026009	2610204L23Rik	0.703302	1.18619
mMC003817	scl36183.8.6_12	XM_356228	4932704I17Rik	0.703433	3.4103
mMA035115	scl0002720.1_68	AK053156	-	0.703892	3.4103
mMC019779	scl0209416.11_89	NM_173747	Gpkow	0.703942	0.889918
mCM000233	gi|8850233|ref|NM_013684.1|_234_d_15_1	NM_013684	Tbp	0.703997	1.18619
mMC020835	scl074194.1_11	NM_028810	Rhoe	0.704009	1.64822
mMA032468	scl0004066.1_8	NM_133768	Asl	0.704238	2.44658
mMA035074	scl0001991.1_39	NM_024200	Mfn1	0.704238	2.31118
mMA034296	scl0002058.1_19	NM_027541	Prpf3	0.704289	1.64822
mMR030804	scl0056809.2_165	NM_020273	Gmeb1	0.70435	1.23598
mMR030531	scl0070767.1_62	NM_027541	Prpf3	0.704441	1.32399
mMC009475	scl46238.5_23	NM_009119	Sap18	0.704637	1.83502
mMC007598	scl43053.27.1_6	NM_172952	Gphn	0.704825	1.32399
mMC005314	scl45807.2_494	NM_175264	4931406H21Rik	0.704915	1.54657
mMC015298	scl26306.1.1_82	-	2900063K03Rik	0.705007	3.4103
mMC021599	scl014235.8_6	NM_008021	Foxm1	0.705047	7.4194
mMC017452	scl22849.16.1_85	NM_021517	Pdzk1	0.705248	4.14198
mMA031270	scl0003164.1_24	NM_026434	Rbm18	0.705336	1.64822
mMA035410	scl000297.1_3	NM_010636	Klf12	0.705428	7.4194
mMC018954	scl50196.7.1_2	NM_011956	Nubp2	0.705457	3.07844
mMR029020	scl0077038.2_31	NM_023854	Zfp289	0.705644	2.31118
mMR027997	scl0028042.1_319	NM_027652	D5Wsu178e	0.705863	1.64822
mMC025363	scl011735.19_2	NM_009670	Ank3	0.706087	6.53322
mMC019890	scl014567.8_50	NM_010273	Gdi1	0.706118	1.23598
mMA034955	scl0002212.1_1077	NM_144864	Brd8	0.706128	3.4103
mMC023444	scl060530.1_11	NM_021891	Fignl1	0.706136	1.18619
mCM000710	gi|8850233|ref|NM_013684.1|_234	NM_013684	Tbp	0.706257	1.64822
mMA033102	scl0001016.1_199	NM_012055	Asns	0.706391	2.00646
mMC025258	scl0229780.2_34	XM_485305	A330067P21	0.706404	1.0758
mMA035018	scl0002742.1_56	NM_175090	Slc31a1	0.706584	2.18118
mMA034990	scl0002927.1_17	NM_212444	Gyk	0.706587	1.23598
mMA033401	scl0003793.1_0	NM_019648	Metap2	0.706675	0.686315
mMA033279	scl0003366.1_7	NM_133851	Nusap1	0.70691	1.83502
mMC021492	scl073144.4_13	-	3110039I08Rik	0.706966	3.4103
mMC024136	scl067933.1_19	XM_483931	1700129L13Rik	0.706973	1.54657
mMC011143	scl20168.29.1_6	NM_011917	Xrn2	0.707279	1.54657
mMC005999	scl21733.1_592	NM_172684	Rsbn1	0.70744	2.18118
mMA035653	scl0002103.1_184	AY040842	-	0.707455	1.54657
mMC018009	scl41897.16.1_248	NM_022889	Pes1	0.707561	1.54657
mMC009702	scl18216.17.1_43	NM_001003825	Kcnq2	0.707569	7.4194
mMA031817	scl0003375.1_114	-	-	0.707813	4.14198
mMC014150	scl34554.11.1_42	NM_008097	Gcdh	0.707871	2.18118
mMA033860	scl000184.1_1	BC023480	-	0.707908	2.31118
mMC011555	scl46558.3_0	NM_011297	Rps24	0.707952	0.889918
mMC010971	scl33438.2.1_25	-	4833426J09Rik	0.708031	0.686315
mCP000566	gi|8850233|ref|NM_013684.1|_234	NM_013684	Tbp	0.708088	0.686315
mMC015845	scl15966.13.1_42	NM_023284	Cdca1	0.708312	1.32399
mMC017947	scl39007.33.260_3	NM_011264	Rev3l	0.708471	2.88302
mCM000340	gi|8850233|ref|NM_013684.1|_234_d_12_1	NM_013684	Tbp	0.708646	1.54657
mMC011316	scl54837.5.1_4	NM_007927	Emd	0.70865	5.28665
mMC002510	scl28243.11.6_30	NM_023042	Recql	0.70885	3.07844
mMR026683	scl0056469.2_305	NM_019663	Pias1	0.708948	1.32399
mMC013729	scl25001.11.1_5	NM_025873	Trit1	0.709168	3.4103
mMA034160	scl0001119.1_69	NM_009013	Rad51ap1	0.709215	2.31118
mMC011146	scl37408.23_1	NM_027604	Usp15	0.70926	2.18118
mMA032048	scl0002359.1_0	NM_021524	Pbef1	0.709385	2.18118
mMC022766	scl071151.1_3	NM_027698	4933424N09Rik	0.709444	1.54657
mMR001528	scl00225289.1_97	BC066089	AW554918	0.709634	2.18118
mMA033564	scl0002302.1_6	NM_145442	Mbip	0.709729	0.889918
mMC008923	scl17140.18.1_11	NM_007415	Adprt1	0.709958	2.31118
mMC011996	scl53105.9.1_4	NM_031396	Cnnm1	0.710035	2.00646
mMA032221	scl000560.1_16	NM_145404	BC006705	0.710043	2.00646
mMC020832	scl0319679.1_12	NM_023680	Tnfrsf22	0.71008	5.82273
mCP000542	gi|8850233|ref|NM_013684.1|_234	NM_013684	Tbp	0.710102	2.31118
mMC006115	scl34301.11.1_51	NM_013925	Adat1	0.710241	6.53322
mMC022485	scl067501.12_306	NM_026202	2610529H08Rik	0.710297	5.82273
mMC006690	scl41911.1_404	-	9630045H20Rik	0.710356	4.14198
mMC020245	scl066945.1_30	-	Sdha	0.710424	1.54657
mMA033219	scl0002989.1_42	NM_016886	Gria3	0.710559	8.21148
mMC019077	scl071245.8_9	-	4933428F06Rik	0.710741	5.82273
mMC024559	scl0328694.1_260	XM_358858	Pcnp	0.710785	2.88302
mMR028378	scl00231327.1_147	NM_172146	Ppat	0.710839	1.18619
mMC011388	scl36048.5_11	NM_172291	BC024806	0.711039	2.88302
mMR026963	scl00227094.2_263	NM_172654	5330401P04Rik	0.711567	2.31118
mMR027352	scl0014783.2_190	NM_010345	Grb10	0.711674	3.4103
mMR028181	scl0021859.1_62	NM_011595	Timp3	0.711945	2.31118
mMA031615	scl000715.1_17	NM_010325	Got2	0.712012	3.4103
mMR030573	scl0024135.1_295	NM_013844	Zfp68	0.71217	1.83502
mMR001383	scl00234594.1_78	BC018281	6030411K04Rik	0.71222	1.54657
mMC017596	scl27450.3.1_90	XM_485664	A830023I12Rik	0.712313	2.31118
mMA034462	scl0002441.1_11	AK030442	-	0.712317	7.4194
mMC006167	scl45122.22_116	XM_127899	4930403J22Rik	0.712515	2.18118
mMA033388	scl000377.1_101	NM_134079 NM_007411	Adk	0.712591	1.32399
mMC024269	scl0107459.2_30	NM_181860	Gt4-1	0.712651	4.66022
mMC005716	scl26033.1.1904_52	-	9330180L10Rik	0.713012	2.18118
mMC006667	scl31106.1.1_326	-	2900076A07Rik	0.713015	2.18118
mMA031520	scl000320.1_35	NM_013768	Skb1	0.71335	2.44658
mMC001127	scl23773.12.1_52	NM_010693	Lck	0.713473	4.14198
mMR028481	scl0019822.1_52	NM_011278	Rnf4	0.71358	2.31118
mMC009042	scl17180.18.1_42	NM_012012	Exo1	0.71369	7.4194
mMC003578	scl42456.11_22	XM_484142	BC065123	0.713957	3.4103
mMC016202	scl39383.39_205	NM_147220	Abca9	0.714	9.17729
mMR027777	scl0012912.1_131	NM_009952	Creb1	0.714396	3.68776
mMC025624	scl0240063.1_113	NM_183177	BC052046	0.714468	2.18118
mMR026588	scl0080281.1_168	NM_030249	BC003236	0.714496	3.4103
mMR030308	scl00211586.2_45	NM_178667	A330080J22Rik	0.714514	5.82273
mMC002481	scl53675.10_10	NM_009214	Sms	0.714603	1.83502
mMR028607	scl0011789.2_94	NM_007462	Apc	0.714646	1.54657
mMC022457	scl019726.1_5	NM_011265	Rfx3	0.71474	3.4103
mCM000430	gi|8850233|ref|NM_013684.1|_234_d_1_1	NM_013684	Tbp	0.71477	1.18619
mMC016669	scl50877.20.1_3	NM_008804	Pde9a	0.714774	1.18619
mMC024028	scl067894.9_40	NM_026437	1810055E12Rik	0.714808	0.686315
mMC013426	scl24062.2.1_17	XM_149469	E130102H24Rik	0.714955	1.23598
mMA035030	scl0001928.1_167	NM_029523	Depdc1	0.715022	3.07844
mMR030920	scl0023806.2_110	NM_019927	Arih1	0.715089	1.54657
mMR027160	scl00103694.2_35	NM_134020	1110014L17Rik	0.715138	2.88302
mMA031960	scl0001198.1_53	NM_007697	Chl1	0.715162	5.82273
mMC012430	scl54279.18.1_8	NM_145951	Cova1	0.715171	2.31118
mMC010174	scl21665.7.1_0	XM_289885	0610005A07Rik	0.715275	2.31118
mMC010076	scl30096.6_173	NM_027477	Zfp398	0.715313	3.4103
mMA034660	scl0002319.1_93	NM_011710	Wars	0.715738	2.31118
mMR029176	scl00230594.1_195	NM_175472	Zcchc11	0.71601	1.54657
mMC025788	scl056347.10_39	NM_146200	Eif3s8	0.716011	2.44658
mMC002671	scl40361.13.1_2	NM_025936	Rars	0.716209	1.64822
mMA035584	scl0002872.1_0	NM_009457	Ube1x	0.716287	4.14198
mMC013667	scl29486.14.1_29	NM_138594	D6Wsu163e	0.716578	1.18619
mMR028664	scl0014702.1_273	NM_010315	Gng2	0.716608	1.64822
mMR029559	scl0072475.2_71	NM_023672	Ssbp3	0.716635	1.83502
mMC021515	scl066953.9_91	NM_025866	Cdca7	0.716672	0.889918
mMR030391	scl00320586.1_238	-	A630089N07Rik	0.716863	9.17729
mMR030511	scl00225358.2_258	NM_146084	2610024E20Rik	0.716905	0.835749
mMC001913	scl29079.4.1_3	NM_023580	Epha1	0.716914	1.64822
mMR029065	scl00212281.1_327	NM_183146	A530054K11Rik	0.71706	8.21148
mMA035381	scl0002293.1_7	NM_009159	Sfrs5	0.717151	1.18619
mMA032118	scl0001777.1_1	NM_010140	Epha3	0.717346	2.00646
mMC008403	scl51511.5_328	NM_010415	Dtr	0.717644	1.54657
mMA031887	scl0003215.1_26	NM_133847	Tm9sf4	0.717779	3.07844
mMC026046	scl017974.6_299	NM_010879	Nck2	0.717782	9.17729
mMR028610	scl00215690.2_326	NM_173437	Nav1	0.718077	6.53322
mMA033688	scl0003731.1_439	NM_144516	Zmynd11	0.718104	2.00646
mMA035214	scl0003882.1_5	NM_133992	Usp52	0.718151	5.28665
mMC024571	scl076779.5_22	NM_029738	2610111M03Rik	0.718179	1.0758
mMA032187	scl0003196.1_98	NM_145523	Gca	0.718322	2.88302
mMC016577	scl22026.9_148	NM_021896	Gucy1a3	0.718351	1.0758
mMA033562	scl0002213.1_78	NM_194355 XM_129018	Spire1	0.718462	0.889918
mMC019571	scl019179.9_9	NM_008947	Psmc1	0.718524	1.54657
mMC009797	scl37203.5_11	NM_172763	BB114266	0.718733	2.18118
mMC003174	scl23724.7_67	NM_146154	Ppp1r8	0.71881	1.23598
mMA032020	scl000130.1_11	NM_009479	Uros	0.718885	2.00646
mMC019896	scl014375.11_27	NM_010247	G22p1	0.719369	2.18118
mMA035116	scl0003111.1_1260	NM_133232	Pfkfb3	0.719416	2.00646
mMR030458	scl0078908.2_178	NM_207205	Igsf3	0.719562	4.66022
mMC018758	scl19733.18.1_13	NM_027290	Mcm10	0.719848	1.64822
mMR030926	scl0020928.2_272	NM_011511	Abcc9	0.719868	1.23598
mMC015803	scl29628.36_98	XM_132796	Fancd2	0.72002	2.31118
mMA032445	scl0002649.1_140	NM_026344	Dph2l2	0.720164	8.21148
mMC012124	scl48534.5_445	XM_148399	2210407G14Rik	0.720172	3.68776
mMC017351	scl25097.18.1_152	NM_009185	Sil	0.720305	1.54657
mMC012362	scl23133.14.29_13	XM_130877	Gmps	0.720323	0.889918
mMC021300	scl058182.1_56	NM_021381	Gpr73	0.720439	8.21148
mMR029433	scl00208440.1_1	XM_484214	2900024P20Rik	0.72047	8.21148
mMC008816	scl31959.7.1_44	NM_025392	Bccip	0.720644	4.14198
mMA032060	scl0003454.1_20	NM_172291	BC024806	0.720768	6.53322
mMC008738	scl29196.23.1_29	NM_017478	Copg2	0.720816	9.17729
mMR030416	scl00211378.1_156	XM_142448	6720489N17Rik	0.720816	2.18118
mMA035680	scl0003113.1_49	NM_023854	Zfp289	0.720853	2.31118
mMA034999	scl0003666.1_23	NM_011307	Rxrip110	0.720878	3.4103
mMR031240	scl0011797.1_10	NM_007465	Birc2	0.720926	0.889918
mMA032682	scl0001246.1_29	NM_009819	Catna2	0.721022	3.4103
mMC023998	scl0228359.12_143	NM_146124	Arhgap1	0.721888	5.28665
mMA035588	scl000775.1_119	AK084006	-	0.721985	1.64822
mMC005324	scl18481.8_539	NM_001001986	8430427H17Rik	0.72209	3.07844
mMC018890	scl20159.6_23	NM_028986	Zfp336	0.722133	1.0758
mMC017503	scl23863.6.1_15	NM_019489	Ppie	0.722246	5.82273
mMC019955	scl022678.1_20	NM_009550	Zfp2	0.722268	2.31118
mMC010936	scl25539.2_136	-	2310029O18Rik	0.722339	4.14198
mMC002876	scl28948.8.1_29	NM_009221	Snca	0.722493	5.82273
mMA032302	scl0001200.1_31	NM_184053	Calu	0.722814	2.31118
mMC011962	scl23948.4_56	NM_026654	4930584N22Rik	0.722984	5.28665
mMC019820	scl0230709.2_6	NM_172700	Zmpste24	0.723297	1.54657
mMR030836	scl00229841.1_110	NM_173762	Cenpe	0.723349	2.00646
mMC009094	scl53845.5.4_30	XM_205287	Pcdh19	0.723401	8.21148
mMR028207	scl0018813.1_104	NM_011119	Pa2g4	0.72347	1.64822
mMA033769	scl0002924.1_11	NM_016883	Psmd10	0.723634	1.18619
mMC005749	scl24801.31.1_2	XM_485461	Usp48	0.723748	2.00646
mCM000688	gi|8850233|ref|NM_013684.1|_234_d_1_0	NM_013684	Tbp	0.723834	1.32399
mMR028491	scl0064243.1_234	-	Pwcr1	0.724124	2.18118
mMC020999	scl0116891.1_127	NM_033562	BC005682	0.724166	1.64822
mMR027916	scl0019212.2_101	NM_008961	Pter	0.724219	1.83502
mMA034701	scl0001040.1_164	NM_172735	Nipa	0.724285	3.68776
mMC012464	scl47395.9.8_1	NM_026396	1110064N10Rik	0.724314	2.00646
mMC021997	scl066262.5_20	NM_025454	Ing5	0.724316	3.68776
mCP000263	gi|21618877|gb|BC031849.1|_100	BC031849	Sdha	0.724346	1.18619
mMR026445	scl0056274.2_93	NM_019635	Stk3	0.724362	5.28665
mMC024442	scl0215008.1_4	NM_172538	AI854408	0.724418	3.4103
mMC019644	scl074383.1_23	NM_028475	Ubap2l	0.724736	3.07844
mMC015356	scl34173.5_8	NM_053207	Egln1	0.724756	0.686315
mMC023666	scl022770.1_29	NM_009572	Zhx1	0.724841	1.54657
mMC021995	scl0329735.1_64	NM_177858	4.93e+26	0.72488	3.07844
mMA034251	scl0002998.1_67	NM_027439	Atp6ap2	0.725016	1.83502
mCP001297	gi|8850233|ref|NM_013684.1|_234	NM_013684	Tbp	0.725743	1.64822
mMC023212	scl020931.4_63	NM_013678	Surf2	0.725772	4.66022
mCA001276	gi|8850233|ref|NM_013684.1|_234_REVCOMP	NM_013684	Tbp	0.725858	0.889918
mMC025369	scl070052.14_30	XM_131444	Prpf4	0.725874	0.835749
mMR027336	scl0014349.1_36	NM_010244	Fv1	0.726103	2.18118
mMA033140	scl0003114.1_29	NM_028793	Acbd5	0.726224	2.00646
mMC007388	scl16685.5_486	NM_033563	Klf7	0.726365	2.88302
mMC004111	scl55017.16.1_2	NM_009703	Araf1	0.726428	5.28665
mMA035368	scl0003305.1_130	NM_023565	Cse1l	0.72663	2.88302
mMC017006	scl3127.1.1_39	-	4930441N18Rik	0.726926	1.54657
mMR030118	scl0070769.2_129	NM_053086	Nolc1	0.726976	2.88302
mMR027130	scl0056298.2_141	NM_019717	Arl6ip2	0.7273	3.07844
mMC012221	scl26040.7.1_3	XM_194241	Mphosph9	0.727375	3.4103
mMC003257	scl18572.5_283	NM_015754	Rbbp9	0.727481	3.07844
mMC022073	scl0320776.3_58	NM_177259	C630028C02Rik	0.727555	7.4194
mMC017644	scl43198.8.1_55	XM_126928	1110008L16Rik	0.7277	1.83502
mMC011597	scl28454.8.81_19	NM_007544	Bid	0.72781	2.18118
mMA032779	scl000883.1_39	NM_198127	Abi2	0.728057	2.18118
mMC019316	scl017470.1_35	NM_010818	Cd200	0.728078	3.07844
mMC006305	scl43443.14_407	NM_172421	Asxl2	0.728095	2.18118
mMC000831	scl27431.17.1_0	NM_016681	Chek2	0.728107	1.32399
mMA034809	scl0003078.1_29	AK046958	-	0.728314	1.83502
mMA034071	scl0003306.1_29	NM_013771	Yme1l1	0.728469	3.4103
mMC015389	scl20141.21_29	NM_153781	Pygb	0.728532	3.68776
mMC026378	scl067163.2_42	NM_026009	2610204L23Rik	0.728594	1.83502
mMC022999	scl012476.8_4	NM_009842	Cd151	0.728683	6.53322
mMR026413	scl0071592.2_64	NM_175170	Pogk	0.728968	6.53322
mMO035910	scl000068.1_96_REVCOMP	-	-	0.729075	2.18118
mMC001042	scl28962.1.687_175	NM_175523	A930026L03Rik	0.729236	6.53322
mMR027644	scl0022367.2_178	NM_011705	Vrk1	0.729252	1.64822
mMC016029	scl29051.11.1_27	NM_009787	Cai	0.729288	4.66022
mMR029068	scl0014897.1_159	NM_133975	Trip12	0.72929	1.83502
mMC013400	scl16092.23_302	NM_023884	Ralgps2	0.729345	3.07844
mMA032712	scl0004000.1_41	AK037675	-	0.729422	1.83502
mMC020537	scl030947.1_32	NM_013925	Adat1	0.729624	3.68776
mMA032290	scl0001158.1_35	NM_138594	D6Wsu163e	0.729668	0.835749
mMC008445	scl30457.1.214_244	-	Tssc8	0.729686	3.07844
mMR028860	scl0018194.1_157	NM_010941	Nsdhl	0.730148	3.68776
mMR029369	scl0068571.1_89	XM_484105	1110002L01Rik	0.730438	3.07844
mCT000534	NM_009089.18|chr11|-|70400983|70401089_4	NM_009089	Polr2a	0.730442	6.53322
mMC014472	scl38902.2_365	-	A130099P19Rik	0.730467	5.82273
mMR030320	scl0014545.2_19	NM_010267	Gdap1	0.730785	9.17729
mMR030903	scl0020334.2_256	NM_009147	Sec23a	0.730987	3.68776
mMC003675	scl34362.7_18	NM_026277	1700021I09Rik	0.731076	3.07844
mMA033607	scl000946.1_687	NM_133828	Creb1	0.731112	2.31118
mMC022938	scl023856.1_29	NM_011805	Dido1	0.731168	2.31118
mMA032672	scl0002244.1_36	BC064462	4631422C13Rik	0.731295	2.31118
mMA034933	scl0001459.1_7	NM_019650	Gosr2	0.731441	5.82273
mMA035555	scl0001476.1_25	U33629	Meis1	0.731469	4.14198
mMC012155	scl18374.7.1_30	NM_025996	Tomm34	0.731473	2.00646
mMC010545	scl24503.4_362	-	A230098E07Rik	0.731663	9.17729
mMC006189	scl28399.6.24_1	NM_007657	Cd9	0.731704	1.18619
mMR028974	scl00226982.1_175	NM_198303	Eif5b	0.731858	2.31118
mMC009495	scl47386.5_134	NM_011294	Rpo2tc1	0.732376	3.07844
mMA033188	scl0002051.1_60	NM_008094	Gba	0.732586	4.14198
mMR028748	scl0066493.1_90	NM_025595	Mrpl51	0.732592	1.32399
mMC007867	scl51045.9.1_33	NM_198003	1300003B13Rik	0.732679	1.54657
mMA033120	scl0004083.1_182	NM_009879	Cdv1	0.732703	1.54657
mMC001619	scl39937.19_289	NM_026653	Rpa1	0.732799	2.88302
mMC023074	scl069477.2_5	-	2300009N04Rik	0.732825	2.88302
mMC004474	scl37007.9_3	NM_011792	Bace1	0.732884	5.82273
mMA033791	scl000291.1_6	NM_008477	Ktn1	0.732941	1.64822
mMR029073	scl0019088.2_125	NM_011158	Prkar2b	0.73295	6.53322
mMR029130	scl0077929.1_195	NM_030007	A430107J06Rik	0.733046	1.64822
mMC016475	scl33073.3_2	NM_001001447	Hkr2	0.733258	2.44658
mMR026253	scl0075369.1_159	-	4930563F08Rik	0.733307	2.88302
mMA032889	scl0001098.1_18	NM_010749	M6pr	0.733381	1.32399
mMA032419	scl0002632.1_11	NM_145557	9430015G10Rik	0.733561	8.21148
mMC011354	scl52537.9_557	NM_021460	Lip1	0.733635	5.82273
mCM000587	gi|8850233|ref|NM_013684.1|_234_a_42_1	NM_013684	Tbp	0.73376	6.53322
mMC015043	scl47665.2_58	NM_016714	Nup50	0.733779	2.44658
mMC008602	scl33909.4_40	XM_356068	Mfhas1	0.733855	4.14198
mMC024457	scl056043.1_7	NM_018859	Akr1e1	0.733913	2.18118
mMC009601	scl54836.27.1_18	NM_008883	Plxna3	0.733978	1.54657
mMC019990	scl050769.1_19	NM_015803	Atp8a2	0.73411	2.44658
mMC009689	scl17282.7.92_117	NM_029115	4930455F23Rik	0.734115	2.44658
mMC022722	scl0209737.5_0	NM_010620	Knsl7	0.734318	6.53322
mMC012928	scl54171.15.268_23	NM_008067	Gabra3	0.73451	1.32399
mMC005429	scl18703.6_648	NM_028141	2810405K07Rik	0.734598	2.00646
mMA032067	scl0001869.1_367	AK051443	-	0.734684	1.54657
mMR028153	scl0076952.1_100	NM_029810	Nt5c2	0.734733	4.66022
mMA034793	scl000525.1_17	-	-	0.735043	5.82273
mMC024151	scl0231128.15_6	XM_132015	BC037112	0.735098	6.53322
mMC006885	scl38586.3.1_163	-	A230109K23Rik	0.735104	9.17729
mMC023371	scl022284.32_21	NM_009481	Usp9x	0.735136	2.88302
mMC024844	scl0212427.1_238	NM_172505	A730008H23	0.735175	1.54657
mMC002783	scl47927.5_282	NM_175009	1810057B09Rik	0.735337	3.07844
mMA031660	scl0001003.1_0	NM_010233	Fn1	0.735355	5.28665
mMC002458	scl35118.3_474	NM_173446	AW121567	0.73555	2.88302
mMA033697	scl000338.1_51	AK028167	-	0.735586	2.00646
mMC006897	scl44724.21.5_2	-	Ddx46	0.735693	4.66022
mMA031654	scl0001994.1_3	AF124385	Fxr1h	0.735806	2.44658
mMC023318	scl0268741.7_16	NM_023434	5730589K01Rik	0.736072	2.44658
mMR026465	scl0068965.1_205	NM_173366	1500010G04Rik	0.736506	1.23598
mMC009618	scl36919.9_243	NM_025812	Hmg20a	0.736531	3.68776
mMR026939	scl00104836.2_38	NM_134048	Cbll1	0.736541	3.4103
mMA033286	scl0003649.1_0	NM_010282	Ggps1	0.736545	4.14198
mMC013995	scl51031.3_342	NM_153791	E030034P13Rik	0.736583	2.88302
mMC019840	scl0224023.4_53	NM_145479	Kelchl	0.736752	4.66022
mMC019496	scl0101187.12_41	NM_181402	Parp11	0.736772	1.18619
mMC010609	scl31285.4.1_296	-	C230091D08Rik	0.736795	1.32399
mMC004195	scl30576.6.1_92	NM_028095	2010208K18Rik	0.737019	1.54657
mMC021239	scl070834.2_16	NM_027569	Spag9	0.737255	2.00646
mMC010635	scl22605.15.1_7	NM_011863	Papss1	0.737297	2.00646
mMA032019	scl000825.1_3	BC054122	Ccnt2	0.737397	3.68776
mMC014546	scl29055.1_549	-	D430047D06Rik	0.737439	4.66022
mMR028780	scl00241447.1_118	NM_172856	Lass6	0.737575	1.54657
mMR026708	scl00100710.2_193	NM_175310	Aprin	0.737575	1.54657
mMC024587	scl067371.1_2	NM_026113	2410016F19Rik	0.737661	1.54657
mMC007936	scl35846.21_29	NM_027807	Cul5	0.737725	3.68776
mMC004088	scl40850.12.1_163	NM_008707	Nmt1	0.738009	2.88302
mMC005937	scl42615.25.8_1	NM_134040	Ddx1	0.738021	1.54657
mMC010169	scl54558.5.1_171	XM_205148	Prkwnk3	0.738098	4.14198
mMA034295	scl0002914.1_42	NM_019942	39697	0.738111	1.83502
mCP000754	gi|21618877|gb|BC031849.1|_100	BC031849	Sdha	0.738147	1.54657
mMC021673	scl072584.1_264	NM_028288	Cul4b	0.738269	1.54657
mMA033396	scl000305.1_53	AK032821	-	0.738322	1.54657
mMC013547	scl51350.23.1_4	NM_134136	Fbxo38	0.738325	2.31118
mMA031300	scl0002055.1_1450	NM_175413	9430028I06Rik	0.738485	2.00646
mMA034553	scl0004009.1_14	NM_011203	Ptpn12	0.738541	1.54657
mMO035446	scl00004.1_212	NM_016927	Pkd2l2	0.738588	5.28665
mMA032166	scl000395.1_15	NM_134079 NM_007411	Adk	0.73863	1.54657
mMR030666	scl0067239.2_94	NM_023323	Bxdc1	0.738688	3.07844
mMR030028	scl00329877.1_15	XM_283972	1700065A05Rik	0.738835	1.54657
mMA035266	scl0003665.1_69	NM_152234	Ubqln1	0.738851	6.53322
mCP000162	gi|21618877|gb|BC031849.1|_100	BC031849	Sdha	0.738863	1.54657
mMC013847	scl39475.6_48	NM_019650	Gosr2	0.73888	1.64822
mMA032416	scl0003124.1_0	NM_009715	Atf2	0.738946	2.18118
mMC019104	scl080744.2_8	NM_030560	BC003993	0.738989	5.28665
mMC003401	scl21074.9.1_1	NM_144886	Exosc2	0.739039	2.44658
mMC019941	scl075786.2_11	XM_130287	4930432B04Rik	0.73908	4.66022
mMC011010	scl22867.1.51_23	NM_175666	Hist2h2bb	0.739129	1.83502
mMA035650	scl0003269.1_0	NM_133648	Slc12a6	0.739279	4.14198
mMC003053	scl52316.14.1_45	NM_053198	Sfxn4	0.739404	4.14198
mMA031653	scl000681.1_2	AK083445	-	0.739439	2.31118
mMC012348	scl37563.1.1_38	NM_027945	1700007H16Rik	0.739518	5.28665
mMC011303	scl37671.3.1_35	NM_028832	1700007D05Rik	0.739665	1.32399
mMR029703	scl0064934.1_269	NM_022889	Pes1	0.739695	1.54657
mMR027057	scl0067684.1_211	NM_026313	3300001P08Rik	0.739801	4.66022
mMC001908	scl17185.20.1_57	NM_019445	Fmn2	0.74003	0.889918
mMR029803	scl00331188.1_102	NM_199062	A130081B01	0.740041	5.82273
mMR026932	scl0067972.1_167	XM_483944	2810442I22Rik	0.740129	1.83502
mMC006008	scl24151.12.434_2	NM_007408	Adfp	0.74014	3.07844
mMA033978	scl0003415.1_6	NM_011251	Rbm6	0.740181	3.68776
mMC015212	scl22595.1.190_2	NM_175416	C030007I09Rik	0.740229	3.68776
mMC026057	scl022719.2_7	NM_009561	Zfp61	0.740363	3.68776
mMA033104	scl0002853.1_7	BC019668	Taf12	0.740425	2.18118
mMR030333	scl00241308.2_305	NM_175211	Ralgps1	0.740537	2.31118
mMA033101	scl000688.1_865	NM_001001735	Whsc1l1	0.740571	4.14198
mMC016499	scl30068.4_161	XM_132537	2410003K15Rik	0.740593	2.88302
mMR028527	scl00320473.1_51	XM_283480	A230048G03Rik	0.740882	7.4194
mMR026411	scl0054451.1_8	NM_018813	Cpsf3	0.74094	2.00646
mMC009856	scl33106.5_520	-	A830025F02Rik	0.741008	1.83502
mMC016284	scl39500.2.1_27	XM_484087	2810433D01Rik	0.741114	1.54657
mMC019479	scl0215015.1_6	NM_145413	C530043G21Rik	0.741157	2.18118
mCT000525	NM_019642.8|chr2|+|159157102|159157221_22	NM_019642	Rpn2	0.741168	5.82273
mMC001718	scl38032.11.1_165	NM_023323	Bxdc1	0.741206	1.83502
mCM000509	gi|8850233|ref|NM_013684.1|_234_a_14_0	NM_013684	Tbp	0.741326	2.44658
mMA034272	scl0002202.1_16	BC066089	AW554918	0.741464	3.07844
mMA035090	scl0003006.1_310	NM_212433	Fbxo3	0.741968	5.82273
mMR030250	scl0019878.1_16	NM_009072	Rock2	0.742021	3.68776
mMA035058	scl0004103.1_1	NM_030675	Ccm1	0.742058	1.18619
mMR030123	scl0027007.2_148	NM_033078	Klrk1	0.742084	4.14198
mMR030841	scl00329735.1_305	NM_177858	4.93e+26	0.742149	3.07844
mMR029973	scl0071098.2_41	-	4933426L22Rik	0.742462	3.07844
mMR027973	scl0012448.2_70	NM_009830	Ccne2	0.742813	2.44658
mMA034784	scl000341.1_0	NM_009632	Adprtl2	0.742852	2.44658
mMR030675	scl0022589.1_142	NM_009530	Atrx	0.742988	1.83502
mMC015160	scl31051.4.1_12	XM_133645	1110001A23Rik	0.743063	1.64822
mMC002040	scl36169.1.1_83	XM_486197	5730601F06Rik	0.743301	3.68776
mMO035495	scl00002.1_228	NM_016927	Pkd2l2	0.743341	2.00646
mMR029387	scl0068226.1_315	NM_026626	1700073K01Rik	0.74338	2.18118
mMR028391	scl0068571.1_58	XM_484105	1110002L01Rik	0.743416	9.17729
mMC023478	scl014077.4_160	NM_010174	Fabp3	0.743465	2.88302
mMC023208	scl071617.1_1	NM_198296	9130011E15Rik	0.743537	1.64822
mMA033355	scl000680.1_0	NM_009010	Rad23a	0.743775	6.53322
mMA034246	scl00096.1_2	NM_030221	9130012B15Rik	0.743781	7.4194
mCP000392	gi|8850233|ref|NM_013684.1|_234	NM_013684	Tbp	0.744364	2.18118
mCT000341	NM_019642.9|chr2|+|159159967|159160073_37	NM_019642	Rpn2	0.744404	6.53322
mMA032147	scl0003271.1_496	AK088996	-	0.744425	9.17729
mMC012913	scl26783.6.1_41	XM_355579	Mll3	0.744512	6.53322
mMA035246	scl0003721.1_3	NM_172120	Vps41	0.744573	2.44658
mMC011805	scl32168.15_64	NM_026143	3732409C05Rik	0.744593	3.4103
mMR026796	scl00170762.2_233	NM_133227	Nup155	0.744741	8.21148
mMO035955	scl000014.1_409_REVCOMP	-	-	0.744761	2.88302
mMC019366	scl072865.1_125	NM_028375	2900027G03Rik	0.744802	7.4194
mMA034433	scl0001910.1_38	NM_023317	Nde1	0.744868	3.4103
mMA031916	scl0001787.1_100	NM_153549 XM_148595	BC031575	0.744918	3.4103
mMR027648	scl00140740.1_195	NM_153055	Sec63	0.744932	4.66022
mMC024287	scl015510.1_74	NM_010477	Hspd1	0.745348	2.18118
mMA035426	scl0003083.1_1	NM_025991	Kbtbd4	0.745361	1.64822
mMC018734	scl54506.27.1_189	XM_486812	BC031147	0.745369	5.82273
mMC023481	scl018194.2_3	NM_010941	Nsdhl	0.745381	4.14198
mMC022925	scl051902.1_28	NM_178607	Rnf24	0.745435	4.66022
mMC022217	scl077929.5_17	NM_030007	A430107J06Rik	0.74546	1.83502
mMC003581	scl49804.1.18_12	-	5830444F18Rik	0.745545	2.88302
mMA031287	scl0002521.1_4	NM_010026	Ddef1	0.74555	3.68776
mMC001976	scl53656.13_28	NM_008810	Pdha1	0.745575	2.88302
mMC021565	scl0105837.13_26	NM_134092	Mtbp	0.745591	1.23598
mMA033682	scl0004175.1_57	BC026739	-	0.745596	2.88302
mMC017532	scl52460.11.1_30	NM_010324	Got1	0.745811	2.31118
mMR029566	scl00240614.1_70	NM_177721	Ranbp6	0.745887	3.68776
mMA034165	scl0004183.1_9	NM_011099	Pkm2	0.74597	2.44658
mMC004146	scl44255.5_1	NM_019491	Rala	0.745973	8.21148
mMC004682	scl53559.4.1_2	NM_025743	4933400A11Rik	0.746032	3.68776
mMR029754	scl0071793.2_161	NM_027927	1110020M19Rik	0.746038	6.53322
mMC006699	scl32838.7_78	NM_023750	Zfp84	0.746101	3.4103
mMA035655	scl0003734.1_78	NM_198093	Elmo1	0.746164	7.4194
mMC018779	scl52894.8_133	NM_134150	Otub1	0.746343	3.07844
mMC019930	scl0229517.1_78	NM_178696	B430110G05Rik	0.746345	2.88302
mMR026585	scl00353237.1_145	NM_001003672	Pcdhac2	0.74649	6.53322
mMA032700	scl0001446.1_126	NM_019650	Gosr2	0.746573	2.18118
mMC023341	scl0108653.1_104	XM_132812	4933426K21Rik	0.746607	5.28665
mMR030329	scl0073094.1_52	NM_144906	3110007P09Rik	0.746632	3.07844
mMC023476	scl0269338.1_1	NM_147153	Vps39	0.746954	2.31118
mMA032039	scl0002107.1_66	BC028867	Scnm1	0.747046	2.88302
mMC001995	scl19982.1.388_22	NM_177263	Zhx3	0.747139	1.54657
mMA032464	scl0002736.1_2	NM_172697	2410002M20Rik	0.747183	1.83502
mMA034326	scl000727.1_8	AK041791	-	0.747218	3.4103
mMA035377	scl0002141.1_52	NM_145953	Cth	0.747361	3.68776
mMC002679	scl20301.11_1	NM_015747	Slc20a1	0.747489	4.14198
mMC009772	scl40436.22.1_11	NM_172555	Papolg	0.74753	2.18118
mMC022067	scl068501.6_11	NM_026746	1110014D18Rik	0.747591	4.14198
mMA033726	scl000758.1_29	NM_009283	Stat1	0.747742	3.07844
mMC004690	scl19583.2_17	NM_026044	2810443J12Rik	0.747907	1.64822
mMC015908	scl52614.18.1_13	NM_177474	D19Bwg1357e	0.747944	2.31118
mMO035566	scl000012.1_223	NM_144513	Gtl2	0.748057	5.28665
mMR030316	scl0016564.2_223	NM_016705	Kif21a	0.748211	8.21148
mMA035105	scl0002741.1_5	NM_023597	Wdr31	0.748342	2.44658
mMC019917	scl0230866.24_27	NM_146157	C230096C10Rik	0.748381	4.14198
mMR027431	scl0070221.1_119	-	2600011C06Rik	0.748397	2.00646
mMC006603	scl35084.16.1_17	NM_178708	A730042J05Rik	0.748468	2.31118
mMC024179	scl073158.7_12	XM_126172	3110040D16Rik	0.748637	2.18118
mMC003366	scl24827.11.452_11	NM_008254	Hmgcl	0.748652	1.64822
mMC008408	scl47618.10.1_16	NM_019977	Aldrl6	0.748947	4.14198
mMC019440	scl077615.4_211	-	C030037D09Rik	0.748971	2.31118
mCM000546	gi|21618877|gb|BC031849.1|_100_d_1_2	BC031849	Sdha	0.749092	1.83502
mMR030440	scl0011564.2_163	NM_009634	Adsl	0.749279	1.83502
mMA034998	scl0003456.1_247	-	-	0.749573	4.66022
mMC012286	scl37199.27.1_42	NM_181316	E130103I17Rik	0.749849	3.4103
mMC020730	scl018559.4_0	NM_008796	Pctp	0.749887	4.66022
mMC005567	scl27934.45.1_36	NM_177786	Depdc5	0.749998	3.07844
mMA031792	scl0003538.1_0	NM_011251	Rbm6	0.750048	6.53322
mCM000759	gi|8850233|ref|NM_013684.1|_234_d_9_0	NM_013684	Tbp	0.750065	2.18118
mMC008840	scl42808.16_484	NM_011705	Vrk1	0.750333	3.07844
mMC017906	scl32275.19.1_102	NM_009103	Rrm1	0.750431	1.54657
mMR026746	scl00210711.2_205	NM_145955	1110007A13Rik	0.750488	2.31118
mMA035434	scl0003484.1_17	NM_178737	AW551984	0.750523	9.17729
mMC026288	scl0360216.1_60	NM_207302	Zranb1	0.750763	5.82273
mCM000476	gi|21618877|gb|BC031849.1|_100_a_28_2	BC031849	Sdha	0.750802	1.54657
mMC021257	scl012235.2_14	NM_009772	Bub1	0.751005	2.44658
mMA035391	scl0003671.1_270	NM_027139	Taf9	0.751147	3.4103
mMC019777	scl098417.1_27	XM_484947	E430023H19Rik	0.751187	2.18118
mMA034548	scl0002214.1_70	NM_013594	Mbd1	0.751243	2.31118
mMC020874	scl083602.1_2	NM_031391	Gtf2a1	0.751352	4.14198
mMC006454	scl9037.1.1_120	NM_011668	Ube3a	0.75143	2.00646
mMC022176	scl0268706.9_30	NM_178746	9130023D20Rik	0.751461	2.00646
mMC020475	scl074125.2_27	NM_028768	Armc8	0.751644	2.18118
mMA032229	scl000154.1_82	NM_025392	Bccip	0.751701	6.53322
mMC025704	scl068571.6_5	XM_484105	1110002L01Rik	0.751715	7.4194
mMR029671	scl0067105.1_17	NM_025969	1700034H14Rik	0.751829	1.54657
mCT000635	NM_007907.5|chr10|+|81012450|81012629_80	NM_007907	Eef2	0.7519	4.14198
mMC003256	scl39451.19.1_30	NM_025310	Ftsj3	0.751938	3.68776
mMR029417	scl00243308.2_37	NM_183025	A430033K04	0.751978	2.88302
mMC011149	scl49400.6_138	NM_144518	2900011O08Rik	0.751981	5.82273
mMA035548	scl000474.1_7707	AK032109	-	0.752035	7.4194
mMC007415	scl51579.1.1_134	-	5330430C04Rik	0.752127	5.28665
mMC023372	scl078507.1_19	XM_358383	Herc1	0.752383	4.66022
mMC024607	scl067150.2_3	NM_025999	Rnf141	0.752419	3.07844
mMC017455	scl49530.2.1_5	NM_029121	Atp6v1e2	0.752479	3.4103
mMC007840	scl37654.3_4	NM_008553	Ascl1	0.752502	9.17729
mCP000321	gi|21618877|gb|BC031849.1|_100	BC031849	Sdha	0.752527	2.44658
mCM000536	gi|8850233|ref|NM_013684.1|_234_d_9_1	NM_013684	Tbp	0.752728	5.28665
mMR027964	scl0022719.2_68	NM_009561	Zfp61	0.752818	4.66022
mCT000604	NM_009089.7|chr11|-|70405268|70405489_113	NM_009089	Polr2a	0.752892	7.4194
mMC008864	scl25684.9_23	XM_131279	4933402J24Rik	0.752947	2.88302
mMC005122	scl14310.1.1_277	-	5730442G03Rik	0.75303	5.28665
mMC010794	scl49542.15_45	NM_145984	D030028O16Rik	0.753034	5.82273
mCM000544	gi|21618877|gb|BC031849.1|_100_d_3_1	BC031849	Sdha	0.753089	1.54657
mMR026954	scl00232087.1_95	NM_145569	Mat2a	0.753386	3.68776
mCP000155	gi|21618877|gb|BC031849.1|_100	BC031849	Sdha	0.753511	1.64822
mMA032219	scl0002857.1_4	NM_026079	Ikbkap	0.753748	9.17729
mMA034959	scl0003395.1_9	NM_007499	Atm	0.753748	5.82273
mMR030199	scl0069575.1_14	-	2210018M11Rik	0.753926	6.53322
mMC002839	scl49371.8_144	NM_145479	Kelchl	0.753941	2.18118
mMC011930	scl52406.11.1_60	NM_016860	Actr1a	0.754036	8.21148
mMR030682	scl0075956.1_182	NM_175229	Srrm2	0.754178	5.82273
mMC007443	scl42536.16.1_4	-	Hdac9	0.754433	1.83502
mMR027376	scl0020817.2_230	NM_009274	Srpk2	0.754438	2.44658
mMO035567	scl000068.1_96	NM_023042	Recql	0.754602	2.44658
mMA034678	scl0001988.1_65	NM_144896	Pet112l	0.75491	1.23598
mMR030993	scl00114715.2_106	NM_033524	Spred1	0.754955	2.88302
mMA032651	scl0003435.1_16	NM_194257	C030004A17Rik	0.755014	1.54657
mMA035578	scl000621.1_0	BC035324	Kars	0.75509	6.53322
mMA031251	scl000820.1_24	NM_009952	Creb1	0.755159	5.82273
mMC005241	scl24780.18.1_21	NM_029857	4632413C14Rik	0.755163	2.44658
mMC004579	scl49320.18_209	NM_029457	Senp2	0.755212	2.31118
mCM001184	gi|21618877|gb|BC031849.1|_100_a_7_2	BC031849	Sdha	0.755276	2.00646
mMA035457	scl0003003.1_14	-	-	0.755359	3.68776
mMC001742	scl27444.1.1_62	NM_008146	Golga3	0.755419	4.66022
mCP000437	gi|21618877|gb|BC031849.1|_100	BC031849	Sdha	0.75558	1.64822
mMC009701	scl28063.9.402_1	NM_011188	Psmc2	0.755742	2.88302
mMC019631	scl068598.3_26	NM_172400	Dnajc8	0.755752	1.54657
mMC017735	scl39472.24_150	NM_008740	Nsf	0.755956	4.66022
mMC021248	scl069746.7_1	-	2410019A14Rik	0.756053	3.4103
mMR026251	scl0015202.2_98	NM_010416	Hemt1	0.756067	6.53322
mMC004724	scl33549.18.1_0	NM_025827	1300002A08Rik	0.756107	2.00646
mMA032156	scl0003232.1_17	NM_019667	Stam2	0.756163	6.53322
mMC022889	scl076478.1_164	NM_029621	2410004L22Rik	0.756264	9.17729
mMR030146	scl00230596.1_294	NM_172697	2410002M20Rik	0.756305	3.07844
mMC002630	scl23690.5_106	NM_146156	BC027088	0.75641	2.00646
mMR027799	scl0067727.2_187	NM_026343	Stx17	0.756467	3.07844
mMA032109	scl0004101.1_152	BC072604	Depdc5	0.756635	9.17729
mMR029999	scl0020679.1_64	NM_011445	Sox6	0.756636	1.54657
mMA033320	scl000666.1_0	BC057133	Clcn3	0.756854	4.66022
mMC010684	scl44321.1.1270_16	NM_134063	BC016423	0.756947	4.14198
mMA034351	scl0002641.1_52	NM_010166	Eya3	0.757326	3.68776
mCT000610	NM_009983.8|chr7|-|131412293|131412392_26	NM_009983	Ctsd	0.757385	3.4103
mMC019354	scl077219.10_12	NM_029880	Zadh1	0.757449	2.18118
mMR026252	scl0013858.2_190	NM_007943	Eps15	0.757761	2.44658
mMR030596	scl00320387.2_219	NM_177149	D930030O05Rik	0.75778	1.64822
mMR028921	scl00216760.1_116	NM_145426	Mfap3	0.757783	3.07844
mMR030115	scl0072737.1_162	-	2810431I02Rik	0.757833	8.21148
mMC004141	scl37182.35.1_29	NM_178113	B130055D15Rik	0.75787	6.53322
mMC025364	scl018139.26_3	NM_008717	Zfml	0.757935	5.82273
mMC006317	scl45065.22.7_66	NM_144835	B130016L12Rik	0.757972	5.28665
mMA033875	scl000467.1_50	NM_170757	A630007B06Rik	0.758012	6.53322
mMR029824	scl00224742.1_7	NM_013854	Abcf1	0.758056	4.14198
mMC002541	scl20196.8_157	NM_027417	Polr3f	0.758071	3.68776
mMC012409	scl28121.7_60	NM_172991	C030048B08Rik	0.758202	1.64822
mMC025167	scl0103468.2_2	NM_134010	Nup107	0.758452	4.14198
mMC014241	scl29535.9_66	NM_026267	1200016B17Rik	0.758547	1.54657
mMA034437	scl0001610.1_0	NM_011933	Decr2	0.758593	5.82273
mMC007133	scl42688.1.1113_31	-	D830016K09Rik	0.758668	2.18118
mMA032425	scl0001997.1_57	NM_007917	Eif4e	0.758749	5.28665
mMC011410	scl17300.3_355	NM_026078	Pigc	0.758788	2.18118
mMC003859	scl39911.9_64	NM_016810	Gosr1	0.759335	2.18118
mMC011196	scl53924.10_158	NM_025952	2610529C04Rik	0.759372	8.21148
mMC011931	scl41454.1.1_228	NM_011308	Ncor1	0.75942	4.14198
mMC010043	scl46766.10_568	NM_009833	Ccnt1	0.75942	2.00646
mMR028075	scl0067532.1_134	NM_026220	Mfap1	0.759467	2.44658
mMC019681	scl073469.3_1	NM_175201	Rnf38	0.759738	3.4103
mMA032556	scl0002750.1_72	NM_010790	Melk	0.759787	7.4194
mMC001950	scl20627.4.1_0	NM_178724	D230010M03Rik	0.759821	2.18118
mMC015799	scl25991.5.1_3	NM_023248	Sbds	0.759913	2.00646
mMR027501	scl0077038.2_139	NM_023854	Zfp289	0.760072	3.68776
mMC004454	scl54227.4_188	NM_146234	Tmem32	0.760167	7.4194
mMA033156	scl000984.1_3660	NM_008632	Mtap2	0.760361	2.88302
mMC025000	scl074018.1_26	NM_028717	Als2	0.760403	2.44658
mMA033606	scl0001911.1_22	NM_009471	Umps	0.760435	4.66022
mMC003023	scl48742.24.1_21	NM_028761	Parn	0.760484	2.00646
mCM000563	gi|7305154|ref|NM_013556.1|_205_d_15_2	NM_013556	Hprt	0.760594	2.00646
mMC003319	scl46176.16.54_7	NM_153414	D14Ertd231e	0.760724	3.68776
mMC009299	scl16820.1.1_91	-	2610207O16Rik	0.760801	1.83502
mMC009194	scl50516.1.9_19	XM_128768	4921517J08Rik	0.760881	2.31118
mMC005000	scl37252.14.1_245	NM_172918	Zfp75	0.760904	2.88302
mMA034949	scl000318.1_71	NM_025907	1600013P15Rik	0.760905	2.18118
mMC025998	scl026429.1_36	NM_011959	Orc5l	0.76094	2.31118
mMR027129	scl00114714.2_285	NM_053269	Rad51c	0.760954	2.88302
mMA033045	scl0001429.1_23	NM_019400	Rabep1	0.761015	6.53322
mMC021455	scl072649.1_11	NM_178625	2700094F01Rik	0.761209	5.82273
mMA034057	scl0002582.1_20	NM_178718	E130113K22Rik	0.761323	2.44658
mCM000190	gi|21618877|gb|BC031849.1|_100_a_21_1	BC031849	Sdha	0.761376	2.18118
mMC017967	scl44057.9_18	NM_019423	Elovl2	0.761539	3.4103
mMR031167	scl0026987.1_208	NM_023314	Eif4el3	0.761562	1.54657
mMC004308	scl33752.5_730	XM_486116	D10627	0.761611	5.82273
mMA034319	scl0001287.1_52	NM_029291	1700011I11Rik	0.762112	5.82273
mMR030074	scl0015926.2_189	NM_010497	Idh1	0.762113	2.18118
mMC020143	scl066869.1_197	NM_181274	1200003I07Rik	0.762268	2.00646
mMR031081	scl0021951.1_330	NM_175091	Tnks	0.762418	5.82273
mMR029790	scl00210009.2_92	NM_172480	Mtrr	0.76244	2.88302
mMC012269	scl35518.1.341_30	-	2810026P18Rik	0.763042	2.44658
mMC004558	scl26624.7.1_4	NM_010698	Ldb2	0.763092	2.44658
mMC024798	scl012909.6_94	NM_007761	Crcp	0.763114	2.00646
mMR029747	scl0056417.2_229	NM_019655	Adar	0.763186	2.88302
mMC008940	scl40765.11.1_30	NM_011943	Map2k6	0.763415	3.4103
mMC002395	scl41598.17.1_21	NM_007714	Clk4	0.763431	3.68776
mMA031584	scl0002695.1_712	AK012036	-	0.763557	2.18118
mMA032495	scl000452.1_7	AK018652	-	0.763779	5.28665
mMR029210	scl0054339.1_91	-	Tes3-ps	0.76378	2.31118
mMA031585	scl0002370.1_11	NM_133762	5830426I05Rik	0.763907	5.82273
mMC014435	scl25562.17.18_7	NM_181406	Rarsl	0.764394	2.44658
mMR027474	scl00100273.2_58	NM_133885	Osbpl9	0.764441	2.00646
mMR001430	scl0027373.2_39	NM_013767	Csnk1e	0.764489	9.17729
mCP000742	gi|21618877|gb|BC031849.1|_100	BC031849	Sdha	0.764608	2.00646
mMC008148	scl45118.1.1674_70	NM_145467	Itgbl1	0.764726	5.28665
mMC014866	scl45854.5_74	NM_030180	Usp54	0.764792	5.28665
mMR028916	scl0077495.1_35	-	8030444G23Rik	0.76486	7.4194
mMC017711	scl4624.1.1_234	-	4833420G11Rik	0.764864	3.68776
mMA031556	scl0003071.1_2	NM_010067	Dnmt2	0.764886	5.28665
mMC004158	scl26353.17_86	NM_144910	Cnot6l	0.764906	1.54657
mMC009159	scl17291.19.1_9	NM_010629	Kifap3	0.764921	6.53322
mMC022395	scl012367.6_5	NM_009810	Casp3	0.765184	3.68776
mMR027802	scl00230709.1_56	NM_172700	Zmpste24	0.765226	2.31118
mMC025868	scl0230908.3_49	NM_145556	Tardbp	0.765226	2.31118
mMA032024	scl0004044.1_9	NM_172707	PPP1CB	0.765348	4.14198
mMA035497	scl000520.1_943	AK079314	-	0.765407	4.14198
mMR029843	scl0052822.2_239	NM_027530	D5Bwg0860e	0.765554	6.53322
mMC026430	scl069257.1_70	NM_023502	Elf2	0.765572	7.4194
mMC012029	scl15854.18_329	NM_027188	Smyd3	0.765626	4.66022
mMR027943	scl00233726.2_227	NM_181517	Ipo7	0.76572	8.21148
mMC011215	scl40152.2.1_19	-	1700013G23Rik	0.765721	6.53322
mMR029213	scl0022716.1_276	-	Zfp58	0.765813	9.17729
mMC005856	scl50630.6.1_2	NM_207219	AI314976	0.765845	3.4103
mMR031191	scl00226251.1_194	NM_178688	Ablim1	0.766421	4.66022
mMA031712	scl0001563.1_89	NM_175836	Spnb2	0.766519	2.44658
mMC019055	scl015494.1_95	XM_131133	Hsd3b3	0.766551	5.82273
mMC010603	scl24972.10_58	NM_172701	1810007P19Rik	0.766671	3.68776
mMA034218	scl0002257.1_38	NM_020012	Rnf14	0.766806	5.82273
mMC017809	scl37650.12_395	XM_125861	4930547N16Rik	0.76699	7.4194
mMC022367	scl078084.2_67	-	9230112G11Rik	0.767002	9.17729
mMC003839	scl26032.33_192	XM_355637	Sbno1	0.767067	6.53322
mMC005911	scl44863.2_477	XM_488673	BC024659	0.767544	2.18118
mMA032926	scl0004002.1_3	NM_153680	Snx17	0.767624	3.68776
mMA033676	scl0001344.1_14	NM_029478	4930579A11Rik	0.767928	3.07844
mMA033893	scl0002901.1_9	NM_016883	Psmd10	0.768068	1.64822
mMC002822	scl17499.1.1_157	XM_129445	Fnbp2	0.768132	6.53322
mMC023016	scl0207958.5_71	NM_183142	AI849156	0.768146	7.4194
mMR028399	scl0017354.1_147	NM_010804	Mllt10	0.768148	3.07844
mMC021119	scl0330788.1_4	NM_177899	D330038O06	0.768163	6.53322
mMC017360	scl54593.13.1_30	NM_175326	D330045A20Rik	0.768201	3.07844
mMR027107	scl00108946.1_5	NM_198416	Zzz3	0.768282	3.4103
mMR030873	scl0026931.1_100	NM_012023	Ppp2r5c	0.768306	3.4103
mMC009107	scl17395.1.1137_0	-	8430415N23Rik	0.768365	2.88302
mMC015047	scl32778.3_549	NM_172298	Zfp537	0.768431	3.07844
mMC004747	scl22218.13_11	NM_028140	2810423E13Rik	0.768462	8.21148
mMC007170	scl48754.10.1_30	NM_025546	2410005K20Rik	0.768578	1.54657
mMA034308	scl0003972.1_558	NM_030886	Ankrd17	0.768701	1.83502
mMC012522	scl25024.15.1_7	NM_172699	C330039G02Rik	0.76877	5.82273
mMA034816	scl0003288.1_26	NM_018888	2410003P15Rik	0.769063	1.64822
mCA000689	gi|21618877|gb|BC031849.1|_100_REVCOMP	BC031849	Sdha	0.769139	2.88302
mMC021099	scl050759.7_9	NM_015795	Fbxo16	0.76919	3.68776
mMR001530	scl0020585.2_84	NM_009210	Smarca3	0.769223	3.68776
mMA032433	scl000117.1_17	NM_201601	Fgfr2	0.769288	8.21148
mMC011782	scl37045.17.1_33	NM_016808	Usp2	0.769459	4.66022
mMR026658	scl0070052.1_143	XM_131444	Prpf4	0.769482	2.18118
mMA035677	scl000885.1_482	NM_025454	Ing5	0.769498	7.4194
mMA033178	scl000810.1_90	NM_175460	D030041I09Rik	0.769722	4.14198
mMC021914	scl083997.2_23	NM_032008	Slmap	0.769741	9.17729
mMA034551	scl0001641.1_31	BC004828	Slc29a1	0.769911	5.28665
mMA032883	scl000311.1_2	NM_019744	Ncoa4	0.770212	7.4194
mMC013970	scl24998.9.1_11	NM_007559	Bmp8b	0.770245	5.82273
mMR031042	scl0019086.1_236	-	Prkar1b-rs	0.770319	5.82273
mMC015152	scl54205.32.1_100	NM_001001798	Atp11c	0.770322	4.66022
mMC008694	scl51338.13_19	NM_027350	Nars	0.770352	4.14198
mMR027530	scl0013800.1_23	NM_010135	Enah	0.770449	7.4194
mMC009691	scl40167.1.1_121	-	2610507I01Rik	0.770464	2.18118
mMR027872	scl0056205.2_264	NM_019561	Ensa	0.770489	4.14198
mMC017940	scl48390.12.1_179	NM_028815	Lrriq2	0.770855	8.21148
mMC007616	scl32883.4.1_55	-	4933426I21Rik	0.771062	5.82273
mMC024391	scl012613.2_54	NM_009885	Cel	0.771138	6.53322
mMA034294	scl0003045.1_120	NM_008077	Gad1	0.771168	9.17729
mMA032228	scl0003496.1_3	NM_028768	Armc8	0.771221	3.68776
mMA034169	scl0001072.1_33	BC076615	Zfml	0.77126	3.07844
mMC005190	scl38909.12_142	NM_008863	Pkib	0.771468	5.28665
mMC023273	scl068394.8_16	NM_026714	0610037D15Rik	0.771626	9.17729
mMC024084	scl0382551.2_6	NM_199201	Clm3	0.771704	6.53322
mMA034895	scl0002747.1_30	NM_080471	Ankrd6	0.77197	5.82273
mCP000252	gi|21618877|gb|BC031849.1|_100	BC031849	Sdha	0.77204	1.83502
mMC012425	scl31344.11_449	-	5031425D22Rik	0.772047	6.53322
mMA034155	scl0001906.1_54	NM_010256	Gart	0.772102	4.66022
mMA032625	scl0004184.1_19	XM_132263	2900006N09Rik	0.772163	5.28665
mMR027316	scl0021768.1_38	-	Tex267	0.772184	3.4103
mMC000863	scl47816.3.1_30	XM_488747	2810039B14Rik	0.772299	4.66022
mMC013555	scl54028.4_224	NM_175179	2810002O09Rik	0.772428	3.4103
mMC009642	scl37497.8.1_151	NM_028608	Glipr1	0.77245	2.88302
mCM000113	gi|21618877|gb|BC031849.1|_100_a_7_1	BC031849	Sdha	0.772542	2.31118
mMA033532	scl0001359.1_149	BC052058	-	0.772641	3.4103
mMR031159	scl00328133.1_25	XM_484158	Slc39a9	0.772651	1.64822
mMC003155	scl13902.1.1_129	-	3110078M01Rik	0.77282	6.53322
mMC013880	scl34300.16.8_59	NM_053092	Kars	0.772944	7.4194
mMC008369	scl18683.9.1_140	NM_020594	Zc3hdc8	0.772968	5.28665
mMA033604	scl0002449.1_77	AK032979	-	0.773133	3.4103
mMC020369	scl069940.12_93	XM_132150	2810407P21Rik	0.773169	2.00646
mMR031230	scl0013175.1_273	NM_019978	Dcamkl1	0.773228	6.53322
mMC004412	scl19502.17_227	NM_023336	Brd3	0.773228	8.21148
mCP000297	gi|21618877|gb|BC031849.1|_100	BC031849	Sdha	0.773381	1.54657
mMA035047	scl0003771.1_0	NM_170728	Ank3	0.773408	2.18118
mMC019716	scl021877.4_33	NM_009387	Tk1	0.773437	1.54657
mMC005356	scl26894.7.1_39	NM_194462	Akap9	0.773521	8.21148
mCM000315	gi|21618877|gb|BC031849.1|_100_d_2_0	BC031849	Sdha	0.773608	1.83502
mMC023568	scl071675.1_1	NM_027860	0610010F05Rik	0.773619	5.82273
mMC026043	scl0235682.1_81	NM_173364	Zfp445	0.773854	2.18118
mMR028066	scl00109245.1_158	NM_027321	9430028I06Rik	0.773921	3.4103
mMC012156	scl20444.23.1_130	NM_009773	Bub1b	0.774115	5.82273
mMR027828	scl00269252.1_270	NM_172977	Gtf3c4	0.774175	1.83502
mMC010379	scl23851.55.1_169	XM_110503	Macf1	0.77418	5.28665
mMC020247	scl0269061.7_46	NM_172302	5730453I16Rik	0.774421	5.82273
mMC023771	scl0319644.1_1	-	B130034M20Rik	0.774602	3.07844
mMR030712	scl0070579.1_22	NM_144530	5730454B08Rik	0.774636	7.4194
mMA032541	scl0002828.1_23	NM_016748	Ctps	0.7747	6.53322
mMC013261	scl30133.2.1_8	XM_110591	1700034O15Rik	0.774731	2.44658
mMC013073	scl45529.12.1_2	NM_019519	Rabggta	0.774874	2.18118
mMC004200	scl24453.12_75	XM_283954	3110043O21Rik	0.774919	2.88302
mCM000678	gi|8850233|ref|NM_013684.1|_234_d_15_2	NM_013684	Tbp	0.775007	3.4103
mMC024494	scl021917.1_20	NM_011605	Tmpo	0.775042	3.07844
mCT000304	NM_009983.7|chr7|-|131412486|131412631_46	NM_009983	Ctsd	0.775198	3.07844
mMA032723	scl0002995.1_2	NM_013556	Hprt	0.77522	2.00646
mMC006114	scl20801.11.1_31	NM_025633	Metapl1	0.775221	5.28665
mMC005215	scl36724.29_71	XM_486230	Nedd4	0.775244	2.44658
mMR029214	scl0014211.2_328	NM_008017	Smc2l1	0.775265	5.28665
mMC004046	scl31144.7_115	NM_009682	Ap3s2	0.77547	7.4194
mMC019200	scl072174.5_122	NM_028139	Atxn7l4	0.775486	5.82273
mMC012206	scl47705.17_95	NM_145993	L3mbtl2	0.775504	9.17729
mMR031181	scl00237886.1_64	NM_172796	9830137M10Rik	0.77551	2.44658
mMR030668	scl0074745.1_247	-	5830410F13Rik	0.775572	6.53322
mMC010506	scl36820.13_122	NM_175153	2010321M09Rik	0.775624	6.53322
mMC013338	scl26028.9.1_5	NM_145371	Eif2b1	0.775625	3.4103
mMC020831	scl065102.6_25	NM_022988	Nif3l1	0.77605	4.14198
mMC024123	scl0223870.1_36	NM_144851	Senp1	0.776061	4.14198
mMC024379	scl066726.1_64	NM_027707	4933421G18Rik	0.776065	8.21148
mMA035221	scl0003229.1_1	NM_148929	Slc9a8	0.776193	3.4103
mMC020728	scl078483.8_30	NM_183133	2410011O22Rik	0.77623	2.31118
mMR029515	scl0069701.1_88	-	2400002F02Rik	0.776252	3.68776
mMC024234	scl072068.1_53	NM_028082	Cnot2	0.776258	2.00646
mMA033683	scl000269.1_65	AK047829	-	0.776408	2.44658
mMC007660	scl39102.13_131	NM_153787	Bclaf1	0.776429	5.82273
mMA034607	scl0002867.1_8	-	-	0.776522	2.00646
mMR027868	scl00226182.1_36	NM_177342	Taf5	0.776551	2.00646
mMC022463	scl073419.2_34	NM_024261	1700052N19Rik	0.776578	5.28665
mMC003903	scl28878.4_13	NM_025430	Mrpl35	0.776682	2.88302
mMC018021	scl19490.7_664	NM_172977	Gtf3c4	0.77671	3.4103
mMA034231	scl0001587.1_50	NM_027445	5730408C10Rik	0.776759	2.31118
mMC023846	scl0241627.3_9	XM_357252	5830411K18Rik	0.777086	4.14198
mMC007049	scl34282.9.1_16	NM_029441	Cdyl2	0.777112	8.21148
mMA032439	scl0002620.1_102	NM_175234	6230409E13Rik	0.777203	3.4103
mMC008141	scl50052.5_249	XM_128550	1700065O13Rik	0.777219	5.28665
mMC005919	scl53577.7_510	NM_026662	Prps2	0.777247	2.88302
mMC017386	scl20682.16.1_20	NM_182990	Ssrp1	0.77729	2.18118
mMC016332	scl41924.7.1_43	NM_009239	Sp4	0.777409	6.53322
mMC007273	scl25421.2.1_257	NM_009317	Tal2	0.777577	7.4194
mMC026330	scl0239743.2_104	NM_183390	Klhl6	0.777807	6.53322
mMC014551	scl27768.1.1_81	-	B230308N11Rik	0.778019	3.4103
mMC024092	scl067048.4_1	XM_110750	2610030H06Rik	0.778047	3.68776
mMA035491	scl0003203.1_308	NM_172270	3632413B07Rik	0.778131	3.68776
mMA033667	scl000817.1_13	NM_173187	2310035C23Rik	0.778222	3.68776
mMA033730	scl0003074.1_56	BC057352	-	0.778267	4.66022
mMC018413	scl43550.14_339	NM_025879	2410002O22Rik	0.778298	2.88302
mMR030702	scl0012941.1_145	NM_009959	Pcdha5	0.778462	4.14198
mMR027335	scl00112405.2_28	NM_053207	Egln1	0.778637	2.00646
mMA032804	scl0001304.1_8	NM_029478	4930579A11Rik	0.778645	4.66022
mCM000115	gi|7305154|ref|NM_013556.1|_205_d_9_1	NM_013556	Hprt	0.778746	7.4194
mMA035169	scl0001841.1_90	NM_019778	Zfp288	0.778811	2.00646
mMR027151	scl0078655.1_180	NM_144545	Eif3s1	0.778838	1.64822
mMR026978	scl0074143.1_234	NM_133752	Opa1	0.778952	5.28665
mMC009567	scl21351.16_335	NM_026989	2610019N13Rik	0.779	2.88302
mMA035319	scl000506.1_4	NM_177133	E330018D03Rik	0.77909	5.28665
mMA032459	scl0003447.1_0	NM_148930	Rbm5	0.779331	2.18118
mMC016851	scl45036.29.1_11	NM_172120	Vps41	0.779339	2.31118
mMC022741	scl0241447.1_55	NM_172856	Lass6	0.779399	8.21148
mMC007613	scl48128.6_4	NM_026213	2900001O04Rik	0.779672	3.07844
mMC001000	scl39697.10.1_4	NM_009161	Sgca	0.779734	1.54657
mMA034893	scl0004163.1_467	AK129287	mKIAA1090	0.77975	3.4103
mMR030526	scl00192287.1_146	NM_138756	C330005L02Rik	0.779831	5.28665
mMC006796	scl50044.1_229	NM_177219	A730055L17Rik	0.779938	2.31118
mMC004388	scl25278.23_305	NM_013690	Tek	0.780005	3.4103
mMA034778	scl000730.1_110	NM_008097	Gcdh	0.78007	2.18118
mMC023402	scl013047.4_12	NM_009986	Cutl1	0.78008	3.4103
mMC024071	scl074201.2_15	NM_028815	Lrriq2	0.780081	6.53322
mMC003258	scl23667.4_0	NM_026383	Pnrc2	0.780111	8.21148
mMC021617	scl077038.16_27	NM_023854	Zfp289	0.780148	6.53322
mMC001093	scl51861.8.1_123	NM_009182	Siat8c	0.780209	3.4103
mMC017157	scl23287.8.1_1	-	4930419G24Rik	0.78021	9.17729
mMC021223	scl014571.1_22	NM_010274	Gpd2	0.780231	5.28665
mMC010636	scl54539.6.1_12	-	3010001F23Rik	0.780237	3.68776
mMA031927	scl0003315.1_3	NM_010067	Dnmt2	0.780277	6.53322
mMC014167	scl41558.22.1_2	NM_144823	Acsl6	0.780321	1.64822
mMC013312	scl36762.18.1_17	NM_145618	Narg2	0.78042	3.68776
mMR026338	scl0017114.1_8	-	M6pr-ps	0.780515	3.4103
mMC018498	scl39901.19_412	XM_484053	2810468K05Rik	0.780652	3.68776
mMR030260	scl0094061.1_118	NM_053158	Mrpl1	0.780684	2.88302
mMC026068	scl011975.20_15	NM_016920	Atp6v0a1	0.780692	7.4194
mMC019628	scl014897.1_33	NM_133975	Trip12	0.780782	5.82273
mMC022478	scl0320826.1_66	-	8030448K23Rik	0.780782	4.14198
mMC020994	scl072154.5_143	NM_028130	2610020C11Rik	0.780998	2.18118
mMC019256	scl020842.12_17	NM_009282	Stag1	0.781043	3.68776
mMA034588	scl0002283.1_2	NM_010949	Numb	0.781197	6.53322
mMA035134	scl0001549.1_33	AF132449	-	0.7813	2.88302
mMA034012	scl0002752.1_25	NM_025545	Aptx	0.781374	3.4103
mMC025155	scl022720.1_67	NM_009562	Zfp62	0.781392	8.21148
mMC016966	scl32751.7.762_30	XM_358669	BC043301	0.781392	2.00646
mMA033203	scl0002902.1_39	NM_027439	Atp6ap2	0.781418	2.44658
mMC023569	scl023834.1_48	NM_011799	Cdc6	0.781716	8.21148
mMA032057	scl0001275.1_24	NM_145425	AV249152	0.781847	6.53322
mMC008351	scl24000.1.1_150	-	5330417P21Rik	0.781944	6.53322
mMC008525	scl34321.28_401	NM_009149	Glg1	0.781976	2.44658
mMC008665	scl31761.4_212	NM_009577	Zik1	0.782009	3.4103
mMR026567	scl0072949.1_78	XM_129395	Ccnt2	0.782036	3.4103
mMC010203	scl40475.15_327	NM_146243	Actr2	0.782151	2.00646
mMO035931	scl000012.1_223_REVCOMP	-	-	0.782218	7.4194
mMC007847	scl37550.2_173	-	4930588G05Rik	0.78228	8.21148
mMC017280	scl38284.14_73	NM_026444	Cs	0.782332	3.07844
mMA032481	scl000246.1_46	NM_146190	Tubgcp5	0.78238	7.4194
mMC012106	scl41425.8_289	NM_026107	Zfp535	0.782429	3.68776
mMA031567	scl000930.1_29	AK129101	mKIAA0250	0.78246	5.28665
mMC013872	scl50870.14.236_9	NM_028244	2600005C20Rik	0.782463	3.07844
mMR031096	scl0012321.1_21	NM_007594	Calu	0.782479	6.53322
mMC012354	scl20009.15.26_12	NM_025680	Ctnnbl1	0.782496	8.21148
mMC013188	scl26073.20.7_5	NM_009879	Cdv1	0.782605	1.83502
mMC018330	scl22726.21_143	NM_019972	Sort1	0.782819	7.4194
mMA035371	scl0001174.1_68	NM_007594	Calu	0.783001	8.21148
mMC000852	scl23362.12_5	NM_026182	1300002C08Rik	0.783115	2.00646
mMC002109	scl29688.29.1_3	NM_007697	Chl1	0.783159	5.82273
mMC022768	scl019182.11_5	NM_008948	Psmc3	0.783392	4.66022
mMC024753	scl0217378.12_30	NM_153082	C330021A05Rik	0.78371	3.68776
mMC014949	scl20565.7_88	NM_029635	Commd9	0.783869	5.82273
mMC003419	scl25798.3_114	NM_146165	Jtv1	0.783982	3.4103
mMC006268	scl16174.14.1_64	NM_145511	BC003331	0.784136	5.28665
mMC016487	scl50739.5_359	NM_009559	Zfp57	0.784225	4.66022
mMC002480	scl48025.23_23	NM_008729	Catnd2	0.78429	5.82273
mMC011556	scl52902.14.1_38	NM_016737	Stip1	0.784292	2.88302
mMR031178	scl00240068.1_70	XM_139876	D10628	0.784403	6.53322
mMR028164	scl00232314.1_232	NM_182939	Ppp4r2	0.784532	5.28665
mMR030033	scl00242747.1_237	NM_198619	MGC67181	0.784615	6.53322
mMR026654	scl0072128.1_26	NM_001004362	2610008E11Rik	0.78462	2.00646
mMA035209	scl0002644.1_1164	AK014175	-	0.784628	4.14198
mMC002531	scl53052.6_95	NM_025563	2010012O05Rik	0.784637	7.4194
mCM000326	gi|21618877|gb|BC031849.1|_100_d_15_2	BC031849	Sdha	0.784702	6.53322
mMA033132	scl0002041.1_2	AY040842	-	0.784715	3.4103
mMC023364	scl0319945.1_51	NM_177041	A930017E24Rik	0.784958	7.4194
mMC001057	scl30414.18.1_38	NM_010063	Dncic1	0.785035	7.4194
mMA034601	scl0001247.1_46	NM_001001792	Zfp239	0.785072	6.53322
mMA034643	scl0003611.1_1554	BC042842	-	0.785092	2.31118
mMA032395	scl0002545.1_6	NM_153416	Aaas	0.785238	3.07844
mMC009875	scl33966.10_694	NM_001001735	Whsc1l1	0.785267	2.44658
mMC010928	scl20282.17.126_1	NM_030559	Vps16	0.785308	6.53322
mMC019827	scl076781.2_11	-	Mettl4	0.78534	4.14198
mMC006011	scl33081.9_39	NM_022981	Zfp110	0.785356	4.66022
mMC018113	scl4574.1.1_17	NM_025979	Mastl	0.78571	8.21148
mCM000276	gi|21618877|gb|BC031849.1|_100_d_2_1	BC031849	Sdha	0.785795	2.88302
mMR026580	scl0056195.2_171	NM_019550	Ptbp2	0.785812	3.4103
mMR026460	scl0068145.2_4	NM_026576	5730466H23Rik	0.785894	7.4194
mMC026311	scl0101199.6_11	-	AI929863	0.785896	4.14198
mMA033247	scl000556.1_47	NM_172752	9430041O17Rik	0.78591	9.17729
mMC021662	scl019298.8_30	NM_023041	Pex19	0.786084	2.44658
mMR001163	scl00217869.1_91	NM_173363	Eif5	0.786108	5.82273
mMA032993	scl0001617.1_31	AK011657	-	0.786184	6.53322
mCM000751	gi|21618877|gb|BC031849.1|_100_a_28_0	BC031849	Sdha	0.786262	2.31118
mMC007665	scl42308.7_397	NM_021557	Rdh11	0.786349	5.82273
mCT000447	NM_007907.8|chr10|+|81013251|81013448_19	NM_007907	Eef2	0.786564	7.4194
mMC013094	scl39624.22.175_1	NM_013634	Pparbp	0.786761	3.4103
mMA034626	scl0003810.1_39	NM_153787	Bclaf1	0.786767	2.31118
mMR030720	scl0011765.2_189	NM_009677	Ap1g1	0.786854	7.4194
mMR029733	scl0076523.1_129	NM_172400	Dnajc8	0.786869	5.28665
mCM000309	gi|21618877|gb|BC031849.1|_100_d_1_1	BC031849	Sdha	0.786995	2.00646
mMC020193	scl012166.1_8	NM_009758	Bmpr1a	0.787153	3.4103
mMC025820	scl072515.18_74	XM_484662	Wrd43	0.787215	5.28665
mMA031976	scl000169.1_78	BC052713	Cyfip1	0.787228	7.4194
mMC017415	scl33659.17.1_21	NM_008566	Mcm5	0.787245	1.64822
mMC019569	scl0237823.1_321	XM_111232	Pfas	0.787361	3.68776
mMC008426	scl29751.3_94	NM_023184	Klf15	0.787408	3.4103
mMC003237	scl12448.1.1_104	NM_178654	Pkn2	0.787413	4.14198
mMC003994	scl32142.34_423	NM_027815	9030624J02Rik	0.78762	6.53322
mMC014907	scl22899.10.1_7	NM_019414	Selenbp2	0.787888	3.68776
mVI036837	9628654_5 | Murine type C retrovirus	NC_001702	MtCrVgp3	0.787941	5.82273
mMR028853	scl0067857.2_151	NM_024209	Ppp6c	0.787982	2.18118
mMC010882	scl34613.5_103	XM_134104	Lsm6	0.788023	5.82273
mMC008684	scl35396.14.1_38	NM_025371	Acy1	0.788024	3.07844
mCM000559	gi|7305154|ref|NM_013556.1|_205_d_6_2	NM_013556	Hprt	0.788072	3.4103
mMA034796	scl0002016.1_29	BC030447	-	0.788215	6.53322
mMC016640	scl54043.42.3_13	NM_008892	Pola1	0.78832	8.21148
mMA033566	scl000357.1_106	NM_009955	Dpysl2	0.788353	2.44658
mMC018401	scl31935.10_97	NM_026391	Ppp2r2d	0.788631	9.17729
mCP000088	gi|21070949|ref|NM_019639.2|_151	NM_019639	Ubc	0.788654	4.14198
mMR027844	scl0071566.2_189	NM_133733	9030425E11Rik	0.788664	6.53322
mMC023006	scl0110460.1_24	NM_009338	Acat2	0.788677	2.18118
mMC007503	scl46806.19.1_5	NM_016743	Nell2	0.78878	3.4103
mMC007695	scl29028.1.1_117	NM_008016	Fin15	0.788864	6.53322
mMC006596	scl29044.3_57	NM_153175	Ian6	0.788984	4.66022
mMA032194	scl0001443.1_117	NM_028207	Dusp3	0.789055	6.53322
mMC016247	scl29713.3_34	NM_022992	Arl6ip5	0.789064	2.31118
mMR029243	scl0026384.1_20	NM_011937	Gnpda1	0.789082	3.68776
mMR026866	scl0015572.1_330	NM_010488	Elavl4	0.789106	5.28665
mMC013625	scl45413.15_171	NM_028811	Elp3	0.789136	9.17729
mMC016047	scl21615.11.1_4	NM_023214	Slc30a7	0.789152	2.88302
mMC010815	scl28877.24.1_49	NM_027275	2810422B04Rik	0.789322	4.66022
mMC001788	scl45171.1.667_231	NM_199065	Slitrk1	0.789366	7.4194
mMC010710	scl39403.17_364	NM_011101	Prkca	0.789462	8.21148
mMA033585	scl0001621.1_13	NM_013686	Tcp1	0.789685	7.4194
mMR030860	scl0073158.1_64	XM_126172	3110040D16Rik	0.789694	8.21148
mMA031279	scl0002723.1_35	NM_173719	2210021A15Rik	0.789727	4.66022
mCT000144	NM_009089.10|chr11|-|70403943|70404154_89	NM_009089	Polr2a	0.789763	9.17729
mMC002470	scl34337.2.1_52	NM_009677	Ap1g1	0.789818	4.66022
mMR026716	scl0066827.2_11	NM_133795	Ttc1	0.78983	2.44658
mMC019158	scl32674.12.1_0	NM_009737	Bcat2	0.790169	9.17729
mMA032846	scl0002251.1_7	NM_019512	Tcerg1	0.790185	8.21148
mMC022684	scl069470.6_81	NM_175145	2310003P10Rik	0.790208	1.83502
mMC014868	scl28357.13.1_35	NM_133927	2700050P07Rik	0.790296	5.82273
mMR027887	scl0075841.1_281	NM_175226	Rnf139	0.790389	2.31118
mCM001520	gi|7305154|ref|NM_013556.1|_205_a_14_2	NM_013556	Hprt	0.790499	8.21148
mMR026584	scl0029809.2_171	NM_013862	Rabgap1l	0.790517	5.82273
mMA035690	scl0004070.1_2	NM_133910	D5Ertd110e	0.790546	9.17729
mMC025096	scl0347740.1_24	XM_485090	2900097C17Rik	0.790557	7.4194
mMC002456	scl19342.9_165	NM_024209	Ppp6c	0.7906	3.07844
mMR026621	scl0066882.1_105	NM_025824	Bzw1	0.790676	9.17729
mMA035077	scl000380.1_99	NM_153414	D14Ertd231e	0.790822	2.88302
mCP000580	gi|21618877|gb|BC031849.1|_100	BC031849	Sdha	0.790888	2.88302
mCM000319	gi|21618877|gb|BC031849.1|_100_d_6_2	BC031849	Sdha	0.791069	2.31118
mMA033782	scl000540.1_1	NM_011265	Rfx3	0.791125	3.4103
mMR031209	scl00193385.1_22	XM_484234	6330500D04Rik	0.791156	6.53322
mMA033356	scl000979.1_6	BC050871	1810043M20Rik	0.791213	4.66022
mMC007277	scl22717.15.1_30	NM_181400	1810073M12Rik	0.791246	7.4194
mMC010828	scl53058.9.2_41	NM_177342	Taf5	0.791304	6.53322
mCM000348	gi|21618877|gb|BC031849.1|_100_d_2_2	BC031849	Sdha	0.791656	2.00646
mMC025087	scl0211446.1_21	NM_177333	Sec6l1	0.791777	4.14198
mMC025218	scl072511.4_96	-	2610316D01Rik	0.79182	3.68776
mMC014903	scl45193.8_18	NM_007904	Ednrb	0.791857	3.68776
mMC004922	scl53786.5.1_4	NM_016883	Psmd10	0.79191	3.07844
mMC005083	scl46957.20.1_114	XM_128197	4933432B09Rik	0.791974	2.31118
mMR028204	scl00230316.2_241	NM_172694	Egfl5	0.792059	3.68776
mMC008746	scl36050.5.8_18	NM_027030	1700001E16Rik	0.792113	5.82273
mMC012747	scl40250.1.1_66	-	5430406J06Rik	0.792121	7.4194
mCT000339	NM_009983.3|chr7|-|131418878|131419002_7	NM_009983	Ctsd	0.792213	7.4194
mMA031984	scl0003589.1_16	NM_018757	Nme6	0.792309	8.21148
mCM000591	gi|21618877|gb|BC031849.1|_100_a_14_0	BC031849	Sdha	0.792338	2.44658
mMA033806	scl0002854.1_22	NM_008254	Hmgcl	0.792347	3.07844
mMC024189	scl0270163.13_79	XM_356161	4732465J09Rik	0.792397	8.21148
mMA035248	scl0002125.1_16	NM_009968	Cryz	0.792516	4.66022
mCM000335	gi|21618877|gb|BC031849.1|_100_a_14_1	BC031849	Sdha	0.79258	2.18118
mMR027842	scl0069077.1_119	NM_178616	Psmd11	0.792582	4.66022
mMC022129	scl022144.4_75	NM_009446	Tuba3	0.792593	7.4194
mMC005197	scl25485.5.1_26	NM_138590	Zcchc7	0.792612	2.44658
mMC024051	scl075956.2_376	NM_175229	Srrm2	0.792689	8.21148
mMA032486	scl0002311.1_59	BC037715	-	0.792821	8.21148
mCP000109	gi|21618877|gb|BC031849.1|_100	BC031849	Sdha	0.792847	3.4103
mMC015510	scl17933.6.96_12	NM_022988	Nif3l1	0.792886	3.4103
mMC022587	scl020377.12_22	NM_013834	Sfrp1	0.793047	5.28665
mMC015388	scl22797.19_196	NM_144901	D3Jfr1	0.793201	9.17729
mMR029059	scl0020843.2_126	NM_021465	Stag2	0.793384	2.31118
mMC007977	scl48463.11_73	NM_029128	Qtrtd1	0.793417	3.4103
mMC002998	scl50495.21.3_143	NM_152817	2610511O17Rik	0.793454	7.4194
mMC023709	scl017113.8_48	NM_010749	M6pr	0.793546	5.28665
mCM000568	gi|21618877|gb|BC031849.1|_100_a_28_1	BC031849	Sdha	0.793689	3.4103
mMC020810	scl075909.1_96	NM_029478	4930579A11Rik	0.793729	3.07844
mMC022858	scl070380.6_0	NM_027409	Mospd1	0.793739	3.4103
mMO035711	scl000080.1_69	NM_025923	Fancl	0.794001	9.17729
mMC007129	scl45649.23.1_18	NM_172598	Wdhd1	0.794065	4.66022
mMC016860	scl29602.32.1_29	NM_031177	Wdr10	0.794119	5.82273
mMA035028	scl0003651.1_17	AK015670	-	0.794154	5.82273
mMC005269	scl15750.7.1_40	NM_181546	Syt14	0.794227	4.14198
mMR027948	scl0020273.2_171	NM_011323	Scn8a	0.794252	2.31118
mCP000090	gi|21070949|ref|NM_019639.2|_151	NM_019639	Ubc	0.794603	3.68776
mMA032782	scl0004133.1_1	NM_021288	Tyms	0.79465	2.00646
mMR028468	scl00319600.1_4	NM_176972	Usp37	0.794723	4.66022
mMC001648	scl45393.10_71	NM_009761	Bnip3l	0.79476	4.66022
mMC012373	scl25660.1.1_50	-	4833406L22Rik	0.794832	3.4103
mMR027460	scl0080913.2_173	NM_030723	Pum2	0.794866	9.17729
mMC021098	scl078671.1_18	-	9530056D24Rik	0.794911	2.18118
mMC013430	scl24815.1.459_5	-	2610528B01Rik	0.794944	6.53322
mMR030137	scl0077031.2_227	NM_148929	Slc9a8	0.794961	5.82273
mCT000166	NM_011602.41|chr4|-|42381072|42381222_32	NM_011602	Tln	0.795055	5.82273
mMA035086	scl0003417.1_10	M33467	-	0.795142	3.68776
mMC013263	scl24435.7.6_19	NM_021535	Smu1	0.795193	2.88302
mMR028019	scl0097112.2_117	NM_133787	C87860	0.795195	3.68776
mMR027421	scl0077025.1_147	-	2900074J03Rik	0.795219	5.28665
mMO036260	IGHV1S56|M34987|Ig_heavy_variable_1S56_201	M34987	IGHV1S56	0.795372	9.17729
mMR027613	scl0056191.2_129	NM_001002272	Tro	0.795427	4.66022
mMC006591	scl51369.24.1_35	NM_011552	Tcof1	0.795442	5.82273
mCP000677	gi|21618877|gb|BC031849.1|_100	BC031849	Sdha	0.795596	3.68776
mMC004482	scl20320.11_489	NM_029963	Mrps5	0.795692	8.21148
mMC012420	scl21209.20_282	NM_013771	Yme1l1	0.795802	8.21148
mMC013782	scl20807.21.1_18	NM_010064	Dncic2	0.795825	3.07844
mMR028614	scl00227331.2_260	NM_146112	Tnrc15	0.79583	8.21148
mMC004965	scl16800.10_153	NM_172653	Slc39a10	0.795877	3.68776
mMC017077	scl49995.2.1_135	NM_032460	Bat4	0.795911	5.82273
mMA032308	scl0003060.1_2	NM_007398	Ada	0.795935	5.82273
mMC011103	scl52158.26.1_1	NM_181414	Pik3c3	0.795971	4.66022
mMC012075	scl2237.1.1_329	-	A930004J17Rik	0.795989	3.07844
mMC024763	scl015381.1_4	NM_016884	Hnrpc	0.796012	3.4103
mMC003173	scl37489.16_225	NM_025706	Tbc1d15	0.796055	3.4103
mCM000264	gi|21618877|gb|BC031849.1|_100	BC031849	Sdha	0.796067	2.18118
mMR030536	scl0056722.2_11	NM_019980	Litaf	0.79628	8.21148
mMC011150	scl21799.14.1_14	XM_131049	Polr3c	0.796498	9.17729
mMA033389	scl0001790.1_2	NM_177128	6820449I09Rik	0.796571	7.4194
mMC005407	scl51065.1.493_20	NM_145483	Zfp160	0.796602	6.53322
mMC002710	scl26778.4_219	NM_020570	Xrcc2	0.796605	6.53322
mMC017050	scl36652.24.1_4	NM_009445	Ttk	0.79668	2.88302
mCM001471	gi|21618877|gb|BC031849.1|_100_d_1_0	BC031849	Sdha	0.79668	3.4103
mMA033517	scl000400.1_69	NM_029578	2610025M23Rik	0.796694	7.4194
mMC022428	scl0232087.1_5	NM_145569	Mat2a	0.796766	4.14198
mMC019844	scl0108667.2_86	-	6330549H03Rik	0.796823	3.07844
mMR028737	scl00228829.1_121	XM_133187	6820402O20Rik	0.796917	4.66022
mMA031764	scl0003075.1_15	NM_025868	2310042M24Rik	0.79692	4.14198
mMC020763	scl070221.8_1	-	2600011C06Rik	0.797089	2.18118
mMA031551	scl0002988.1_2158	NM_027642	Phf6	0.797208	5.82273
mMC013060	scl52707.12_170	NM_172442	Dtx4	0.797221	7.4194
mMA034290	scl0003858.1_3	NM_027604	Usp15	0.797304	3.4103
mMA032542	scl0003506.1_24	NM_172522	2410080H04Rik	0.797328	8.21148
mMC004283	scl54178.10_163	NM_138309	Mic2l1	0.797589	4.14198
mMR029579	scl00108030.1_63	XM_193582	Lin7a	0.797643	2.31118
mMC014064	scl21210.14.1_186	NM_028793	Acbd5	0.797651	8.21148
mMR030179	scl0064450.1_199	NM_145066	Gpr85	0.797674	3.68776
mMR027960	scl0021975.2_34	NM_009410	Top3a	0.797687	8.21148
mMC005151	scl45585.11.1_69	NM_019721	Mettl3	0.797777	3.4103
mMC023548	scl072050.3_4	NM_023645	Kdelc1	0.797798	4.66022
mMC014873	scl31966.10.1_21	XM_486016	2310007H09Rik	0.797832	9.17729
mMC000924	scl53053.7.1_7	NM_020577	As3mt	0.797965	9.17729
mMC015162	scl43842.1.630_0	NM_008957	Ptch1	0.798003	6.53322
mMC011600	scl32842.6_200	NM_013874	Neud4	0.798021	8.21148
mMA034501	scl0003622.1_15	NM_020282	Nqo2	0.798126	9.17729
mMC009212	scl2009.1.1_20	NM_009119	Sap18	0.798327	5.82273
mMC013533	scl48147.6_538	-	Prdm15	0.798344	5.28665
mMA035704	scl0001710.1_37	NM_013813	Epb4.1l3	0.798382	8.21148
mMA033464	scl0003219.1_58	NM_019729	Usp8	0.79842	6.53322
mMC008603	scl48805.26_5	NM_030205	0610011B16Rik	0.798522	3.68776
mMC015686	scl46846.5_7	NM_026817	Rabl2a	0.798621	5.28665
mTG035984	JeremyReiter_DHFR_448	-	-	0.798621	6.53322
mMC007859	scl24729.4_232	NM_172877	4732496O08Rik	0.79868	8.21148
mMC019004	scl19373.1.1_275	-	C230082I21Rik	0.798799	8.21148
mMC020861	scl056278.9_3	NM_019832	Gkap1	0.798862	6.53322
mMC020772	scl013175.7_20	NM_019978	Dcamkl1	0.798896	2.44658
mMC007649	scl24570.12.1_113	NM_145711	Tox	0.798982	8.21148
mCM000203	gi|21618877|gb|BC031849.1|_100_d_3_0	BC031849	Sdha	0.798985	5.82273
mCP000170	gi|21618877|gb|BC031849.1|_100	BC031849	Sdha	0.799002	2.31118
mMR029607	scl00214572.1_279	NM_145404	BC006705	0.799041	4.14198
mCP001441	gi|21618877|gb|BC031849.1|_100	BC031849	Sdha	0.799128	5.82273
mMR030276	scl0013026.2_330	NM_009981	Pcyt1a	0.799149	4.66022
mMC012671	scl52522.27_217	NM_031156	Ide	0.799184	4.66022
mMA034175	scl0002282.1_8	NM_011158	Prkar2b	0.799228	6.53322
mMC001691	scl31766.5.1_18	NM_145577	BC023179	0.799249	8.21148
mMC003131	scl28628.30_135	NM_145148	Frmd4b	0.799391	3.68776
mCM000655	gi|21618877|gb|BC031849.1|_100_a_35_0	BC031849	Sdha	0.799414	5.28665
mMC004606	scl8377.1.1_57	-	4933407O12Rik	0.799506	4.14198
mMC025977	scl066108.3_20	NM_025358	Ndufa9	0.799511	5.82273
mMC001722	scl53217.16.138_16	NM_144873	Uhrf2	0.799537	4.66022
mMC013659	scl41368.8.97_6	NM_011640	Trp53	0.799571	7.4194
mMC004216	scl25067.1.1_159	-	4930565M07Rik	0.79972	6.53322
mMC019046	scl41542.4_321	NM_010299	Gm2a	0.799725	2.88302
mMC020153	scl069753.1_71	-	2410015J15Rik	0.799755	9.17729
mMA035128	scl0003629.1_31	BC057380	1110033M05Rik	0.79976	3.68776
mMC021883	scl0380601.1_239	NM_198176	C78212	0.799867	5.82273
mMA032841	scl0004126.1_1	NM_031875	Otof	0.799894	9.17729
mMC023924	scl070351.7_3	NM_146081	Ppp4r1	0.800149	2.88302
mMR029848	scl00235293.2_55	NM_172769	Sc5d	0.800163	9.17729
mMC011566	scl21850.17_155	NM_008847	Pip5k1b	0.800178	7.4194
mMA033960	scl0001990.1_3	NM_025762	4933434E20Rik	0.800247	5.28665
mMA034803	scl0002568.1_14	NM_133800	C78541	0.800307	4.14198
mMA033537	scl0001307.1_2	NM_016961	Mapk9	0.800405	6.53322
mMA035412	scl0002318.1_312	NM_020494	Ddx24	0.800488	5.28665
mMA035127	scl0002368.1_75	AK012612	-	0.800643	8.21148
mMR030958	scl0016151.2_209	NM_010547	Ikbkg	0.800716	4.14198
mMA034840	scl0002763.1_362	NM_009861	Cdc42	0.800835	5.28665
mMR028894	scl00170656.1_3	NM_130875	Krtap16-7	0.800853	9.17729
mMC006614	scl52040.12.1_6	NM_020012	Rnf14	0.800858	4.66022
mMC008508	scl22567.17_121	NM_008913	Ppp3ca	0.800859	7.4194
mMA032944	scl000997.1_19	AK042870	-	0.8009	5.28665
mMC023093	scl017256.3_8	NM_010787	Mea1	0.801174	9.17729
mMC001920	scl21898.2_683	NM_008412	Ivl	0.801331	2.44658
mMR030407	scl00229589.1_147	NM_173347	9230112O05Rik	0.801673	7.4194
mMC008522	scl42441.8.1_72	NM_145442	Mbip	0.801889	4.66022
mMC013355	scl43025.1.128_22	XM_484158	Slc39a9	0.80194	8.21148
mMC001926	scl35851.64.1_128	NM_007499	Atm	0.802065	7.4194
mMA032119	scl0003706.1_56	NM_026127	4833420G17Rik	0.802145	9.17729
mMC024345	scl0320934.1_34	-	D730043G07Rik	0.802207	9.17729
mMC013948	scl41240.13_70	NM_178645	Blmh	0.802296	8.21148
mMR026241	scl0075786.1_87	XM_130287	4930432B04Rik	0.802349	6.53322
mMA033899	scl0002893.1_4	NM_145627	Rbm10	0.802426	3.4103
mMR030528	scl0066602.1_26	XM_488956	1700020I14Rik	0.802481	6.53322
mMC008405	scl49701.10_98	NM_144859	Pja2	0.802761	6.53322
mMC001820	scl25088.13.612_146	NM_172698	4732418C07Rik	0.802762	3.07844
mMC007771	scl14469.1.1_78	-	6330564D18Rik	0.802794	5.82273
mMR026986	scl00216551.2_0	NM_173752	1110067D22Rik	0.802866	4.14198
mMC018111	scl23400.7_310	NM_025285	Stmn2	0.802903	4.14198
mMC007426	scl33786.1_279	XM_204283	2410003B16Rik	0.802949	5.28665
mVI036766	9626984_5 | Murine osteosarcoma virus	NC_001506	Movgp1	0.803057	2.18118
mMR030011	scl0067171.2_285	NM_026013	2610318G18Rik	0.803117	3.4103
mMC005366	scl48802.7_39	NM_025670	5730403B10Rik	0.803128	6.53322
mMC009326	scl21768.21.1_16	NM_175552	Wdr3	0.803226	8.21148
mMR027484	scl00224023.1_141	NM_145479	Kelchl	0.803265	2.88302
mMR027549	scl0066226.1_62	NM_025432	Trappc2	0.803288	3.4103
mMC019999	scl027877.2_206	-	D1Ertd471e	0.803393	4.66022
mMR028740	scl0067236.2_173	NM_026048	2810452K22Rik	0.803458	5.82273
mMC022431	scl077574.1_0	XM_133096	3321401G04Rik	0.803557	7.4194
mCM000192	gi|21618877|gb|BC031849.1|_100_d_9_0	BC031849	Sdha	0.803633	2.31118
mCP000156	gi|21618877|gb|BC031849.1|_100	BC031849	Sdha	0.803639	2.31118
mMC005055	scl40227.24.1_27	NM_009012	Rad50	0.803666	3.68776
mMC023315	scl013841.6_30	NM_010141	Epha7	0.80368	5.28665
mMC012623	scl41898.2_350	NM_173745	Dusp18	0.80375	4.14198
mMC008385	scl49204.2.1_49	-	1700095D23Rik	0.803941	9.17729
mMC008220	scl48408.1.65_159	NM_027046	1700007N18Rik	0.803961	8.21148
mCM000737	gi|21618877|gb|BC031849.1|_100_a_14_2	BC031849	Sdha	0.804094	5.82273
mMC007448	scl23664.11_168	NM_013736	Tceb3	0.804227	7.4194
mMC018891	scl20829.13.5_71	NM_028284	2700023J09Rik	0.804469	4.66022
mCT000486	NM_009983.6|chr7|-|131412793|131412916_46	NM_009983	Ctsd	0.804476	5.82273
mMC020982	scl0382137.3_268	NM_198675	LOC382137	0.804558	3.4103
mMC016492	scl49587.9_193	NM_146083	Sfrs7	0.80461	3.68776
mMC002137	scl45195.86.1_13	NM_207215	Phr1	0.80464	7.4194
mCT000288	NM_009089.27|chr11|-|70394996|70395146_45	NM_009089	Polr2a	0.804674	5.28665
mMC010678	scl50105.6_4	NM_026845	Ppil1	0.804769	4.66022
mMC001818	scl32026.9.1_5	NM_026888	Phkg2	0.804844	4.66022
mMC012301	scl22543.4.4_13	NM_007410	Adh5	0.804884	7.4194
mMR027071	scl0024099.1_66	NM_033622	Tnfsf13b	0.804976	2.18118
mMC024156	scl054199.2_32	NM_017466	Ccrl2	0.805087	6.53322
mMC007458	scl43653.8_382	XM_197073	9330128J19Rik	0.805088	8.21148
mMC022484	scl051792.12_26	NM_016891	Ppp2r1a	0.805225	5.82273
mMC020964	scl066958.2_91	NM_025868	2310042M24Rik	0.805311	3.07844
mMC023947	scl067005.3_26	NM_025901	Polr3k	0.805332	4.14198
mMA034405	scl000782.1_16	NM_172516	Ripk5	0.805358	9.17729
mMR026493	scl00232566.1_2	XM_132975	C730024G19Rik	0.805367	4.14198
mMR028365	scl00238799.1_113	NM_178716	Tnpo1	0.80541	7.4194
mMC003643	scl54925.5_509	NM_030139	Zfp449	0.805414	5.82273
mMR027105	scl00233280.1_7	NM_153578	Nipa1	0.805511	3.68776
mMC005059	scl54749.27.7_8	NM_008446	Kif4	0.805635	6.53322
mMC009616	scl25444.3_226	NM_145547	Zfp189	0.805736	7.4194
mMC023598	scl093760.1_28	NM_033566	Arid1a	0.805814	8.21148
mMR029587	scl0093765.1_4	NM_080560	Ube2n	0.805852	5.28665
mMC002111	scl54811.82_56	NM_007868	Dmd	0.805913	9.17729
mCA000356	gi|7305154|ref|NM_013556.1|_205_REVCOMP	NM_013556	Hprt	0.805946	3.68776
mMA032692	scl0003578.1_1235	NM_177907	AI593442	0.806068	3.68776
mMR027965	scl0056258.1_110	NM_019868	Hnrph2	0.806125	6.53322
mMR030291	scl0016367.2_199	NM_010570	Irs1	0.806268	8.21148
mMC004072	scl21538.56_207	NM_178655	Ank2	0.806272	3.68776
mMC014800	scl19155.19_403	NM_172436	Slc25a12	0.806358	2.44658
mMO035709	scl000011.1_73	NM_052973	Strn3	0.806382	5.82273
mMC010502	scl36580.22.1_188	NM_015827	Copb2	0.806436	6.53322
mMC015488	scl27252.3_4	NM_030564	Rnf34	0.806463	8.21148
mMC001850	scl28404.3.4_48	NM_009446	Tuba3	0.806895	5.28665
mCM000666	gi|7305154|ref|NM_013556.1|_205_a_14_0	NM_013556	Hprt	0.806928	4.66022
mMC011565	scl43962.15.1_23	NM_009269	Sptlc1	0.806938	5.82273
mMC021121	scl053610.12_290	NM_023144	Nono	0.807405	9.17729
mMC021725	scl0210105.1_89	XM_145574	C630016O21Rik	0.807425	3.07844
mMA035432	scl000958.1_18	NM_138314	Nme7	0.807908	4.14198
mMR027067	scl00224938.2_37	NM_144859	Pja2	0.807946	6.53322
mMC005305	scl18775.2.48_53	-	2610507N02Rik	0.807956	8.21148
mMC010438	scl37320.5_187	NM_026962	Kbtbd3	0.807999	9.17729
mMC004124	scl10556.1.1_1	-	1110003E12Rik	0.808102	3.68776
mCM001277	gi|21618877|gb|BC031849.1|_100_d_6_1	BC031849	Sdha	0.808319	4.66022
mMC024617	scl0104799.1_45	NM_134044	AI413782	0.808322	8.21148
mMC013529	scl51542.14.1_235	NM_178347	Cdc23	0.808324	9.17729
mMA032159	scl0003497.1_41	NM_173185	Csnk1g1	0.808405	5.28665
mMC007109	scl39097.20.1_27	NM_019702	Hbs1l	0.808503	5.82273
mMA033670	scl0001372.1_16	NM_007714	Clk4	0.808536	4.14198
mMC005697	scl34467.10_352	NM_134141	Ciapin1	0.808728	6.53322
mMC005949	scl34727.6_71	NM_181274	1200003I07Rik	0.808828	9.17729
mMA032188	scl0001949.1_5	NM_008802	Pde7a	0.808877	5.82273
mMC011973	scl50113.16.1_150	NM_016795	Srpk1	0.80889	9.17729
mMC009210	scl45841.4_210	-	6230400D17Rik	0.808977	4.66022
mCM000236	gi|21618877|gb|BC031849.1|_100_a_21_0	BC031849	Sdha	0.809018	5.28665
mMR026681	scl0078920.2_103	NM_030225	Dlst	0.809062	4.14198
mMR028708	scl0070911.2_221	NM_178621	Phyhipl	0.809128	3.07844
mMC018217	scl33279.12.1_23	NM_028131	2610510J17Rik	0.809179	4.66022
mMC017142	scl21835.21.1_1	NM_018877	Setdb1	0.809193	4.14198
mMC010399	scl30016.16_629	NM_001001335	BC052360	0.809214	8.21148
mMR028275	scl0013669.1_3	NM_010123	Eif3s10	0.809326	9.17729
mMA032420	scl0002069.1_48	AF317223	-	0.809335	7.4194
mMC011295	scl16731.18_613	NM_008765	Orc2l	0.809408	4.14198
mMR029364	scl0022651.1_8	-	Zfp125	0.809631	9.17729
mMC001834	scl52795.9.1_6	XM_129134	C130048D07Rik	0.809867	5.28665
mMC009979	scl28861.16.1_36	NM_144917	Rbed1	0.810004	3.07844
mMA032517	scl000390.1_159	NM_145960	Mtrf1	0.810015	5.82273
mMC020160	scl0227059.2_31	NM_172653	Slc39a10	0.810131	2.88302
mMC004447	scl48553.3.1_66	NM_173439	Fbxo45	0.810869	4.66022
mMC004845	scl47616.12_239	NM_021921	Mapk8ip2	0.810878	7.4194
mMC006415	scl26557.25_455	NM_011258	Recc1	0.810914	7.4194
mMR027222	scl00207213.2_277	NM_148949	Tdpoz1	0.81099	4.66022
mMO035863	scl000086.1_135_REVCOMP	-	-	0.811031	8.21148
mMR028416	scl0078543.1_127	-	B830003A16Rik	0.811084	3.68776
mMC011080	scl25970.1_446	-	C230071H17Rik	0.811159	4.66022
mMC004528	scl10612.1.1_12	-	B230107H12Rik	0.811177	8.21148
mMC026032	scl017220.2_24	NM_008568	Mcm7	0.811297	5.28665
mMR030351	scl0050793.2_215	NM_015824	Orc3l	0.811331	5.28665
mMC016411	scl45459.17_81	NM_008466	Kpna3	0.811365	6.53322
mMC021970	scl022187.2_0	NM_011664	Ubb	0.811559	4.14198
mMC014160	scl16753.12.1_7	NM_175508	D230012E17Rik	0.811582	8.21148
mMC018703	scl20532.2.1_2	-	4930500J02Rik	0.811694	9.17729
mMA032068	scl0002086.1_57	NM_025442	Alg5	0.811843	4.14198
mVI036850	21716071_6081 | Mouse cytomegalovirus 1	NC_004065	-	0.811874	6.53322
mMA033285	scl0003647.1_892	NM_009269	Sptlc1	0.811884	4.14198
mMR028895	scl0068272.1_99	NM_026650	Rbm28	0.812148	7.4194
mMC009534	scl32058.13.1_88	NM_029339	1700023O11Rik	0.812152	3.4103
mMC008219	scl22972.7.87_15	NM_026784	Pmvk	0.812175	6.53322
mCM000391	gi|21618877|gb|BC031849.1|_100	BC031849	Sdha	0.812337	7.4194
mMA032720	scl0002478.1_16	NM_152894	Pop1	0.812341	5.28665
mMC012165	scl44745.15.1_5	NM_153131	Unc5a	0.812372	5.82273
mMR026872	scl0011990.2_183	NM_009730	Atrn	0.812481	2.88302
mMC016366	scl17626.10_70	NM_023200	Ppp1r7	0.812513	3.68776
mMC020072	scl067678.4_130	NM_026309	Lsm3	0.812549	7.4194
mCM000694	gi|21618877|gb|BC031849.1|_100_d_9_1	BC031849	Sdha	0.812598	5.82273
mMC005810	scl51505.13.1_34	NM_008214	Hars	0.812602	3.68776
mMA033306	scl000457.1_5	NM_011600	Tle4	0.812875	8.21148
mMR026657	scl0073385.1_119	NM_028527	1700047I17Rik	0.812948	8.21148
mMC019596	scl0226971.13_54	NM_145516	Plekhb2	0.812964	9.17729
mMC008239	scl46899.17_73	NM_025445	Arfgap3	0.812965	8.21148
mMC006441	scl54930.9.1_1	NM_013556	Hprt1	0.812995	8.21148
mMR028953	scl00321003.2_45	NM_177310	E430012M05Rik	0.813201	2.31118
mMR030173	scl0068152.1_1	NM_026583	5830415L20Rik	0.813255	9.17729
mMC012021	scl15968.1_45	-	2310056B04Rik	0.813298	9.17729
mMA035054	scl0003023.1_84	NM_018828	Fnbp4	0.813473	4.66022
mMR028393	scl0067226.2_87	NM_133683	Tmem19	0.813605	4.66022
mMC010801	scl20329.42.1_43	NM_177214	Ascc3l1	0.813733	3.07844
mMC004266	scl49339.20_2	NM_013852	Abcf3	0.813805	6.53322
mMC002170	scl42057.12_19	NM_011710	Wars	0.813895	2.31118
mCM000200	gi|21618877|gb|BC031849.1|_100	BC031849	Sdha	0.813904	3.68776
mMC016865	scl26291.11.1_15	NM_010097	Sparcl1	0.813904	9.17729
mCP000086	gi|21070949|ref|NM_019639.2|_151	NM_019639	Ubc	0.813963	2.44658
mMC022282	scl012753.1_10	NM_007715	Clock	0.814055	7.4194
mMA033185	scl000107.1_4	BC065789	-	0.814117	4.66022
mMC013253	scl45237.1_212	XM_139187	Pcdh9	0.814277	6.53322
mMC010443	scl36442.5.5_16	NM_018757	Nme6	0.814522	8.21148
mMA032880	scl0001036.1_14	NM_133764	0610006O14Rik	0.8146	6.53322
mMA032063	scl0001398.1_18	NM_172394	Nup88	0.814608	7.4194
mMA035329	scl0003921.1_10	NM_009048	Reps1	0.814711	8.21148
mMC003527	scl3970.1.1_157	-	1700067C04Rik	0.814895	7.4194
mMC003739	scl18293.5.1_25	NM_175303	Sall4	0.814949	2.88302
mMC021602	scl0210766.8_41	NM_145956	C6.1A	0.81567	2.88302
mMC021312	scl075435.1_56	-	1700001O02Rik	0.815688	5.82273
mMR001224	scl0019647.2_60	NM_011247	Rbbp6	0.815814	8.21148
mMC002337	scl45723.1.148_13	NM_011430	Sncg	0.815846	5.28665
mMA032073	scl0001876.1_15	NM_025976	Bfar	0.815875	7.4194
mMC023090	scl027041.12_171	NM_013716	G3bp	0.815917	4.14198
mMR026439	scl0024017.2_52	NM_011883	Rnf13	0.816077	7.4194
mMA035032	scl0002719.1_103	NM_053073	Lrp8	0.816148	5.82273
mMA032339	scl0001215.1_7	NM_178045	Rassf4	0.816168	8.21148
mMR028441	scl0073469.1_73	NM_175201	Rnf38	0.816177	3.68776
mCM000695	gi|21618877|gb|BC031849.1|_100_d_3_2	BC031849	Sdha	0.816219	9.17729
mMC009213	scl24379.10.1_7	NM_008782	Pax5	0.816332	9.17729
mMC025787	scl052245.1_263	NM_175095	Commd2	0.816385	4.14198
mMA032941	scl0002398.1_44	NM_012023	Ppp2r5c	0.816694	6.53322
mMC010925	scl47095.40_145	NM_007982	Ptk2	0.816705	9.17729
mMC025038	scl0329395.1_255	-	9330112M16	0.816735	7.4194
mMC018730	scl30180.1.365_1	NM_138680	Luc7l2	0.816755	9.17729
mMC016782	scl44536.6_19	NM_010049	Dhfr	0.816945	8.21148
mMA031548	scl0001802.1_2	NM_016881	Pmm2	0.816952	4.66022
mMC023506	scl070544.3_53	NM_027457	5730437N04Rik	0.817042	8.21148
mMR029706	scl00228359.2_35	NM_146124	Arhgap1	0.817105	9.17729
mMC005912	scl45545.18.6_5	NM_007455	Ap1g2	0.817146	3.68776
mMR030271	scl0078703.1_288	XM_110478	C330013J21Rik	0.817199	2.44658
mMR029120	scl0016569.2_324	NM_008444	Kif3b	0.817239	8.21148
mMC003879	scl46859.17.1_34	NM_199198	Hdac10	0.81728	6.53322
mMR029094	scl0068695.1_200	NM_026812	1110033O09Rik	0.817406	8.21148
mMC018039	scl21849.6.80_71	XM_485277	Scnm1	0.817604	9.17729
mMC021849	scl099650.7_29	NM_025762	4933434E20Rik	0.817617	7.4194
mCP000733	gi|21618877|gb|BC031849.1|_100	BC031849	Sdha	0.817925	2.88302
mMC009081	scl52271.2_211	-	A430102J17Rik	0.817998	5.82273
mMC024989	scl058184.8_55	NM_021383	Rqcd1	0.818035	5.28665
mMC025919	scl076437.1_89	-	D11Bwg0414e	0.818184	8.21148
mMC002119	scl26453.11_0	NM_172146	Ppat	0.8182	3.4103
mMC001106	scl33934.6_92	NM_134161	Fut10	0.818232	7.4194
mMC009108	scl37825.1.2_289	NM_175390	1700049L16Rik	0.818415	5.28665
mMA032436	scl0001361.1_11	AK006294	-	0.818604	7.4194
mMC016630	scl37245.7_152	NM_172919	2210010B09Rik	0.818763	6.53322
mMC019101	scl0223499.9_30	NM_198606	Gm83	0.819034	5.28665
mMC011014	scl20654.12_238	NM_019758	Mtch2	0.81926	5.28665
mMR027839	scl00319448.2_96	NM_207636	Fndc3	0.819262	8.21148
mMC008128	scl31600.13.1_22	NM_011116	Pld3	0.81932	3.68776
mMC023911	scl0232087.7_6	NM_145569	Mat2a	0.819386	5.82273
mMC024459	scl0399568.11_99	NM_207264	BC052040	0.819424	9.17729
mMA034582	scl0001884.1_59	NM_029945	4122402O22Rik	0.819741	4.14198
mMC001903	scl36632.28.1_170	NM_011245	Rasgrf1	0.819745	8.21148
mMC001625	scl25158.13.1_97	NM_147221	Glis1	0.819936	4.14198
mMC012967	scl52064.1.1_102	NM_053135	Pcdhb10	0.819948	7.4194
mMC024808	scl075841.3_22	NM_175226	Rnf139	0.820057	8.21148
mCP000063	gi|21070949|ref|NM_019639.2|_151	NM_019639	Ubc	0.820176	3.4103
mMA035119	scl0001170.1_113	NM_175357	Crbn	0.820705	4.66022
mMC004095	scl36686.18.1_100	NM_010295	Gclc	0.820721	7.4194
mMA034728	scl0001759.1_49	NM_028611	2410091C18Rik	0.820815	4.14198
mMA031295	scl0002304.1_14	NM_008858	Prkcm	0.821005	2.44658
mMR031142	scl0066131.2_3	NM_025372	Tipin	0.821089	5.28665
mMC010775	scl25632.14_24	NM_016746	Ccnc	0.82123	4.66022
mMC010926	scl42413.14.1_7	NM_172578	C79407	0.821241	4.66022
mMA033305	scl0003444.1_11	NM_018736	Mre11a	0.821322	3.4103
mCP000273	gi|7305154|ref|NM_013556.1|_205	NM_013556	Hprt	0.821417	5.82273
mMC014377	scl37351.6_4	NM_011229	Rab5b	0.821438	3.4103
mCP001405	gi|21618877|gb|BC031849.1|_100	BC031849	Sdha	0.821549	4.14198
mMR030141	scl0071329.1_129	-	5430404N14Rik	0.821589	4.66022
mCP000065	gi|21070949|ref|NM_019639.2|_151	NM_019639	Ubc	0.821597	5.28665
mMC024736	scl073288.29_88	NM_024260	1700034M03Rik	0.821967	3.68776
mMC025802	scl013684.8_6	NM_007917	Eif4e	0.822125	7.4194
mMC021215	scl015181.3_0	NM_008228	Hdac1	0.822133	7.4194
mMA032759	scl0001839.1_337	NM_139234 XM_358769	Fgd4	0.822228	6.53322
mMC007077	scl3767.1.1_123	-	3526401B18Rik	0.82247	9.17729
mMC015893	scl52080.7.1_1	NM_026464	2410080P20Rik	0.822524	5.28665
mCM000165	gi|7305154|ref|NM_013556.1|_205_d_2_1	NM_013556	Hprt	0.82258	5.28665
mMC020997	scl072149.1_20	NM_028126	2610019A05Rik	0.82266	5.82273
mMC012439	scl17633.5.4_25	NM_177587	Aqp12	0.822949	7.4194
mMR026522	scl0067203.2_205	NM_023317	Nde1	0.822974	6.53322
mMA032520	scl000961.1_62	NM_008911	Ppox	0.823311	8.21148
mCP000251	gi|21070949|ref|NM_019639.2|_531	NM_019639	Ubc	0.823312	9.17729
mMC016975	scl42944.7.1_31	NM_177354	G630009D10Rik	0.823342	5.82273
mMC005910	scl18542.4.1_65	NM_010740	C1qr1	0.823357	6.53322
mMC018446	scl54485.6_175	NM_011081	Piga	0.823449	5.82273
mMC026261	scl0116940.11_15	NM_054089	Ncoa6ip	0.823487	7.4194
mMC019115	scl47025.7_39	NM_172817	Zfp647	0.823575	7.4194
mMC013819	scl27005.15.1_24	NM_008886	Pms2	0.823677	9.17729
mCP001232	gi|7305154|ref|NM_013556.1|_205	NM_013556	Hprt	0.823702	8.21148
mMA033096	scl0001953.1_80	NM_009210	Smarca3	0.823898	9.17729
mMC020544	scl015572.1_241	NM_010488	Elavl4	0.824192	9.17729
mMA035199	scl0003316.1_65	AK007557	-	0.824237	3.4103
mMC022512	scl026384.8_46	NM_011937	Gnpda1	0.824274	2.88302
mMC002295	scl41095.10.1_0	NM_019756	Tubd1	0.824276	7.4194
mMA035326	scl0002169.1_7	NM_013594	Mbd1	0.824675	8.21148
mCM000663	gi|7305154|ref|NM_013556.1|_205_a_35_0	NM_013556	Hprt	0.82477	9.17729
mMC024455	scl0319554.7_300	NM_145360	Idi1	0.824872	6.53322
mMC004361	scl20658.37.1_19	NM_021512	Nup160	0.824906	9.17729
mMC003253	scl30051.1.1_179	NM_016806	Hnrpa2b1	0.82496	4.14198
mMC007194	scl21997.6.1_47	NM_007639	Cd1d1	0.825242	9.17729
mMC016042	scl46231.15_279	NM_026908	Cab39l	0.825443	9.17729
mMC006421	scl52971.21.3_1	NM_007790	Cspg6	0.825475	7.4194
mMC023178	scl022147.3_29	NM_009449	Tuba7	0.825529	7.4194
mCM000122	gi|7305154|ref|NM_013556.1|_205_a_21_0	NM_013556	Hprt	0.825575	8.21148
mMC004878	scl48818.18.1_43	NM_026508	Trap1	0.825975	7.4194
mMC013763	scl49235.18_0	NM_011638	Tfrc	0.826152	5.28665
mMC022058	scl0105148.34_198	NM_172015	Iars	0.826298	9.17729
mMA031641	scl0003953.1_5	NM_145371	Eif2b1	0.826451	2.88302
mMC011104	scl39853.10_345	XM_126361	5730455P16Rik	0.826595	8.21148
mMC022437	scl067433.3_14	NM_024201	0610011N22Rik	0.826625	9.17729
mMC011083	scl20208.12.1_29	NM_008792	Pcsk2	0.826709	6.53322
mMA031911	scl0002647.1_116	NM_172701	1810007P19Rik	0.827156	9.17729
mMA032891	scl0002566.1_2	NM_021713	Myg1	0.827185	7.4194
mMR026418	scl0023856.1_90	NM_011805	Dido1	0.827269	5.28665
mMC012989	scl53186.10.89_4	NM_019428	Rpp30	0.827361	5.82273
mMC002082	scl23686.4_28	NM_029759	2410166I05Rik	0.827523	7.4194
mVI036735	9626953_5 | Abelson murine leukemia virus	NC_001499	AbMLVgp1	0.827545	3.68776
mMC001806	scl21601.6.1_41	NM_023245	Palmd	0.827589	3.68776
mMC011095	scl46752.1.555_0	-	C430014K11Rik	0.82781	9.17729
mMC019542	scl076227.1_0	-	6530403G13Rik	0.82782	5.28665
mMA033611	scl0002279.1_38	NM_029705	Mjd	0.827973	6.53322
mCM000271	gi|7305154|ref|NM_013556.1|_205_d_2_2	NM_013556	Hprt	0.828016	7.4194
mMC026008	scl074011.1_19	NM_028711	Slc25a27	0.828287	5.82273
mMC023799	scl066609.1_124	NM_133679	Cryzl1	0.828305	3.68776
mMC012461	scl32133.19.1_3	NM_001004187	2610020H08Rik	0.828335	5.28665
mMC022599	scl066960.1_15	NM_024185	2310047O13Rik	0.828395	6.53322
mMC010653	scl32345.2_264	-	4832420A03Rik	0.828544	8.21148
mMC002314	scl42114.1.155_25	-	9330161L09Rik	0.829008	7.4194
mMA031755	scl0002654.1_45	NM_010820	Mpdz	0.829086	9.17729
mMA034813	scl0002994.1_38	NM_028058	1500005J14Rik	0.829581	4.14198
mCT000141	NM_007907.9|chr10|+|81013523|81013782_1	NM_007907	Eef2	0.829714	9.17729
mMC022158	scl066797.3_51	NM_001004357	Cntnap2	0.829823	5.28665
mMC017197	scl32090.6_89	NM_011247	Rbbp6	0.829872	5.82273
mMC014193	scl21819.1_4	NM_181409	BC051083	0.829891	8.21148
mMC012956	scl46726.18_201	NM_008732	Slc11a2	0.829967	7.4194
mMR030615	scl00102414.1_23	NM_007713	Clk3	0.830127	4.66022
mMR028193	scl0015516.2_121	NM_008302	Hspcb	0.830212	3.68776
mMC017320	scl48228.1.533_108	-	9430029E18Rik	0.830347	4.66022
mMC002540	scl46394.9_511	NM_033602	Peli2	0.830391	6.53322
mMR028087	scl0066223.2_60	NM_025430	Mrpl35	0.830404	6.53322
mMC006301	scl19113.7_232	NM_010902	Nfe2l2	0.830412	9.17729
mMC002264	scl41127.15.1_23	NM_030096	Ddx52	0.83059	7.4194
mMA034757	scl0003297.1_15	NM_010902	Nfe2l2	0.830606	9.17729
mMA032670	scl0004058.1_1	NM_153599	Cdk8	0.830685	7.4194
mMR027276	scl0077900.1_198	-	6720473M11Rik	0.83078	8.21148
mMC024859	scl018087.13_25	NM_010918	Nktr	0.830836	5.28665
mMR028692	scl0056422.1_70	NM_019702	Hbs1l	0.83091	8.21148
mMC006036	scl25150.3.1_106	-	4930407G08Rik	0.831037	4.14198
mCP000601	gi|21618877|gb|BC031849.1|_100	BC031849	Sdha	0.83122	4.14198
mMC020344	scl067738.10_4	NM_026352	Ppid	0.831354	5.28665
mMR026370	scl0021969.2_45	NM_009408	Top1	0.83152	8.21148
mMA034831	scl0002424.1_618	NM_025609	Map3k7ip1	0.831648	4.66022
mMR026398	scl0066610.1_317	NM_025659	Abi3	0.831657	8.21148
mMC015597	scl48263.32_138	XM_128374	Zfp294	0.831698	5.28665
mCM000764	gi|7305154|ref|NM_013556.1|_205_d_6_0	NM_013556	Hprt	0.831915	9.17729
mMR029339	scl0066818.2_109	NM_172396	9130011J15Rik	0.83192	9.17729
mMR030698	scl0021411.1_230	NM_013836	Tcf20	0.832118	8.21148
mMC018712	scl33880.11_117	NM_033560	D8Ertd531e	0.832148	5.28665
mMR029047	scl0014391.2_124	NM_010249	Gabpb1	0.832151	6.53322
mMA032177	scl0001019.1_73	NM_026159	0610039N19Rik	0.832279	9.17729
mMA034947	scl0001977.1_31	NM_022994	Dap3	0.832412	3.68776
mMA035063	scl0002657.1_5	BC050854	-	0.832494	9.17729
mMC013113	scl32350.23.1_118	NM_027256	2610034N24Rik	0.832569	8.21148
mCM000644	gi|7305154|ref|NM_013556.1|_205_d_3_2	NM_013556	Hprt	0.832689	5.82273
mMC013055	scl53393.10_649	NM_197993	Rbm21	0.83272	8.21148
mMC004018	scl42241.12.20_18	NM_008992	Abcd4	0.832766	5.28665
mMC016147	scl26437.6.1_53	NM_007683	Cenpc1	0.832837	7.4194
mMR026495	scl0058249.2_204	NM_021438	Fibp	0.832851	7.4194
mMC022147	scl073126.1_135	-	3110038A09Rik	0.832973	8.21148
mMC001139	scl22540.1_171	-	D230015J17Rik	0.83302	7.4194
mMC003267	scl22588.2.3131_13	NM_001004367	Cxxc4	0.833038	8.21148
mCM000329	gi|7305154|ref|NM_013556.1|_205_a_42_2	NM_013556	Hprt	0.833226	7.4194
mMC003172	scl32040.11.1_26	NM_016754	Mylpf	0.833385	9.17729
mMA033512	scl0002832.1_59	NM_008974	Ptp4a2	0.833525	6.53322
mMC017426	scl29766.14.1_89	NM_011906	Tpra40	0.833555	6.53322
mMC022842	scl066366.11_67	NM_025516	Sdbcag84	0.833653	9.17729
mMA031714	scl0001954.1_0	NM_028460	3110045G13Rik	0.833807	8.21148
mMC024483	scl021406.1_63	NM_011544	Tcf12	0.833899	5.82273
mMC019427	scl014204.4_298	NM_010215	Il4i1	0.833914	7.4194
mMC024552	scl026413.2_16	NM_011949	Mapk1	0.834049	9.17729
mMA033728	scl0001885.1_11	NM_145480	Rfc4	0.834049	9.17729
mMR030562	scl00224530.2_232	NM_153151	Acat3	0.834164	9.17729
mMA035194	scl0001308.1_133	AK046434	-	0.834315	9.17729
mMR027617	scl00100226.2_4	NM_133887	Stx12	0.834414	7.4194
mMC019463	scl072415.3_82	NM_028232	Sgol1	0.834512	8.21148
mMC016671	scl16191.8_301	NM_013835	Ssa2	0.834831	5.28665
mMC005371	scl49311.6_124	NM_013506	Eif4a2	0.835138	7.4194
mMA033318	scl0003092.1_40	AF411517	-	0.835242	5.82273
mMC021992	scl0214931.6_73	XM_128530	Fbxl16	0.835851	7.4194
mMR030044	scl0011931.2_36	NM_009721	Atp1b1	0.83606	4.66022
mMC022818	scl0212307.7_1	NM_153058	Mapre2	0.836269	5.82273
[truncated: 178 more rows]
