# Supplementary material for: The Level of the Transcription Factor Pax6 Is Essential for Controlling the Balance between Neural Stem Cell Self-Renewal and Neurogenesis
Source: PLoS Genet. 2009 Jun 12;5(6):e1000511. doi: 10.1371/journal.pgen.1000511 (PMC2686252; doi:10.1371/journal.pgen.1000511)
Supplement: Table S3 — Microarray analysis of altered mRNA levels in the E12.5 Sey/Sey cortex, compared to wild-type littermates. (0.19 MB XLS) [file pgen.1000511.s005.xls]

## Sheet: Down in sey null
Supplementary Table 3: Microarray analysis of altered mRNA levels in the E12.5 Sey/Sey cortex, compared to wild-type littermates
The sets of genes significantly up- and down-regulated in the E12.5 cortex are shown, identified at a 0.1 FDR using the significance analysis of microarrays algorithm.
GENES DOWNREGULATED IN THE SEY/SEY CORTEX AT E12.5
Probe	Probe Name	Accession	Symbol	Fold Change	False discovery rate
mMC018592	scl53254.5_108	NM_015826	Dmrt1	0.220481	0
mMC006515	scl33281.4.1_129	NM_029297	Dncl2b	0.277061	0
mMC013650	scl48864.3.1_54	NM_134110	Kcne2	0.316229	0
mMR030715	scl0021808.2_65	NM_009367	Tgfb2	0.3333	0
mMC014427	scl17091.1_54	-	A430105J06Rik	0.347571	0.220834
mMR029647	scl0066643.1_330	NM_025681	Lix1	0.399921	0
mMC023773	scl012389.5_102	NM_007616	Cav1	0.40837	0
mMC005127	scl54919.12_462	NM_010211	Fhl1	0.408786	0
mMC008549	scl21773.4.1_83	NM_013821	Hsd3b6	0.428283	0
mMC011060	scl25608.1_526	-	AI746471	0.430406	1.51429
mMA033990	scl0004165.1_41	NM_175174	Klhl5	0.431467	0
mMC017630	scl25611.2_611	NM_010243	Fut9	0.434828	0
mMC014278	scl28969.2_698	NM_009717	Neurod6	0.435604	0.412774
mMC005804	scl51076.3.1_0	NM_025681	Lix1	0.437568	0
mMC016878	scl51871.1.1_203	-	AB023957	0.438827	0
mMC006853	scl51074.6_288	NM_025681	Lix1	0.439816	2.28943
mMC019719	scl074181.2_41	-	2310024H09Rik	0.442997	0.412774
mMC006467	scl35555.13_67	XM_486240	5730485H21Rik	0.443402	0
mMC017596	scl27450.3.1_90	XM_485664	A830023I12Rik	0.448615	0
mMC017804	scl53253.2.1_47	NM_177360	Dmrt3	0.451669	0
mMC021450	scl022446.4_19	NM_011727	Xlr3b	0.454579	2.28943
mMO036475	IGHV1S42|D13202|Ig_heavy_variable_1S42_216	D13202	IGHV1S42	0.46267	0.220834
mMC022315	scl0319558.2_12	-	B130023L16Rik	0.463167	0
mMC023155	scl066643.1_7	NM_025681	Lix1	0.46695	0
mMC013229	scl46654.8.1_7	NM_021391	Ppp1r1a	0.480468	0.671739
mMC012204	scl48500.22_173	NM_021301	Slc15a2	0.491257	3.90543
mMR029616	scl0013813.2_225	NM_010136	Eomes	0.494595	0
mMC007982	scl24842.10.1_114	NM_011270	Rhced	0.498774	0
mMC016471	scl48614.17_462	NM_173379	Leprel1	0.503337	0
mMC016025	scl30798.9_425	NM_015814	Dkk3	0.507461	0
mMR031075	scl0066643.1_65	NM_025681	Lix1	0.507582	0
mMR028383	scl0018027.1_124	NM_010905	Nfia	0.508868	3.90543
mMC011315	scl52209.6.1_16	NM_013697	Ttr	0.509382	0
mMC019055	scl015494.1_95	XM_131133	Hsd3b3	0.513002	0.412774
mMC025773	scl0103098.12_230	NM_175328	Slc6a15	0.516408	1.81663
mMC022090	scl056791.4_30	NM_019949	Ube2l6	0.520866	0
mMC012119	scl25260.1.865_261	NM_010905	Nfia	0.531333	0
mMR026993	scl0074954.1_285	NM_029131	4930503E14Rik	0.534434	9.00358
mMC019444	scl077610.1_29	-	C330002G04Rik	0.538172	0
mMC002653	scl18848.9_9	NM_025675	5730421E18Rik	0.543055	6.10039
mMC023593	scl0320333.4_19	NM_177135	D830030K20Rik	0.543353	7.27392
mMC005304	scl30925.5.1_14	NM_008219	Hbb-bh1	0.543841	2.28943
mMC024826	scl015126.2_17	NM_010405	Hba-x	0.544043	1.51429
mMC023483	scl0381714.5_277	NM_198666	MGC58177	0.546795	0.412774
mMR029481	scl0071778.2_172	NM_175174	Klhl5	0.551737	0.220834
mMR001218	scl00394435.1_2	NM_145079	Ugt1a6	0.551739	0
mMC021922	scl075026.2_29	-	4930466F19Rik	0.556124	0.671739
mMC001847	scl17236.9.1_1	NM_029301	1700009P17Rik	0.560657	0
mMC025137	scl071811.1_102	-	2610027H17Rik	0.561705	0.220834
mMC022906	scl077446.4_269	NM_175256	9530025L16Rik	0.565321	0
mMC021158	scl018163.25_164	NM_008729	Catnd2	0.565399	1.15093
mMC022587	scl020377.12_22	NM_013834	Sfrp1	0.566058	6.10039
mMC009745	scl26341.19_325	NM_008926	Prkg2	0.569426	6.10039
mMC008309	scl39516.6_65	NM_172947	2600001B17Rik	0.569947	0
mMC018961	scl50371.1.1_156	XM_139711	Arid1b	0.57451	0.220834
mMR030713	scl0015493.2_185	NM_153193	Hsd3b2	0.577303	1.81663
mMR026170	scl00404291.1_700	NM_207548	V1rd22	0.577842	0
mMC003106	scl31153.10.1_27	NM_020599	Rlbp1	0.579755	0
mMC022171	scl017748.3_145	NM_013602	Mt1	0.581432	9.00358
mMC026038	scl012614.2_32	NM_009886	Celsr1	0.581616	1.51429
mMC025058	scl078734.1_102	-	8030402F09Rik	0.582238	0.671739
mMC023845	scl027062.1_219	NM_012061	Cadps	0.58283	6.10039
mMC004202	scl37246.1.1_51	XM_486197	5730601F06Rik	0.583124	0
mMR029740	scl0071025.1_169	-	4933402C05Rik	0.584647	0
mMC025842	scl0330557.1_168	-	D930020L01	0.587981	3.90543
mMC026045	scl074978.1_15	XM_137221	4930503E15Rik	0.589426	0
mMC001880	scl19749.5.1_9	NM_008579	Meig1	0.589715	0
mMC016307	scl44805.3_51	NM_031166	Idb4	0.590688	7.27392
mMC002983	scl28129.1_67	NM_021457	Fzd1	0.591198	9.00358
mMC010861	scl30021.2_671	NM_030024	E130201N16Rik	0.591447	9.00358
mMR030649	scl0066360.1_93	-	2310002J21Rik	0.591604	3.08917
mMC005358	scl22640.2_1	NM_009718	Neurog2	0.592947	0.220834
mMC016418	scl19085.2_285	NM_010894	Neurod1	0.594371	7.27392
mMC022824	scl0207683.7_143	NM_170599	Igsf11	0.5961	0
mMA033778	scl0002281.1_5	NM_201357	D12Ertd604e	0.604359	3.08917
mMA032971	scl0001995.1_3	NM_009801	Car2	0.606595	0.412774
mMC007236	scl23378.7_207	NM_009801	Car2	0.607963	1.51429
mMR029624	scl0013531.2_165	NM_007887	Dub1	0.608212	1.51429
mMC003935	scl35866.6.1_92	NM_177702	4833427G06Rik	0.608249	0.220834
mMC022170	scl099327.2_34	-	AW120700	0.610749	0.671739
mMR027586	scl0017841.1_127	NM_008647	Mup2	0.611887	7.27392
mMC012007	scl21235.24_380	NM_029895	BC026657	0.611905	1.51429
mMC024324	scl073703.7_136	XM_489583	Dppa2	0.612204	3.08917
mMO035839	scl000085.1_5_REVCOMP	-	-	0.61338	1.15093
mMC010571	scl27774.14_45	NM_175174	Klhl5	0.614574	7.27392
mMR028985	scl0078887.1_118	NM_030207	2310047I15Rik	0.616118	1.81663
mMA032605	scl0003267.1_39	BC036965	-	0.618127	3.90543
mMC010163	scl15790.11_410	NM_009367	Tgfb2	0.618388	1.51429
mMC003720	scl39561.1.345_162	-	C230060L03Rik	0.619214	0
mMC013144	scl20633.35.1_246	NM_172668	Lrp4	0.619821	3.90543
mMC020986	scl0213262.16_329	NM_178673	Fstl5	0.626371	1.15093
mMC005079	scl37102.1.1_24	NM_146868	Olfr894	0.633586	1.81663
mMC020221	scl0226025.7_51	NM_177341	Trpm3	0.634787	3.90543
mMC005387	scl49280.2_239	NM_173379	Leprel1	0.635888	0
mMC015728	scl42654.8_377	NM_145441	Ubxd4	0.63937	1.51429
mMC009952	scl40757.3.1_234	NM_009217	Sstr2	0.640145	1.15093
mMC010495	scl54562.12.1_64	NM_009653	Alas2	0.64089	1.81663
mMR026218	scl0075963.1_123	-	5033421C21Rik	0.642707	0
mMR028889	scl0071781.2_8	NM_027921	Slc16a14	0.642962	0
mMR030016	scl00380752.1_280	NM_201357	Tssc1	0.643155	7.27392
mMC021553	scl067557.3_10	NM_026235	5430431G03Rik	0.643887	6.10039
mMO035351	scl000085.1_5	NM_029044	4930449E07Rik	0.647652	0.412774
mMC015751	scl24421.8.1_15	XM_355478	1110017D15Rik	0.650432	3.08917
mMC005623	scl40342.32_22	NM_011856	Odz2	0.650953	0
mMC001137	scl53284.1.1_224	-	2900017F05Rik	0.656946	0
mMR030828	scl0020871.1_53	NM_020572	Aurkc	0.657595	6.10039
mMC025519	scl027083.2_48	NM_021365	Xlr4	0.659266	7.27392
mMR027716	scl00319775.1_8	-	E330037M01Rik	0.660219	3.08917
mMA033682	scl0004175.1_57	BC026739	-	0.662289	2.28943
mMC004062	scl51012.2.1_3	-	2610019E17Rik	0.663193	3.90543
mMC009811	scl28685.4.1_25	NM_009527	Wnt7a	0.66405	9.00358
mMC010095	scl53276.1.1_285	NM_177341	Trpm3	0.664691	2.28943
mMR028254	scl0020356.1_230	NM_009154	Sema5a	0.665185	0
mMR029121	scl0068190.1_26	XM_489578	5330426P16Rik	0.667005	1.51429
mMC008087	scl44012.3.1_39	-	A330048O09Rik	0.667145	7.27392
mMC007025	scl23954.2.7_15	NM_177670	A630048M13Rik	0.668659	3.08917
mMC009094	scl53845.5.4_30	XM_205287	Pcdh19	0.670633	3.90543
mMC011040	scl25286.3.1_269	NM_175647	Dmrta1	0.671938	7.27392
mMC014542	scl20303.17.1_101	NM_009086	Rpo1-2	0.672276	3.90543
mMC016865	scl26291.11.1_15	NM_010097	Sparcl1	0.673134	7.27392
mMC019398	scl0235442.1_8	NM_173413	Rab8b	0.673273	1.81663
mMC022031	scl073170.1_63	NM_028456	Rwdd3	0.674157	2.28943
mMR028354	scl0067459.2_215	NM_026171	Nvl	0.675961	7.27392
mMA034492	scl0002452.1_0	NM_030690	Rai14	0.676367	0
mMC011575	scl17094.4_151	XM_136506	E130106K10Rik	0.678111	1.15093
mMR029565	scl0019820.1_259	NM_011276	Rnf12	0.678259	1.81663
mMC019733	scl015387.16_11	NM_025279	Hnrpk	0.678709	0
mMC023289	scl011651.1_99	NM_009652	Akt1	0.67921	3.90543
mMC021596	scl077515.1_116	-	9330187F13Rik	0.680067	3.90543
mMC019852	scl0231070.23_161	NM_153526	Insig1	0.682689	2.28943
mMC024670	scl067368.1_6	-	1700129I04Rik	0.683445	2.28943
mMC007925	scl21700.7.1_0	XM_131115	1700027A23Rik	0.683449	3.08917
mMR028453	scl00378466.1_82	NM_194351	9330175B10Rik	0.683831	3.90543
mMC011692	scl26440.1.1796_1	-	AW125296	0.685923	7.27392
mMC023347	scl018606.1_11	NM_015744	Enpp2	0.688956	0
mMC010148	scl35771.8.1_41	XM_134948	2410076I21Rik	0.689261	6.10039
mMR029432	scl0072464.1_181	-	2610040L17Rik	0.69054	0.671739
mMC017984	scl18474.14.1_84	NM_021546	Apba2bp	0.690665	2.28943
mMA032563	scl000230.1_44	NM_182809	Ntrk3	0.691033	3.08917
mMO036173	IGKV4-73|AJ231216|Ig_kappa_variable_4-73_18	AJ231216	IGKV4-73	0.691914	3.90543
mMA033364	scl0002746.1_10	BC014290	Nfib	0.692609	7.27392
mMC011875	scl29180.1.209_0	-	9330117B14	0.692831	0
mMC003271	scl24466.5.1_20	NM_027041	1700003M02Rik	0.693196	6.10039
mMC022376	scl0320951.8_63	NM_177298	9030221M09Rik	0.69328	3.08917
mMA031595	scl000431.1_1	NM_133216	Xpnpep1	0.693884	6.10039
mMC023732	scl0319865.1_73	NM_177023	E130114P18Rik	0.694793	6.10039
mMC017369	scl42470.1.1_108	-	4930423H22Rik	0.695484	3.08917
mMR026184	scl00330281.1_98	-	9330117B14	0.695906	0.220834
mMC022069	scl014184.21_7	NM_008010	Fgfr3	0.698367	0.220834
mMC004457	scl20398.7_21	NM_025475	2410007P03Rik	0.698603	0
mMC010975	scl40059.14.1_12	NM_027963	1700019F09Rik	0.698769	6.10039
mMR026203	scl0019317.2_19	NM_021881	Qk	0.699499	7.27392
mMR030588	scl0018140.1_119	NM_010931	Uhrf1	0.700629	0
mMC018144	scl42164.2.1_27	-	4930474N09Rik	0.700919	0.412774
mMC014971	scl13792.1.1_225	NM_153179	Pkhd1	0.70155	7.27392
mMA035473	scl00064.1_2	NM_025533	Nosip	0.70187	0.671739
mMC023239	scl0223332.14_5	NM_198024	C130037N17Rik	0.702254	1.15093
mMC000957	scl42977.2.1_43	-	2900006K08Rik	0.702275	9.00358
mMR028555	scl0020983.2_127	NM_009308	Syt4	0.703868	0.220834
mMC016853	scl34036.2.1_51	-	2900016B01Rik	0.706591	6.10039
mMR027005	scl0066161.2_298	NM_025390	Pop4	0.709184	1.81663
mMC015319	scl18097.20.1_19	NM_010081	Dst	0.709589	9.00358
mMC002859	scl13707.1.1_0	-	5033403E17Rik	0.710386	1.81663
mMR028651	scl00259002.1_48	NM_147000	Olfr173	0.710482	3.08917
mMR027771	scl0075533.2_243	NM_080637	Nme5	0.711167	3.90543
mMC018999	scl43541.11_168	XM_127534	3110001E11Rik	0.711171	6.10039
mMC025743	scl019063.8_2	NM_008917	Ppt1	0.711986	1.51429
mMR029023	scl0071811.1_289	-	2610027H17Rik	0.713139	3.90543
mMR027426	scl00380608.1_88	NM_147155	Tagap	0.71352	1.51429
mMC005862	scl52525.2.463_15	NM_028263	2610306H15Rik	0.713596	6.10039
mMA034070	scl0001306.1_20	NM_016776	Mybbp1a	0.714246	0.412774
mMA031640	scl0004086.1_48	NM_178446	BC013481	0.715662	1.51429
mMA032374	scl0003791.1_56	NM_175328	Slc6a15	0.717001	0
mMA032251	scl0001654.1_9	NM_145999	Rhot2	0.717752	1.81663
mMC021612	scl0319410.1_95	-	D730027C18Rik	0.717807	1.81663
mMR027847	scl00107505.1_2	-	Neurod5	0.719374	0.412774
mMO036407	IGHV1S136|AF304557|Ig_heavy_variable_1S136_154	AF304557	IGHV1S136	0.720337	9.00358
mMR029536	scl0074034.1_260	NM_028726	4632404H12Rik	0.720802	6.10039
mMR029052	scl00209416.1_66	NM_173747	Gpkow	0.722136	0
mMC005314	scl45807.2_494	NM_175264	4931406H21Rik	0.722248	0.671739
mMA032780	scl0001473.1_76	NM_009477	Upp1	0.722411	3.90543
mMC018037	scl23329.1.1_6	-	C630040K21Rik	0.723244	6.10039
mMC016696	scl51546.7.1_73	NM_080637	Nme5	0.723564	2.28943
mMC023466	scl019826.1_22	NM_009070	Rnps1	0.72491	6.10039
mMC016604	scl34972.1_446	-	D930029E11Rik	0.725308	2.28943
mMC001593	scl9647.1.1_36	-	1700085B13Rik	0.725586	3.90543
mMR031094	scl0084704.1_29	NM_033174	Snurf	0.72704	0.671739
mMC010058	scl16962.5.1_10	NM_020604	Jph1	0.727358	6.10039
mMR026631	scl00320951.1_53	NM_177298	9030221M09Rik	0.728117	0.671739
mMC022458	scl018574.14_254	NM_008800	Pde1b	0.728378	7.27392
mMA032163	scl0001849.1_2273	AK031598	-	0.729489	3.90543
mMC008280	scl11818.4.1_27	-	4931402H11Rik	0.729698	3.08917
mMA032623	scl0001890.1_71	NM_007757	Cpox	0.729733	2.28943
mMC005273	scl18129.10.1_91	XM_129694	Efhc1	0.730124	1.15093
mMC014831	scl44228.1.74_105	NM_020034	Hist1h1b	0.730396	7.27392
mMC019276	scl019175.6_47	NM_008946	Psmb6	0.730557	6.10039
mMR030169	scl0077014.1_407	-	2700079J08Rik	0.731702	9.00358
mMR027632	scl0076895.2_316	NM_029791	Bicd2	0.732564	3.08917
mMC022246	scl0258418.1_214	NM_146426	Olfr469	0.733005	0.220834
mMR030291	scl0016367.2_199	NM_010570	Irs1	0.73333	1.15093
mMR031033	scl00229694.2_93	NM_173787	AI504432	0.73446	9.00358
mMC008534	scl21619.3_301	NM_007901	Edg1	0.734544	1.15093
mMC014274	scl47406.11_619	NM_148938	Slc1a3	0.7354	0.220834
mMC021991	scl0102103.2_25	NM_001005863	Mtus1	0.735668	1.51429
mMC004995	scl35675.3_27	NM_173413	Rab8b	0.737037	1.51429
mMC018593	scl25445.6.1_2	NM_178756	E130309F12Rik	0.737496	3.90543
mMC001848	scl26145.2.1_116	XM_132351	4930562A09Rik	0.738052	0
mMA034149	scl0003753.1_11	NM_144516	Zmynd11	0.738187	3.08917
mMC004581	scl45855.30.1_12	XM_127606	Ttc18	0.738703	3.90543
mMC014630	scl40751.1_9	NM_023372	Rpl38	0.739086	9.00358
mMC012202	scl43494.1.37_14	-	4930563N14Rik	0.739612	0
mMC009933	scl45220.1.1_140	-	9430027J11Rik	0.740796	9.00358
mMC000920	scl52486.1_37	NM_177603	Frat2	0.741048	6.10039
mMO036331	IGHV1S16|K00604|Ig_heavy_variable_1S16_234	K00604	IGHV1S16	0.741604	6.10039
mMO036478	IGHV1S135|AF304556|Ig_heavy_variable_1S135_43	AF304556	IGHV1S135	0.743157	9.00358
mMC010726	scl20479.1.60_10	NM_025403	Nola3	0.743319	2.28943
mMC017517	scl23113.7.1_10	NM_010801	Mlf1	0.743531	9.00358
mMA032677	scl0003140.1_11	AF483482	-	0.743861	9.00358
mMR029918	scl0015387.1_0	NM_025279	Hnrpk	0.744291	1.15093
mMC008884	scl33740.2.1_19	-	2310073E15Rik	0.744311	9.00358
mVI036836	9626958_329 | Murine leukemia virus	NC_001501	MLVgp1	0.744734	3.90543
mMC025955	scl072838.2_224	-	2810482M11Rik	0.745049	7.27392
mMA033349	scl0002288.1_35	NM_145441	Ubxd4	0.745292	3.90543
mMC005723	scl49163.4.1_325	NM_177093	C330018J07Rik	0.745294	7.27392
mMC016438	scl20561.14_317	NM_173749	E430002G05Rik	0.745515	1.15093
mMA031520	scl000320.1_35	NM_013768	Skb1	0.746422	2.28943
mMR027782	scl0021420.2_250	NM_009335	Tcfap2c	0.746455	6.10039
mMC019746	scl098415.8_27	NM_175294	8430423A01Rik	0.74717	6.10039
mMC007089	scl35950.2_277	NM_007551	Blr1	0.747287	2.28943
mMC011981	scl28385.5_137	NM_009829	Ccnd2	0.748055	9.00358
mMR028241	scl0019727.2_202	NM_011266	Rfxank	0.748346	7.27392
mMC011399	scl38615.9_364	NM_146008	E430026E19Rik	0.748786	9.00358
mMR027945	scl0020646.1_10	NM_013670	Snrpn	0.749171	0.412774
mMC007677	scl8833.1.1_25	NM_146733	Olfr482	0.749296	6.10039
mMA035071	scl0003235.1_40	NM_025576	2810004N20Rik	0.749543	6.10039
mMA032991	scl00031.1_17	NM_182995	6330503K22Rik	0.749841	3.08917
mMC003522	scl34507.6.1_110	NM_021390	Sall1	0.750016	7.27392
mMC022988	scl020713.12_51	NM_009250	Serpini1	0.75044	9.00358
mMC018391	scl31944.1.1_329	-	9230118N17Rik	0.750872	1.81663
mMC023608	scl067332.3_15	NM_026095	Snrpd3	0.75129	0.220834
mMA032779	scl000883.1_39	NM_198127	Abi2	0.751335	3.90543
mMC010470	scl20414.10.1_11	XM_283757	Gtl7	0.751367	7.27392
mMA033919	scl0002821.1_1	-	-	0.752293	1.81663
mMC009678	scl20594.3_2	NM_007442	Alx4	0.752557	3.08917
mMC004097	scl20428.3.1_133	NM_177157	Gchfr	0.752839	6.10039
mMC022806	scl022297.2_158	NM_011684	V1ra2	0.754216	6.10039
mMC018912	scl076699.3_27	-	1700003I16Rik	0.75489	3.08917
mMC024255	scl0328049.1_1	-	C130090J04	0.755119	7.27392
mMR030185	scl0053973.1_93	NM_017396	Cyp3a41	0.755179	7.27392
mMC022527	scl018286.15_28	NM_013615	Odf2	0.755382	0.671739
mMC025444	scl0228410.3_8	NM_145529	Cstf3	0.756231	0.412774
mMC002794	scl32695.9.13_0	NM_025533	Nosip	0.756534	9.00358
mMA035123	scl0001077.1_623	NM_028990	8430437G11Rik	0.756676	2.28943
mMR027499	scl0054371.1_300	NM_018763	Chst2	0.756808	9.00358
mMR028325	scl0074665.1_81	NM_029044	4930449E07Rik	0.757195	3.90543
mMC009659	scl51657.9.1_30	NM_134130	Abhd3	0.75759	3.90543
mMC018882	scl31069.1.112_64	NM_146616	Olfr305	0.758351	7.27392
mMA032307	scl0002962.1_181	AK005373	-	0.75893	1.51429
mMC026075	scl012890.1_4	NM_009946	Cplx2	0.759254	3.90543
mMC014160	scl16753.12.1_7	NM_175508	D230012E17Rik	0.760137	0
mMA032016	scl0002220.1_34	NM_021522	Usp14	0.760189	3.90543
mMC003403	scl45372.3_35	NM_026331	Mscp	0.763088	3.90543
mMC018735	scl36199.13.1_81	NM_181816	4933401K09Rik	0.763195	9.00358
mMA032715	scl0002351.1_28	NM_146034	Mgea6	0.763539	1.81663
mMC014002	scl31423.8.1_54	NM_021293	Cd33	0.763816	6.10039
mMC022187	scl022341.7_14	NM_009506	Vegfc	0.76567	3.90543
mMC004478	scl16261.2_128	NM_134438	Gpr37l1	0.767216	0.671739
mMC011969	scl24756.9.1_15	NM_008546	Mfap2	0.767484	7.27392
mMC009476	scl29667.6_8	NM_011498	Bhlhb2	0.768345	3.90543
mMR028123	scl0093840.1_217	NM_033509	Ltap	0.768721	3.90543
mMA033871	scl0003025.1_26	NM_178382	Flrt3	0.76997	2.28943
mMO036427	IGHV1S37|M13789|Ig_heavy_variable_1S37_136	M13789	IGHV1S37	0.770149	0
mMR029507	scl0020771.1_0	NM_009268	Spt2	0.771437	9.00358
mMA033866	scl0002561.1_38	NM_010247	G22p1	0.771999	9.00358
mMC023779	scl0381522.12_2	NM_198660	E230008N13Rik	0.772553	1.81663
mCA000639	gi|30794511|ref|NM_013551.1|_496_REVCOMP	NM_013551	Hmbs	0.772641	6.10039
mMA032118	scl0001777.1_1	NM_010140	Epha3	0.773906	1.81663
mMA033873	scl000929.1_30	NM_145079	Ugt1a6	0.774381	3.90543
mMC026408	scl069430.3_20	-	1700048O20Rik	0.774645	6.10039
mMC023694	scl074839.2_170	-	5730577E14Rik	0.77547	3.08917
mMR028351	scl00114670.1_275	-	4930573O21Rik	0.77711	3.08917
mMC018815	scl16997.2.188_20	-	1110008H02Rik	0.777858	6.10039
mMA032339	scl0001215.1_7	NM_178045	Rassf4	0.778267	3.90543
mMR028366	scl0053379.2_22	NM_016806	Hnrpa2b1	0.778561	9.00358
mMR027813	scl0018286.1_11	NM_013615	Odf2	0.779131	3.90543
mMC021616	scl0381715.2_202	-	4930572O03Rik	0.779132	0.671739
mMC007323	scl17015.7_667	NM_025300	Mrpl15	0.781118	9.00358
mMC014230	scl24168.21.1_2	XM_131465	1810054D07Rik	0.782028	7.27392
mMR030033	scl00242747.1_237	NM_198619	MGC67181	0.782127	2.28943
mMA032707	scl000494.1_44	AK052138	-	0.783528	3.90543
mMC005928	scl7556.1.1_218	NM_146826	Olfr969	0.783559	9.00358
mMC022549	scl076831.1_27	-	2900022L22Rik	0.783825	6.10039
mMA032166	scl000395.1_15	NM_134079 NM_007411	Adk	0.783927	9.00358
mMC017387	scl43262.30_332	NM_178681	Dgkb	0.784443	6.10039
mMR029064	scl00319760.1_199	-	D130020L05Rik	0.784657	7.27392
mMA034121	scl0004063.1_90	BC029088	0610039G24Rik	0.784974	0.412774
mMR029629	scl0021774.1_70	-	Tex42	0.785253	3.90543
mMC023294	scl0232966.2_262	XM_149897	Zfp114	0.785536	6.10039
mMA035407	scl000163.1_1	BC030943	-	0.785544	6.10039
mMR030114	scl0022439.2_187	NM_023500	Xkh	0.785835	6.10039
mMA033439	scl0002321.1_0	BC050856	-	0.785884	3.90543
mMA034840	scl0002763.1_362	NM_009861	Cdc42	0.786345	7.27392
mMC024540	scl019822.7_223	NM_011278	Rnf4	0.789875	0.220834
mMC007736	scl36624.10.1_0	NM_008880	Plscr2	0.790658	2.28943
mMC006746	scl21824.4.1_15	NM_153513	BC028528	0.79191	9.00358
mMC012689	scl19604.5.1_174	XM_283704	4933434I06Rik	0.791962	2.28943
mMA032792	scl0003785.1_123	NM_177017	6430590A10Rik	0.792097	0.220834
mMC025216	scl0234214.11_51	XM_486103	9430041O17Rik	0.792278	7.27392
mMC014700	scl19112.1.2271_33	XM_485010	2510042P03Rik	0.79266	7.27392
mMC012733	scl18458.8.1_0	NM_008180	Gss	0.793022	9.00358
mMC007718	scl46724.2_224	-	5330439K02Rik	0.793082	3.90543
mMA032981	scl0002861.1_207	-	-	0.793266	7.27392
mCP000757	gi|30794511|ref|NM_013551.1|_496	NM_013551	Hmbs	0.793662	9.00358
mMC020518	scl019358.2_23	NM_009010	Rad23a	0.794672	3.90543
mMA034312	scl0002095.1_21	NM_144901	D3Jfr1	0.795087	7.27392
mMC022791	scl0320769.2_141	NM_177256	Prdx6-rs1	0.795248	3.90543
mMR030004	scl00113864.1_280	NM_053237	V1rc7	0.795308	3.08917
mMC004342	scl42600.5.1_65	XM_126830	2410004P03Rik	0.795635	7.27392
mMO036429	IGHV1S113|L33954|Ig_heavy_variable_1S113_110	L33954	IGHV1S113	0.795696	3.08917
mMC019567	scl074968.1_84	-	4930465M20Rik	0.795896	9.00358
mMC001049	scl22980.22.1_86	NM_013691	Thbs3	0.797492	6.10039
mMO036034	mtDNA_ND2	-	-	0.798199	3.08917
mMC010411	scl48017.27.8_120	NM_009154	Sema5a	0.798464	1.15093
mMA035166	scl0002704.1_3	NM_181406	Rarsl	0.799486	7.27392
mMC019561	scl052530.1_22	NM_026631	Nola2	0.802786	9.00358
mMR029655	scl0020474.2_115	NM_011382	Six4	0.80306	9.00358
mMC018114	scl40505.4.1_100	-	1700046C09Rik	0.803354	9.00358
mMA034516	scl0001866.1_6	NM_025345	0610037P05Rik	0.804715	6.10039
mMR030532	scl0018016.2_287	NM_010898	Nf2	0.804913	6.10039
mMR026824	scl0074352.2_103	NM_023750	Zfp84	0.806412	7.27392
mMC007282	scl24613.3.1_107	NM_175157	2610204G22Rik	0.806613	3.90543
mMC002631	scl18600.25_375	NM_013822	Jag1	0.807341	3.08917
mMC015578	scl47278.57_323	XM_196130	4432411E13Rik	0.808128	3.08917
mMC011007	scl21963.5_3	NM_018804	Syt11	0.808395	1.81663
mMA032128	scl0001665.1_20	NM_011269	Rhag	0.808777	7.27392
mMC023219	scl069888.8_37	XM_135403	Cyp2c66	0.808821	3.90543
mMR030100	scl0078510.1_253	-	3110098I04Rik	0.810853	0.220834
mMA033472	scl0002015.1_328	NM_145820	2810471M23Rik	0.811384	3.90543
mMA032816	scl000440.1_111	NM_008139	Gnaq	0.811716	7.27392
mMC005461	scl41623.29.1_289	NM_008029	Flt4	0.812155	3.08917
mMA032416	scl0003124.1_0	NM_009715	Atf2	0.812741	7.27392
mMO036387	IGKV4-79|AJ231214|Ig_kappa_variable_4-79_9	AJ231214	IGKV4-79	0.812853	6.10039
mMC018259	scl24829.3_156	NM_009924	Cnr2	0.813173	9.00358
mMC011095	scl46752.1.555_0	-	C430014K11Rik	0.813342	7.27392
mMC024056	scl011758.1_35	NM_007453	Prdx6	0.813425	3.90543
mMR030955	scl0069304.1_181	-	1700001A13Rik	0.813791	3.90543
mMR026547	scl00320769.2_0	NM_177256	Prdx6-rs1	0.815575	1.81663
mMC002875	scl29797.1_34	XM_489143	1600020E01Rik	0.815814	3.90543
mMC024275	scl066916.1_19	NM_025843	Ndufb7	0.817284	3.90543
mMR028243	scl0018432.2_5	NM_016776	Mybbp1a	0.817298	7.27392
mMA033442	scl0003778.1_17	BC055044	-	0.817302	3.90543
mMR029931	scl0021877.1_66	NM_009387	Tk1	0.818638	3.90543
mMR028422	scl00404313.1_31	NM_207553	Olfr251	0.819509	9.00358
mMC019834	scl069507.5_48	-	1700030G06Rik	0.820539	2.28943
mMC020251	scl067134.7_2	NM_024193	Nol5a	0.820802	2.28943
mMO036459	IGKV5-45|AJ235974|Ig_kappa_variable_5-45_8	AJ235974	IGKV5-45	0.821139	9.00358
mMA034878	scl0002528.1_296	NM_009640	Agpt	0.821663	0.412774
mMC006741	scl39970.10.1_46	NM_011569	Tekt1	0.822701	3.90543
mMR029313	scl0022755.1_133	NM_009567	Zfp93	0.823291	3.90543
mMC021124	scl068366.2_30	-	0610039G24Rik	0.828119	7.27392
mMA033829	scl0003500.1_0	AK005998	-	0.829313	9.00358
mMR026487	scl00353208.1_64	-	2810021G02Rik	0.832792	7.27392
mMA035034	scl0003661.1_1612	NM_017464	Nedd9	0.834567	7.27392
mMC004505	scl17915.13.1_28	NM_007561	Bmpr2	0.834981	7.27392
mMA033355	scl000680.1_0	NM_009010	Rad23a	0.83644	1.81663
mMR030298	scl0070101.1_3	NM_024442	Cyp4f16	0.836795	7.27392
mMR027691	scl0094284.1_120	NM_145079	Ugt1a6	0.837231	6.10039
mMC014782	scl52748.5.1_9	NM_028411	2900055D14Rik	0.839005	6.10039
mMC025324	scl070465.11_30	NM_027432	2610312E17Rik	0.83942	9.00358
mMC002464	scl33943.1.1_200	-	5430430B14Rik	0.842086	1.15093
mMC001538	scl32254.1.1_75	NM_147048	Olfr652	0.842791	3.08917
mMC009781	scl48736.7.1_328	XM_148595	E030019O05	0.842979	6.10039
mMR030064	scl00225215.1_56	NM_198609	BC003885	0.845194	9.00358
mMA033456	scl000416.1_19	AK049709	-	0.845642	1.81663
mMC021111	scl067988.9_60	NM_198295	A730024F05Rik	0.846333	6.10039
mMC016794	scl20190.8.1_11	NM_025314	Hars2	0.851422	9.00358
mMC015418	scl6689.1.1_19	NM_146528	Olfr860	0.855386	7.27392
mMC005559	scl52380.1.2_114	-	4930535F04Rik	0.856909	7.27392
mMA032976	scl00036.1_15	NM_026498	Mrps11	0.857223	7.27392
mMC017152	scl51027.6.1_221	NM_020487	Prss21	0.860503	7.27392
mMC019751	scl077652.1_16	NM_029952	Zfp422-rs1	0.862396	7.27392
mMA031830	scl000522.1_26	NM_134129	Prp19	0.863583	3.08917
mMA032856	scl0003803.1_4	NM_133672	Vps26	0.869131	7.27392
mCM001325	gi|8850233|ref|NM_013684.1|_234_a_35_0	NM_013684	Tbp	0.869588	9.00358

## Sheet: Up in sey null
Supplementary Table 3: Microarray analysis of altered mRNA levels in the E12.5 Sey/Sey cortex, compared to wild-type littermates
The sets of genes significantly up- and down-regulated in the E12.5 cortex are shown, identified at a 0.1 FDR using the significance analysis of microarrays algorithm.
GENES UPREGULATED IN THE SEY/SEY CORTEX AT E12.5
Probe	Probe Name	Accession	Symbol	Fold Change	False discovery rate
mMC019104	scl080744.2_8	NM_030560	BC003993	15.7595	0
mMC026214	scl080744.4_37	NM_030560	BC003993	9.0364	0
mMR028157	scl0080744.1_301	NM_030560	BC003993	3.33566	0
mMC013059	scl30418.7_5	NM_023048	Asb4	3.28064	0
mMA034294	scl0003045.1_120	NM_008077	Gad1	2.96341	0
mMC005996	scl42911.1.2608_77	-	E530011G23Rik	2.80175	0
mMC013455	scl43468.7_336	NM_021459	Isl1	2.71297	0
mMC008361	scl29296.3.1_251	NM_010056	Dlx5	2.66095	0
mMC005890	scl19144.1.1_93	-	B130054P17	2.61641	0
mMA033710	scl0001022.1_64	NM_023048	Asb4	2.57254	0
mMC011839	scl42790.6_48	NM_010052	Dlk1	2.54338	0
mMC006005	scl29298.3_504	XM_489124	Shhrs	2.5375	0
mMC004467	scl30317.1.2_215	-	C130093G08Rik	2.53669	0.671739
mMC016014	scl6439.1.1_330	NM_009576	Zic4	2.49847	0
mMC010344	scl42917.1.3233_121	-	A930035E12Rik	2.49407	0
mMC021540	scl0237159.1_2	NM_146237	BC024537	2.47846	0
mMC019288	scl0108768.2_149	-	5730522G15Rik	2.43858	0
mMR027677	scl0072932.1_309	-	2900019G14Rik	2.41666	2.28943
mMR031016	scl00246317.2_110	NM_144946	Neto1	2.38087	0
mMC007123	scl20813.21_155	NM_008077	Gad1	2.31376	0
mMC024977	scl068160.1_11	NM_007496	Atbf1	2.25531	0
mMC005685	scl20799.4_384	NM_010053	Dlx1	2.22398	0
mMO035955	scl000014.1_409_REVCOMP	-	-	2.21095	0
mMO035931	scl000012.1_223_REVCOMP	-	-	2.17875	0
mMC024850	scl012842.26_28	NM_007742	Col1a1	2.17101	9.00358
mMC017441	scl42787.13.1_20	NM_144513	Gtl2	2.16006	0
mMC013795	scl42905.1.1_172	-	B230375D24Rik	2.1569	0
mMC007412	scl40057.1_173	NM_008744	Ntn1	2.13333	0
mMC023807	scl058801.3_94	NM_021451	Pmaip1	2.12061	0.379114
mMC015157	scl33925.5.1_11	NM_031374	Tex15	2.08808	0
mMC010318	scl44473.1.1_89	NM_008242	Foxd1	2.07668	0.379114
mMC020321	scl018516.1_119	NM_016768	Pbx3	2.06687	0
mMC012602	scl54999.4_50	NM_028325	Zcchc12	2.06277	0.379114
mMC011993	scl30260.1_4	-	Copg2as2	2.02874	9.00358
mMC020543	scl018616.1_273	NM_008817	Peg3	2.0286	0
mMC018641	scl42783.1_729	-	1110006E14Rik	2.01791	0
mMR001457	scl0080892.2_161	NM_030708	Zfh4	1.98313	0
mMR029695	scl0017294.1_5	NM_008590	Mest	1.97668	0
mMC002881	scl30334.1.1_64	-	6330436F06Rik	1.97103	0
mMO035566	scl000012.1_223	NM_144513	Gtl2	1.95557	0
mMC014792	scl46532.2.592_15	NM_027265	2810004A10Rik	1.94527	2.28943
mMC025084	scl0232333.16_2	NM_178703	Slc6a1	1.93991	0.379114
mMC006228	scl30437.5_22	NM_007631	Ccnd1	1.92927	0
mMC011305	scl54248.9.17_2	NM_016697	Gpc3	1.92637	1.15093
mMC008565	scl42777.4_81	-	B830012L14Rik	1.92042	0
mMR026230	scl0018111.2_84	NM_010923	Nnat	1.92015	0
mMC016134	scl53389.1.1_236	-	Ahnak	1.90941	6.10039
mMC011652	scl36704.11_601	NM_008262	Onecut1	1.90913	1.15093
mMC025564	scl013723.9_229	NM_010330	Emb	1.90216	0
mMC018188	scl26582.30.1_36	NM_172710	2310045A20Rik	1.89341	0
mMR027520	scl0077766.2_236	NM_023876	Elp4	1.86788	0
mMC011706	scl49721.2.1_195	-	3110005L21Rik	1.86756	0
mMC005769	scl26886.1_238	-	5830411I20	1.855	0
mMC024210	scl098496.1_28	NM_001003948	AL024069	1.84013	0
mMC021258	scl018933.1_11	NM_011127	Prrx1	1.83771	0
mMC024692	scl012443.1_0	NM_007631	Ccnd1	1.83579	0
mMC018709	scl21737.4_335	NM_133859	Olfml3	1.83037	2.28943
mMC007840	scl37654.3_4	NM_008553	Ascl1	1.83008	0
mMC010560	scl34835.2_621	-	2900073C17Rik	1.82869	0
mMC002206	scl25458.10.1_3	NM_172693	Galnt12	1.82566	0
mMC018843	scl40779.40.1_7	-	1700029K01Rik	1.81727	0
mMR030527	scl0012443.2_42	NM_007631	Ccnd1	1.80673	0
mMA033130	scl0002702.1_3805	AK083781	-	1.80267	0
mMR028450	scl00101179.1_301	-	6430519N07Rik	1.79799	0
mMC010215	scl31838.2_538	NM_008003	Fgf15	1.79239	9.00358
mMC023484	scl023792.26_1	NM_011780	Adam23	1.79144	1.81663
mMC015298	scl26306.1.1_82	-	2900063K03Rik	1.78601	0
mMC013505	scl48884.2_65	NM_016967	Olig2	1.7856	0
mMC021812	scl018424.1_30	NM_144841	Otx2	1.78056	0.671739
mMC023964	scl074612.1_22	-	4833410I11Rik	1.77599	0
mMR028786	scl0014484.1_28	-	Gcap4	1.77122	0
mMC018108	scl40873.2_406	NM_025404	Arfl4	1.75844	0
mMR028104	scl0075745.1_310	-	Rian	1.75814	0
mMC005982	scl21216.1.1627_35	-	6330404F12Rik	1.75724	0
mMC001667	scl29243.5.1_44	XM_133029	3110069A13Rik	1.74001	0
mMR026509	scl00231290.1_1831	NM_173403	E130304D01	1.73841	1.15093
mMC019344	scl067414.12_0	NM_024200	Mfn1	1.73354	1.81663
mMC024781	scl0399613.1_313	-	D030047M17Rik	1.72613	1.15093
mMC004774	scl25657.15_226	NM_009822	Cbfa2t1h	1.71975	0
mMC021499	scl026941.6_202	NM_012030	Slc9a3r1	1.71021	0.671739
mMC015127	scl34760.11.1_14	NM_013494	Cpe	1.70066	0
mMC023511	scl060596.1_31	NM_021896	Gucy1a3	1.7001	3.90543
mMC014186	scl24655.6_237	NM_178406	Gpr153	1.69732	0
mMO035398	scl000014.1_409	NM_144513	Gtl2	1.6889	1.15093
mMC014471	scl23407.11_189	NM_030708	Zfhx4	1.68705	1.15093
mMR028940	scl00192216.1_279	NM_138751	Tm4sf10	1.6866	0.671739
mMC023098	scl018578.10_49	NM_019840	Pde4b	1.68351	0
mMO035616	scl000073.1_22	NM_178072	Glcci1	1.67474	1.15093
mMC004941	scl23318.1.1728_257	-	D230021J17Rik	1.66914	0
mMC006199	scl26300.20.1_6	NM_009158	Mapk10	1.66568	3.08917
mMC020350	scl0353213.16_260	NM_133236	Glcci1	1.66374	0
mMR030515	scl0012824.2_219	NM_031163	Col2a1	1.6633	3.08917
mMC005489	scl30340.1.690_66	-	6720467L15Rik	1.66053	0.379114
mMC010400	scl35477.18.1_6	NM_022319	Clstn2	1.64777	7.27392
mMC003915	scl35592.12.1_46	NM_009130	Scg3	1.64423	0
mMC006114	scl20801.11.1_31	NM_025633	Metapl1	1.63875	0.379114
mMC006102	scl50398.9.1_11	NM_008532	Tacstd1	1.63724	3.08917
mMR028152	scl00235582.1_109	NM_174846	6230410P16Rik	1.635	0
mMC021490	scl0268903.1_0	NM_173440	Nrip1	1.63498	0
mMC004245	scl48135.4.1_204	NM_177355	Plcxd3	1.63395	0
mMC018544	scl24235.8_240	NM_019967	Dbccr1	1.62953	0
mMC016962	scl36627.12_44	NM_009576	Zic4	1.62871	0.379114
mMC009538	scl27884.17.1_26	NM_007765	Crmp1	1.62869	0
mMC001697	scl38698.8_214	NM_007725	Cnn2	1.62821	0
mMR028506	scl00217944.1_86	NM_175930	Rapgef5	1.62475	0.379114
mMC006721	scl48832.3.4_9	NM_008791	Pcp4	1.62458	0
mMC016746	scl53763.13_504	NM_007603	Capn6	1.62432	0
mMC012606	scl42789.1.791_155	NM_144513	Gtl2	1.62319	0
mMA035009	scl0001786.1_59	AK085322	-	1.6189	0
mMC002182	scl49720.1.1_123	XM_488523	BC016608	1.61799	1.15093
mMC011576	scl25790.8_644	NM_177735	C130036G08	1.61728	3.90543
mMC008179	scl37523.1.1_132	-	2900074G08Rik	1.61657	2.28943
mMC002356	scl42692.15_77	NM_175930	Rapgef5	1.61372	0
mMC012823	scl40975.9.1_20	NM_019877	Copz2	1.59099	1.51429
mMC021698	scl0379043.2_16	NM_198193	Raet1e	1.58755	7.27392
mMC013704	scl14354.1.1_206	-	D1Ertd471e	1.58748	0.671739
mMR027106	scl0013640.1_290	NM_010109	Efna5	1.57753	0
mMC025312	scl022773.4_294	NM_009575	Zic3	1.57657	0.671739
mMC015611	scl38186.13.1_2	XM_125520	Phactr2	1.57603	1.81663
mMC009023	scl39596.8.1_118	NM_033373	Krt1-23	1.56647	0.671739
mMC020835	scl074194.1_11	NM_028810	Rhoe	1.5656	0
mMC005556	scl37512.1_639	-	A830061P03Rik	1.56175	6.10039
mMO036006	scl000073.1_22_REVCOMP	-	-	1.55951	7.27392
mMC001789	scl53863.5.1_114	-	A230078I01Rik	1.55385	0
mMR027276	scl0077900.1_198	-	6720473M11Rik	1.55357	1.81663
mMC011039	scl22603.4.1012_0	NM_020265	Dkk2	1.55207	6.10039
mMC018545	scl48782.9_164	NM_025821	Carhsp1	1.55038	0
mMC023196	scl014009.13_0	NM_007960	Etv1	1.54102	0.220834
mMR031219	scl00170772.1_76	NM_133236	Glcci1	1.54065	1.51429
mMC003091	scl44032.1.1_40	-	9930104M19Rik	1.53859	3.90543
mMC022999	scl012476.8_4	NM_009842	Cd151	1.53757	0.379114
mMR026302	scl0018508.2_208	NM_013627	Pax6	1.53743	2.28943
mMC005137	scl10302.1.1_41	-	6330442E02Rik	1.53693	1.51429
mMR027904	scl0018933.1_65	NM_011127	Prrx1	1.53654	0
mMC023054	scl0109552.5_10	NM_025618	Sri	1.53168	6.10039
mMR030604	scl0012476.2_68	NM_009842	Cd151	1.52777	1.51429
mMC019764	scl0319613.1_56	NM_178765	5730410E15Rik	1.52684	7.27392
mMC006743	scl43358.6_360	NM_016677	Hpcal1	1.52634	2.28943
mMC003000	scl21577.11_122	NM_153118	2610318I01Rik	1.5263	2.28943
mMC012484	scl49680.14.1_14	NM_172963	1110012J17Rik	1.52575	0
mMC014131	scl41119.5.1_82	-	1500016L03Rik	1.52402	3.08917
mMC018720	scl19912.17.1_2	NM_010165	Eya2	1.52318	3.90543
mMR027096	scl0069354.1_68	NM_027052	Slc38a4	1.51847	1.51429
mMC010174	scl21665.7.1_0	XM_289885	0610005A07Rik	1.51642	2.28943
mMR029785	scl0078928.2_109	NM_133779	Pigt	1.51628	3.90543
mMC002743	scl47377.1_418	-	B130021B11Rik	1.51523	0.671739
mMC011363	scl23227.1.764_2	-	D930002L09Rik	1.51417	9.00358
mMC015444	scl54254.1.1_174	NM_177032	A630012P03Rik	1.5112	1.51429
mMC021551	scl0241568.2_6	NM_178725	6430556C10Rik	1.49743	7.27392
mMC025902	scl076915.3_6	NM_029797	2610034E18Rik	1.49547	0
mMC004899	scl49723.1_245	-	6430537K16Rik	1.49515	2.28943
mMC014515	scl31333.17.1_37	NM_013643	Ptpn5	1.49119	9.00358
mMR028040	scl0016403.2_78	NM_008397	Itga6	1.48701	0.671739
mMC024796	scl072043.2_38	XM_358343	Sulf2	1.48608	1.51429
mMR029640	scl0050927.2_48	NM_016777	Nasp	1.4858	0
mMC019938	scl0231290.3_233	NM_173403	E130304D01	1.4851	1.51429
mMC009449	scl45926.20.1_29	NM_144844	Pcca	1.48423	0
mMC003668	scl54614.3.110_133	NM_011712	Wbp5	1.48328	1.81663
mMC009071	scl29297.1.2_237	-	2900009C24Rik	1.48205	2.28943
mMC016140	scl49667.33.1_65	NM_008984	Ptprm	1.47867	0
mMC007705	scl18902.11_4	NM_023876	Elp4	1.47833	1.15093
mMA032652	scl0001582.1_20	NM_008165	Gria1	1.47768	7.27392
mMC021717	scl012308.1_237	NM_007586	Calb2	1.47699	0.220834
mMC013216	scl24153.17_322	NM_173400	6230416J20Rik	1.47658	3.08917
mMC022725	scl011906.16_208	NM_007496	Atbf1	1.47586	3.08917
mMC018847	scl48947.1_406	-	D130020G16Rik	1.47414	9.00358
mMC007691	scl6858.1.1_118	NM_010025	Dcx	1.47147	1.15093
mMC007102	scl26213.1.3_304	XM_489103	A230057G18Rik	1.46614	0.671739
mMC010703	scl24999.4_423	NM_008506	Lmyc1	1.46316	7.27392
mMC019123	scl38077.4.1_28	NM_009413	Tpd52l1	1.46162	6.10039
mMC013419	scl36816.23_421	NM_020043	Nope	1.46087	0
mMR027043	scl0052502.1_65	NM_025821	Carhsp1	1.46064	0
mMC023377	scl070455.2_3	-	2610203C20Rik	1.45958	7.27392
mMC004385	scl22182.1.1_18	-	3110080O07Rik	1.45923	0
mMR026146	scl0012380.1_18	NM_009817	Cast	1.45906	3.90543
mMC019999	scl027877.2_206	-	D1Ertd471e	1.4584	1.15093
mMA034654	scl0001101.1_11	NM_010056	Dlx5	1.45606	3.08917
mMR029789	scl0073442.2_226	NM_175199	Hspa12a	1.45531	6.10039
mMR027116	scl00109624.1_38	NM_145575	Cald1	1.45449	2.28943
mMC015182	scl30734.8.1_4	NM_016669	Crym	1.45269	3.90543
mMC025363	scl011735.19_2	NM_009670	Ank3	1.45147	0.379114
mMR029950	scl00271564.2_122	XM_488526	D330038K10Rik	1.4507	0
mMC010708	scl52097.15_214	NM_028707	Psd2	1.45057	0
mMC007541	scl54637.2_201	NM_026239	Tmem35	1.44884	1.51429
mMC020074	scl0319524.1_107	-	D130016B08Rik	1.44812	1.81663
mMC016081	scl52332.22_483	NM_175199	Hspa12a	1.4474	1.15093
mMC017003	scl16496.1_30	NM_177305	Arl7	1.44693	0
mMC024484	scl012484.2_55	NM_009846	Cd24a	1.44608	0
mMC020695	scl0215449.1_111	NM_024457	Rap1b	1.44436	3.90543
mMC011395	scl20556.1_230	-	2900019G14Rik	1.44165	0
mMR026375	scl0018708.1_307	NM_011085	Pik3r1	1.44027	0
mMC001101	scl26323.5.1_40	NM_139198	Plac8	1.44022	0
mMR028904	scl0012831.1_231	NM_015734	Col5a1	1.43888	7.27392
mMC025179	scl067071.16_11	NM_025949	Rps6ka6	1.43744	9.00358
mMC023387	scl068180.6_62	XM_131537	6430559E15Rik	1.43602	9.00358
mMC015425	scl26212.7_90	XM_489103	A230057G18Rik	1.43524	3.08917
mMC008384	scl16804.56_40	NM_007737	Col5a2	1.43522	3.90543
mMC013268	scl31743.5.1_44	NM_177312	6330408A02Rik	1.43367	3.90543
mMC006886	scl44357.1.1_160	NM_177004	A430090L17Rik	1.43289	1.51429
mMC002135	scl22712.11_130	NM_172685	Slc25a24	1.43277	0
mMC025751	scl018542.3_8	NM_008788	Pcolce	1.43169	9.00358
mMC020922	scl073061.6_43	XM_486751	3110007F17Rik	1.43128	3.08917
mMC004784	scl44196.14_393	-	Lrrc16	1.4305	0.379114
mMR026987	scl0015312.2_169	NM_008251	Hmgn1	1.42997	3.90543
mMR031145	scl0058801.2_320	NM_021451	Pmaip1	1.42978	9.00358
mMC019539	scl0384009.6_207	NM_027450	Glipr2	1.42806	3.90543
mMC021386	scl068178.1_250	-	4933421H10Rik	1.42802	7.27392
mMR027630	scl0012443.2_180	NM_007631	Ccnd1	1.42779	0
mMC013810	scl52279.13_643	NM_011546	Zfhx1a	1.42594	0.671739
mMC018708	scl28675.1.1_200	-	6230400G14Rik	1.42566	0.379114
mMC017898	scl22674.5.18_162	NM_028044	Cnn3	1.42562	0.379114
mMC009190	scl32600.10_229	NM_008071	Gabrb3	1.42489	0.671739
mMC007996	scl22608.9.31_66	NM_010703	Lef1	1.42369	6.10039
mMC013451	scl38906.1.1_117	-	2610202C22Rik	1.42299	1.81663
mMC006823	scl21468.19.1_13	NM_008642	Mttp	1.42108	0.220834
mMA034707	scl0001093.1_24	AF103877	-	1.42048	2.28943
mMC000801	scl44387.13_320	NM_152804	Plk2	1.41793	7.27392
mMR027569	scl0013003.1_276	XM_488510	Cspg2	1.41715	1.81663
mMC004736	scl30364.24.1_5	NM_053242	Foxp2	1.41657	0
mMC021383	scl0227210.1_76	XM_149022	9630037P07Rik	1.41647	6.10039
mMC010724	scl22174.1_318	-	C130089K02Rik	1.41608	0
mMR029677	scl0017708.1_269	-	mt-Co1	1.41527	0
mMC024258	scl0226829.2_26	-	C130080N23Rik	1.41429	1.81663
mMC000827	scl26588.10.546_100	NM_144945	Lgi2	1.4139	3.90543
mMC004218	scl29415.27.1_0	NM_011216	Ptpro	1.41334	3.90543
mMA033776	scl000274.1_354	NM_144925	Tnrc6	1.41086	0
mMC015377	scl17488.7_66	NM_145977	2210413P12Rik	1.40794	1.81663
mMC003981	scl36692.6.1_3	NM_007555	Bmp5	1.40789	9.00358
mMC016099	scl49449.1.769_0	NM_172961	Abat	1.40585	1.15093
mMC014092	scl49108.1.216_103	-	7330412A13Rik	1.40469	0.220834
mMC014387	scl16744.12_327	XM_129814	3222401M22Rik	1.4041	0.220834
mMC002133	scl22473.6.1_75	XM_357332	4921517B04Rik	1.40329	1.81663
mMC014891	scl25963.1.1_27	-	3110001N23Rik	1.40274	0.671739
mMR029085	scl0013193.1_96	NM_010025	Dcx	1.40215	1.51429
mMC007694	scl49065.9.1_50	NM_026402	Apg3l	1.40103	7.27392
mMC007707	scl36332.17_16	NM_007614	Catnb	1.39992	6.10039
mMR030907	scl0012046.1_196	NM_007535	Bcl2a1c	1.39847	3.90543
mMC019071	scl25451.20.1_292	NM_010569	Invs	1.39804	0.379114
mMA035239	scl0003826.1_18	NM_173751	Ilvbl	1.39719	0.220834
mMC020305	scl0117173.1_27	-	2810411E12Rik	1.39371	2.28943
mMC019885	scl018573.1_0	NM_016744	Pde1a	1.39358	3.90543
mMC024101	scl019876.3_41	NM_019413	Robo1	1.3929	6.10039
mMC022186	scl017936.1_8	NM_008667	Nab1	1.39111	1.51429
mMC019696	scl054381.6_56	NM_018755	Pgcp	1.39031	1.15093
mMR029471	scl0017345.1_1	XM_133912	Mki67	1.39012	6.10039
mMC006472	scl42069.1.3655_15	NM_176964	A130014H13Rik	1.38871	1.15093
mMC014885	scl19993.2_312	NM_009508	Viaat	1.38867	7.27392
mMC006173	scl21988.12.1_0	NM_007529	Bcan	1.38759	0
mMC003864	scl33753.14_134	NM_007509	Atp6v1b2	1.38741	0
mMR027462	scl00319504.2_83	NM_176930	C130076O07Rik	1.38653	3.08917
mMC011679	scl37659.18.259_11	NM_011631	Tra1	1.38526	2.28943
mMC009807	scl18420.2_47	NM_016916	Blcap	1.38438	3.08917
mMC017216	scl46082.11_140	NM_009366	Tgfb1i4	1.38435	0.671739
mMR029006	scl0014933.2_154	NM_008194	Gyk	1.38388	0
mMR031117	scl0075763.2_15	NM_198005	4833418A01Rik	1.38275	2.28943
mMC005614	scl29429.7_143	NM_010128	Emp1	1.38264	9.00358
mMC025178	scl067703.15_75	NM_026324	Kirrel3	1.38214	3.90543
mMC005295	scl42202.13_201	NM_011479	Sptlc2	1.38106	0
mMC024905	scl0268777.1_108	XM_484423	A930012M17	1.38065	0
mMC025048	scl0380905.12_12	XM_354818	LOC380905	1.38059	3.90543
mMR030370	scl0070898.1_35	-	4921525B02Rik	1.37988	2.28943
mMC020684	scl0231570.7_47	XM_132207	A830010M20Rik	1.37956	1.15093
mMC020313	scl0330260.1_61	NM_183308	Pon2	1.37753	0.220834
mMO035743	scl000079.1_3_REVCOMP	-	-	1.37723	9.00358
mMR028829	scl0017909.2_304	NM_019472	Myo10	1.37643	3.90543
mMC007731	scl34761.1_326	-	9330197I21Rik	1.37269	7.27392
mMR029321	scl0056491.1_59	NM_019806	Vapb	1.37255	3.90543
mMC012184	scl37589.32_358	NM_018797	Plxnc1	1.37193	0
mMR029631	scl0014568.1_110	NM_008111	Gdi2	1.37117	1.15093
mMC020782	scl028033.1_31	-	D2Wsu131e	1.37084	3.08917
mMC014068	scl52324.1_167	-	A830046J09Rik	1.3699	0.379114
mMC019381	scl014432.1_11	NM_008083	Gap43	1.36845	0
mMR030836	scl00229841.1_110	NM_173762	Cenpe	1.36832	0
mMC012408	scl48366.16_155	NM_018784	Siat10	1.36764	1.81663
mMO035853	mmu-miR-100.miRNA-Tagged-Template	-	-	1.36748	6.10039
mMC014335	scl50397.16.1_74	NM_008628	Msh2	1.36664	7.27392
mMC004287	scl11904.1.1_12	-	5430420F09Rik	1.36613	2.28943
mMR026970	scl0014481.1_2	-	Gcap27	1.36309	0.671739
mMC005566	scl33299.10_656	NM_173016	AI427515	1.36246	6.10039
mMC009408	scl51209.3_225	NM_178280	Sall3	1.36129	2.28943
mMR001234	scl00260315.1_244	AK053042	-	1.36011	0.671739
mMC024581	scl0332937.2_30	NM_198960	Tcfap2e	1.35837	7.27392
mMC004498	scl33272.2_257	-	D930007M16Rik	1.35776	7.27392
mMC012395	scl15746.12.1_68	NM_153137	6030423D04Rik	1.35545	7.27392
mMC012093	scl35097.1.1_70	-	2610319H10Rik	1.35467	3.90543
mMR031136	scl0067896.2_111	NM_026439	2610001E17Rik	1.35409	3.08917
mMR030346	scl0054683.2_242	NM_012021	Prdx5	1.35391	6.10039
mMC005853	scl32691.14.1_24	NM_011565	Tead2	1.35262	1.15093
mMC004432	scl32772.2_90	-	4930505M18Rik	1.35224	3.90543
mMC016249	scl42902.22_42	NM_172544	Nrxn3	1.35148	6.10039
mMC015579	scl38108.3_14	XM_282904	C030003D03Rik	1.35148	3.90543
mMC005267	scl54673.1_134	NM_138742	Nap1l3	1.35058	3.08917
mMC002391	scl35220.27_681	NM_021544	Scn5a	1.35017	3.08917
mMC024458	scl020112.1_15	NM_011299	Rps6ka2	1.3501	0
mMR029700	scl00268515.2_81	NM_198423	BC060615	1.34982	9.00358
mMC020483	scl066743.1_68	NM_025739	4931406I20Rik	1.34916	3.08917
mMC014291	scl40787.10.7_5	NM_025894	Psmd12	1.34832	0
mMC006831	scl48784.1.1_147	NM_172961	Abat	1.34792	9.00358
mMC010108	scl27954.15_253	NM_172993	Zfp512	1.34769	3.08917
mMC014769	scl45880.8.1_22	NM_011243	Rarb	1.34295	7.27392
mMC025328	scl099003.2_10	XM_130565	4732486I23Rik	1.34293	1.81663
mMC019366	scl072865.1_125	NM_028375	2900027G03Rik	1.34123	3.90543
mMC012347	scl50606.7.1_142	NM_009168	Shd	1.34031	6.10039
mMC003705	scl17079.14_45	NM_011935	Esrrg	1.33995	0.379114
mMC023255	scl0277414.7_122	XM_203859	Tp53i11	1.339	2.28943
mMC019551	scl070361.1_127	NM_027400	Lman1	1.33896	9.00358
mMC014780	scl33270.1.1_296	-	A130010C12Rik	1.3387	0.671739
mMR026482	scl0051810.1_209	NM_016805	Hnrpu	1.33831	1.51429
mMC021143	scl093707.1_102	NM_033582	Pcdhgc4	1.33812	1.51429
mMC006540	scl31408.4_131	NM_030693	Atf5	1.33678	6.10039
mMC018105	scl20175.1.1_43	NM_016889	Insm1	1.33601	9.00358
mMC018168	scl33036.2.115_8	-	4930488B01Rik	1.33598	6.10039
mMC022884	scl0240263.2_0	NM_173423	Fem1c	1.33573	2.28943
mMC004140	scl19226.19.3_22	NM_020296	Rbms1	1.33458	7.27392
mMR030928	scl0060596.1_205	NM_021896	Gucy1a3	1.33441	0
mMA032795	scl000789.1_3	BC046300	Myo1b	1.3344	7.27392
mMR026507	scl0014228.2_173	NM_010219	Fkbp4	1.3343	0.671739
mMC005015	scl48318.8.1_149	-	8030451O07Rik	1.33411	7.27392
mMR026371	scl0017998.1_88	-	Nedd10	1.33326	7.27392
mMR030225	scl0068799.1_251	NM_178615	Rgmb	1.33303	0.379114
mMR026969	scl0018573.1_106	NM_016744	Pde1a	1.33171	7.27392
mMC000991	scl21259.14_115	NM_026162	Plxdc2	1.33101	3.90543
mMC003863	scl47657.13.70_30	NM_016843	Sca10	1.33063	0.671739
mMC023673	scl052187.5_16	NM_027491	Rragd	1.33028	9.00358
mMC011067	scl30835.15.1_19	XM_358897	Stk33	1.32955	1.81663
mMR029623	scl0054132.2_227	NM_016861	Pdlim1	1.32952	6.10039
mMA033862	scl0002671.1_55	NM_025500	Mrpl37	1.32941	1.81663
mMC012296	scl39968.13_19	XM_484044	BC011467	1.32881	7.27392
mMC018372	scl24033.7.1_11	NM_025500	Mrpl37	1.32719	3.08917
mMC025024	scl022381.3_136	NM_011712	Wbp5	1.32512	7.27392
mMC025391	scl019047.11_32	NM_013636	Ppp1cc	1.32426	2.28943
mMC001065	scl42796.25_96	XM_127139	Eml1	1.32386	3.08917
mMC015477	scl16502.1.45_71	NM_008299	Dnajb3	1.32363	0
mMA032562	scl0001179.1_28	NM_026637	A030007L17Rik	1.32259	9.00358
mMC025790	scl050918.1_76	NM_016969	Myadm	1.32186	9.00358
mMC023664	scl076693.2_66	-	2010204O13Rik	1.32133	3.90543
mMR029748	scl00212531.2_67	NM_172507	Sh3bgrl2	1.32126	7.27392
mMA034918	scl0002091.1_237	AK036018	-	1.32098	0.379114
mMC026113	scl072608.4_0	-	2700069I18Rik	1.31876	2.28943
mMC016739	scl24011.4.1_9	NM_024198	Gpx7	1.3182	0
mMR029010	scl00232341.1_311	NM_198703	Prkwnk1	1.31772	9.00358
mMC024624	scl0108052.2_15	NM_028122	Slc14a1	1.31693	7.27392
mMC006244	scl29411.4.6_15	NM_019946	Mgst1	1.31687	3.08917
mMA034659	scl0003072.1_33	NM_016768	Pbx3	1.31621	2.28943
mMA034446	scl0003760.1_927	NM_198093	Elmo1	1.31615	6.10039
mMC007886	scl40512.21.1_20	NM_016672	Ddc	1.31606	7.27392
mMC004159	scl29881.14.1_1	NM_007599	Capg	1.31582	3.90543
mMC013476	scl40826.8.1_20	NM_172567	Mettl2	1.31547	0.671739
mMA034173	scl0002817.1_41	NM_007983	Faf1	1.31544	1.81663
mMR029851	scl0066686.2_263	NM_025705	Dcbld1	1.3153	0.671739
mMA034990	scl0002927.1_17	NM_212444	Gyk	1.31527	1.81663
mMC010002	scl46883.13_90	XM_194983	A730032D07Rik	1.31507	1.15093
mMC018702	scl29109.11_491	NM_018810	Mkrn1	1.31454	0.379114
mMC021201	scl0108927.4_201	NM_175386	2810489O06Rik	1.31416	1.51429
mMR027345	scl0050884.1_187	NM_016965	Nckap1	1.31332	9.00358
mMR029435	scl0020842.1_84	NM_009282	Stag1	1.31321	3.08917
mMA032785	scl0003732.1_3	U50413	-	1.31317	2.28943
mMC024777	scl070232.4_204	-	2700050C19Rik	1.31291	3.08917
mMC014838	scl28822.22_22	NM_009819	Catna2	1.31262	2.28943
mMR030697	scl0012709.2_191	NM_021273	Ckb	1.31233	0
mMC023561	scl014569.11_60	NM_008112	Gdi3	1.31117	2.28943
mMC025656	scl054616.1_2	NM_018788	Extl3	1.31107	1.81663
mMR001172	scl0067338.1_255	NM_026097	1700051E09Rik	1.31106	3.90543
mMC018824	scl43584.17.1_2	NM_022885	Slc30a5	1.31081	2.28943
mMC018111	scl23400.7_310	NM_025285	Stmn2	1.31022	6.10039
mMC018991	scl27561.16.206_36	NM_013470	Anxa3	1.31005	9.00358
mMA034037	scl0003658.1_4936	NM_019389	Cspg2	1.30933	0
mMC006308	scl32541.5.1_1	-	1700011C11Rik	1.30929	1.81663
mMC008108	scl45977.1.1097_1	-	8430413D17Rik	1.30845	0.671739
mMC015904	scl53510.1_483	-	9430072K23Rik	1.30831	1.15093
mMC022800	scl072634.6_30	XM_131021	Tdrkh	1.30618	0
mMC009671	scl29997.10_261	NM_012056	Fkbp9	1.30557	2.28943
mMC017924	scl54613.4.1_8	NM_009750	Ngfrap1	1.30506	1.81663
mMC011547	scl30419.24_421	NM_181595	Ppp1r9a	1.30493	1.51429
mMC007056	scl49316.10.1_12	NM_026400	Dnajb11	1.30423	6.10039
mMC003978	scl41730.11_1	NM_008741	Nsg2	1.30416	9.00358
mMC021274	scl014828.8_22	NM_022310	Hspa5	1.30277	9.00358
mMC013519	scl39081.11_80	NM_016797	Stx7	1.30258	3.08917
mMC007823	scl54996.3_58	NM_016783	Pgrmc1	1.30194	0.220834
mMC016710	scl28272.8.1_7	NM_007486	Arhgdib	1.30178	2.28943
mMC025835	scl068098.1_43	NM_026557	Rchy1	1.30177	0.671739
mMC021507	scl068752.1_26	-	1110048P06Rik	1.3014	1.51429
mMC005731	scl48566.2.188_10	NM_007470	Apod	1.30129	6.10039
mMC013528	scl47817.3_456	NM_011759	Zfp41	1.3009	3.90543
mMC003280	scl27382.16_83	-	1100001D10Rik	1.3005	0.379114
mMA033544	scl0001891.1_47	NM_146072	Grik1	1.30044	0.379114
mMC012172	scl46858.9.1_36	NM_013871	Mapk12	1.30023	2.28943
mMC021169	scl070137.4_74	-	2210420N10Rik	1.29896	9.00358
mMC010908	scl19916.25_60	NM_020333	Slc12a5	1.2988	9.00358
mMC007402	scl783.1.1_90	-	1190004M23Rik	1.29841	1.51429
mMC002821	scl27389.10.1_19	NM_146163	Myo1h	1.29803	7.27392
mMA034868	scl000490.1_983	AK076578	-	1.29774	2.28943
mMC024778	scl018190.1_20	XM_111780	Nrxn2	1.29765	1.81663
mMC012428	scl43644.9.1_5	NM_010422	Hexb	1.29725	0.671739
mMC005340	scl35156.16_334	NM_026156	Xab2	1.29691	2.28943
mMR001360	scl0013000.1_146	NM_009974	Csnk2a2	1.29538	3.90543
mMA031496	scl0003633.1_62	NM_025770	Apg10l	1.29334	3.08917
mMC021528	scl0230379.5_233	NM_139306	CRG-L1	1.29301	3.90543
mMR031099	scl0021812.1_48	NM_009370	Tgfbr1	1.29294	9.00358
mMC013014	scl34520.5_191	NM_019626	Cbln1	1.29285	1.81663
mMC007378	scl19172.21_467	XM_130363	Lrp2	1.29256	3.08917
mMC014338	scl36750.29_511	NM_181072	Myo1e	1.29169	7.27392
mMC009474	scl47663.6.1_220	NM_023478	Upk3a	1.29163	3.90543
mMC009654	scl7452.1.1_201	NM_177159	9530091C08Rik	1.29123	1.51429
mMC022313	scl026921.33_0	NM_008696	Map4k4	1.28932	3.90543
mMC005404	scl53096.5.1_9	NM_011720	Wnt8b	1.28925	3.08917
mMC008602	scl33909.4_40	XM_356068	Mfhas1	1.28845	3.90543
mMR027100	scl0012808.2_292	NM_172496	Cobl	1.28837	1.81663
mMC004146	scl44255.5_1	NM_019491	Rala	1.28642	7.27392
mMC005192	scl40936.14_9	NM_010346	Grb7	1.28639	9.00358
mMC015755	scl18579.23.1_24	NM_024281	Rrbp1	1.28561	7.27392
mMC009074	scl20335.12.1_10	NM_011978	Slc27a2	1.28535	6.10039
mMC025861	scl072477.16_0	XM_130410	2610301K12Rik	1.28496	6.10039
mMC010453	scl52331.16_47	NM_175172	4930506M07Rik	1.28452	0.671739
mMC024815	scl023837.2_17	NM_011801	Cfdp1	1.28358	3.08917
mMR026654	scl0072128.1_26	NM_001004362	2610008E11Rik	1.28357	2.28943
mMC000881	scl39079.4_283	NM_010217	Ctgf	1.28228	1.81663
mMC010763	scl28993.8_275	NM_145567	Hibadh	1.28158	3.08917
mMR029682	scl00105439.1_193	NM_198014	9630044O09Rik	1.28138	9.00358
mMA034952	scl0003726.1_69	NM_009054	Trim27	1.28105	3.90543
mMC014226	scl21547.2.1_13	-	C230031I18Rik	1.28082	1.81663
mMC013955	scl23619.9.1_8	NM_011039	Pax7	1.28039	3.90543
mMC017791	scl16516.6.1_29	NM_008801	Pde6d	1.28036	7.27392
mMC018197	scl20802.1_626	-	A130022F02Rik	1.28008	2.28943
mMA032791	scl0002534.1_775	NM_011161	Mapk11	1.2793	2.28943
mMR026729	scl0019883.1_304	NM_013646	Rora	1.27926	0.379114
mMC019877	scl0114863.5_23	NM_054057	Prosc	1.27913	3.08917
mMR029324	scl00228602.2_5	NM_029432	4930402H24Rik	1.27898	7.27392
mMC020815	scl054607.1_75	NM_018821	Socs6	1.27883	7.27392
mMR031037	scl0053872.2_123	NM_016739	Gpiap1	1.27839	9.00358
mMC006412	scl41530.4.1_0	XM_203577	2310079P12Rik	1.27825	0.671739
mMC009332	scl21181.13_417	XM_130073	E430019H13Rik	1.27812	9.00358
mMC023506	scl070544.3_53	NM_027457	5730437N04Rik	1.27697	0
mMR030636	scl0011977.1_52	NM_009726	Atp7a	1.27513	0
mMC005931	scl24978.4_154	NM_175246	Snip1	1.27511	7.27392
mMC013943	scl23114.14_378	NM_025822	1200013F24Rik	1.27482	9.00358
mMA035486	scl0002402.1_134	NM_172544	Nrxn3	1.27482	3.08917
mMR026490	scl0058186.2_323	NM_021385	Rad18	1.27446	2.28943
mMC022320	scl076938.2_0	NM_152824	Rbm17	1.27424	7.27392
mMC025627	scl0268287.1_11	NM_018747	Akap7	1.27379	0.671739
mMC022385	scl068364.5_284	XM_132614	0610030E20Rik	1.27373	7.27392
mCA000295	NM_011602.57|chr4|-|42374401|42374968_309_REVCOMP	NM_011602	Tln	1.27354	7.27392
mMC023572	scl012551.6_46	-	Cdh10	1.27304	0.379114
mMC021558	scl064113.1_17	NM_022323	Moap1	1.27275	6.10039
mMR027202	scl0014395.2_23	NM_008066	Gabra2	1.27267	7.27392
mMC014623	scl37417.1.1_7	-	2610011I18Rik	1.27229	7.27392
mMC015680	scl25240.12_194	NM_028132	Pgm2	1.27219	0.671739
mMC022909	scl026949.1_88	NM_012037	Vat1	1.27217	9.00358
mMC025283	scl022038.3_2	NM_011636	Plscr1	1.27184	2.28943
mMR030418	scl0020315.1_134	NM_013655	Cxcl12	1.27181	9.00358
mMC018000	scl39126.3_264	NM_010828	Cited2	1.27132	2.28943
mMR030426	scl00210146.1_172	NM_153134	AF322649	1.2711	3.90543
mMC003310	scl32203.4.1_10	NM_020616	ICRFP703B1614Q5.6	1.27087	9.00358
mMC013541	scl15816.17.1_28	NM_009794	Capn2	1.27027	1.81663
mMR026513	scl0052014.2_243	NM_030250	D10Ertd438e	1.27022	3.08917
mMC020143	scl066869.1_197	NM_181274	1200003I07Rik	1.27014	3.08917
mMR030943	scl0056207.2_50	NM_019562	Uchl5	1.2699	6.10039
mMC018879	scl30441.12_120	NM_178642	AU040576	1.26957	3.90543
mMC014835	scl48649.5.1_0	NM_025693	5730578N08Rik	1.26957	9.00358
mMR027199	scl0055991.2_6	NM_019482	Panx1	1.26903	3.08917
mMC017214	scl23702.9_75	NM_026144	Dhdds	1.26867	1.15093
mMR030017	scl00114716.1_17	NM_033523	Spred2	1.26855	7.27392
mMC003875	scl18254.7.1_9	NM_022325	Ctsz	1.26831	7.27392
mMC019484	scl0319727.1_164	NM_176990	A330035P11Rik	1.26817	7.27392
mMC007113	scl54915.11_540	NM_028242	Htatsf1	1.268	3.90543
mMC004343	scl54358.13_95	NM_013680	Syn1	1.26797	3.08917
mMC003489	scl27151.1.1_194	-	2810432F15Rik	1.2673	3.90543
mMC005352	scl49164.12_81	NM_008047	Fstl1	1.26565	6.10039
mMC020237	scl013003.1_89	XM_488510	Cspg2	1.26544	9.00358
mMC016550	scl45683.9_474	NM_027464	5730469M10Rik	1.2653	1.51429
mMC019056	scl0107022.12_27	NM_026240	9130427A09Rik	1.26432	6.10039
mMC025738	scl058523.22_90	NM_021448	Statip1	1.26423	3.90543
mMC009864	scl20231.9_372	NM_011428	Snap25	1.26309	9.00358
mMR027008	scl00107868.1_249	NM_148943	Usp9y	1.26278	1.15093
mMA032718	scl0002965.1_19	AK122280	mKIAA0424	1.26273	6.10039
mMC013289	scl29414.11.4_112	NM_011499	Strap	1.26188	3.90543
mMC010577	scl52445.7_23	NM_009127	Scd1	1.26183	3.90543
mMC018262	scl42563.6_463	NM_021330	Acp1	1.26143	7.27392
mMC009233	scl16687.1.1_249	-	D530037H12Rik	1.26133	7.27392
mMC017768	scl18900.1_373	NM_177228	A130004G07Rik	1.261	1.15093
mMC006461	scl34824.1.1_175	-	9430019C24Rik	1.2608	6.10039
mMC014032	scl36044.11.1_77	NM_013932	Ddx25	1.26032	9.00358
mMC000927	scl47180.9_138	NM_024207	1110021N07Rik	1.25982	9.00358
mMC024100	scl0227929.1_2	NM_139200	Pscdbp	1.25927	7.27392
mMR026508	scl0022764.1_60	NM_011768	Zfx	1.25861	2.28943
mMC006983	scl38298.13.28_46	NM_016774	Atp5b	1.25818	3.08917
mMC007542	scl37761.6_244	NM_015817	Ppap2c	1.25792	0
mMC021230	scl054722.1_159	NM_018769	Dfna5h	1.25772	0.671739
mMC009514	scl30408.3.3_26	NM_009311	Tac1	1.25687	7.27392
mMC015885	scl42844.21.1_76	XM_484173	9030205A07Rik	1.25648	2.28943
mMO035892	mmu-miR-126.miRNA-Tagged-Template	-	-	1.25641	7.27392
mMC022980	scl073614.3_56	XM_356401	1700123J19Rik	1.25577	6.10039
mMC010322	scl24506.4_70	XM_131302	2610029I01Rik	1.25496	6.10039
mMR030335	scl00140580.1_49	NM_080288	Elmo1	1.25465	2.28943
mMR028360	scl0024128.2_99	NM_011917	Xrn2	1.25439	3.90543
mMC013648	scl33895.8_411	NM_176952	6430573F11Rik	1.25343	1.51429
mMR026609	scl00228071.2_2	NM_175465	Sestd1	1.2534	1.81663
mMC020721	scl066573.1_18	NM_025640	2810422M04Rik	1.25309	9.00358
mMC017376	scl31022.12_350	NM_007602	Capn5	1.25296	7.27392
mMC011772	scl38707.5.30_13	NM_011178	Prtn3	1.25165	7.27392
mMC013638	scl52505.1.1_234	-	9130009M17Rik	1.25151	3.90543
mMR026256	scl0021825.1_197	NM_011580	Thbs1	1.2513	1.51429
mMC008409	scl38682.6_297	NM_139292	Dp1l1	1.25115	2.28943
mMC017956	scl33502.12_190	NM_008610	Mmp2	1.25069	7.27392
mMC006728	scl33321.20.266_29	NM_133973	Cog4	1.25033	7.27392
mMC014866	scl45854.5_74	NM_030180	Usp54	1.25009	3.90543
mMA035624	scl0001217.1_1480	NM_007594	Calu	1.24996	9.00358
mMC014247	scl25678.6_114	NM_021897	Trp53inp1	1.24961	6.10039
mMC016281	scl15741.13.1_12	NM_144817	Camk1g	1.24934	6.10039
mMA031749	scl000521.1_26	NM_133803	Dpp3	1.24931	0
mMC017955	scl53341.4_558	NM_026640	4632417K18Rik	1.24928	9.00358
mMC013626	scl24712.3.118_0	NM_029841	2510039O18Rik	1.24906	7.27392
mMA032271	scl0003764.1_13	NM_024435	Nts	1.2488	9.00358
mMC008566	scl18920.1.1_40	-	C130078N14	1.24838	1.81663
mMC005087	scl35013.8.1_0	NM_024240	2810037C03Rik	1.24624	0.379114
mMC019873	scl075994.1_160	-	5033421J10Rik	1.24612	6.10039
mMA032001	scl0002964.1_2	NM_021389	Sh3kbp1	1.24586	1.81663
mMC019019	scl6271.1.1_27	NM_008139	Gnaq	1.2458	3.90543
mMC013884	scl32175.1_62	-	2610024B07Rik	1.24531	7.27392
mMC020712	scl074537.1_4	-	9030417F11Rik	1.24394	3.08917
mMA033184	scl0003645.1_147	NM_022885	Slc30a5	1.24345	1.81663
mMC005949	scl34727.6_71	NM_181274	1200003I07Rik	1.24307	6.10039
mMC004955	scl24537.19_622	NM_145947	Slc26a7	1.24293	7.27392
mMA034295	scl0002914.1_42	NM_019942	39697	1.24259	2.28943
mMR029273	scl0065970.2_260	NM_023063	D15Ertd366e	1.24249	7.27392
mMC024163	scl019773.1_152	NM_011272	Rln1	1.24235	9.00358
mMC012310	scl37892.17.17_22	NM_053183	Ddx50	1.24179	7.27392
mMA033702	scl0001825.1_141	NM_183188 XM_193822	A2bp1	1.24094	9.00358
mMR028528	scl0068151.2_330	NM_026582	5031439A09Rik	1.24072	0.671739
mMR028944	scl0024051.1_11	NM_011890	Sgcb	1.24043	9.00358
mMC003320	scl34623.10.1_30	NM_145599	Tmem34	1.23963	7.27392
mMC003185	scl35670.14_0	NM_024427	Tpm1	1.23959	2.28943
mMR027990	scl0066861.2_323	NM_024181	Dnajc10	1.23955	9.00358
mMC017777	scl36114.9_96	NM_145612	BC005471	1.23735	7.27392
mMC022928	scl022129.32_83	NM_009441	Ttc3	1.23722	7.27392
mMC008061	scl21349.34_3	XM_143575	AK122498	1.23716	9.00358
mMR028951	scl0019368.1_14	NM_009016	Raet1a	1.23715	9.00358
mMC015499	scl33287.5.1_70	NM_019573	Wwox	1.23707	7.27392
mMC003682	scl51226.7_72	XM_140497	BC024969	1.23695	9.00358
mMC025720	scl077619.4_0	XM_128979	C330008K14Rik	1.23676	6.10039
mMA032274	scl0001454.1_1188	AK046469	-	1.23673	7.27392
mMC011119	scl15832.11.1_5	NM_145514	Wdr26	1.23452	9.00358
mMC021492	scl073144.4_13	-	3110039I08Rik	1.23372	0.379114
mMR030224	scl0067264.2_318	NM_026061	Ndufb8	1.23319	6.10039
mMC004652	scl19211.5_285	NM_021716	Fign	1.23298	3.08917
mMC023582	scl054189.18_28	NM_019400	Rabep1	1.23209	7.27392
mMC017322	scl43059.15.1_19	NM_016893	Fut8	1.23099	7.27392
mMC025127	scl020338.1_17	NM_011344	Sel1h	1.23081	6.10039
mMC007371	scl42936.6.9_32	NM_146036	Ahsa1	1.22967	6.10039
mMC007125	scl16563.1.1377_25	-	A630081D01Rik	1.22926	9.00358
mMC023356	scl012370.8_14	NM_009812	Casp8	1.22793	2.28943
mMC018395	scl24275.17_17	NM_144904	Rod1	1.22768	3.90543
mMC020390	scl052635.6_28	-	D12Ertd551e	1.22721	1.51429
mMC012345	scl39203.3_280	NM_178763	A030007D23Rik	1.22714	7.27392
mMA032645	scl0003690.1_6865	BC038471	-	1.22645	6.10039
mMC016598	scl31535.10.6_2	NM_009795	Capns1	1.22601	6.10039
mMC007358	scl48250.16.1_16	NM_146072	Grik1	1.22555	1.81663
mMC004060	scl25255.49_193	XM_485418	Cipp	1.22549	9.00358
mMC021813	scl068058.2_29	NM_026539	Chd1l	1.22461	6.10039
mMA032265	scl000738.1_3831	NM_133957	Nfat5	1.22412	3.08917
mMC014999	scl50603.15.1_33	NM_013733	Chaf1a	1.22404	1.15093
mMC025621	scl019122.2_199	NM_011170	Prnp	1.22392	6.10039
mCT000239	NM_011602.56|chr4|-|42375074|42375203_7	NM_011602	Tln	1.2232	6.10039
mMC009727	scl23881.4_371	NM_028457	3110037I16Rik	1.22315	3.08917
mMC020716	scl020398.5_15	-	Sgrp23	1.2229	7.27392
mMC009188	scl46590.24_108	NM_172596	Sec24c	1.22266	9.00358
mMC003474	scl42591.3.1_5	NM_010496	Idb2	1.22223	7.27392
mMC001062	scl34070.2.1_144	-	4933439N14Rik	1.22102	2.28943
mMR029836	scl00215693.1_84	NM_175446	B930008K04Rik	1.22016	3.08917
mMC004006	scl37747.5_571	NM_181681	BC005764	1.21983	0.379114
mMC011306	scl18329.2_280	NM_023815	Trp53rk	1.21974	2.28943
mMR028572	scl0020226.2_49	NM_011319	Sars1	1.21943	2.28943
mMC014807	scl17521.15.1_11	NM_026390	Ubxd2	1.21904	9.00358
mMR028664	scl0014702.1_273	NM_010315	Gng2	1.2183	3.90543
mMC004248	scl43278.2_224	NM_025312	Sostdc1	1.21825	7.27392
mMC022377	scl0226162.6_83	NM_172639	5330431N19Rik	1.21797	2.28943
mMC008945	scl44353.1.1_4	-	B430203I24Rik	1.21787	3.90543
mMC008825	scl27178.12.102_2	NM_009838	Cct6a	1.21708	2.28943
mMC011785	scl34048.16.227_13	NM_027276	Cdc16	1.21585	7.27392
mMC017021	scl29395.16_514	NM_018779	Pde3a	1.21486	7.27392
mMC022569	scl019893.2_25	NM_011285	Rpgr	1.21384	6.10039
mMC010817	scl42613.3_51	NM_029007	AW125753	1.21254	7.27392
mMC023691	scl067792.1_262	NM_026380	6530413N01Rik	1.21011	6.10039
mMC009747	scl21088.14_336	NM_138748	Ppp2r4	1.20844	7.27392
mMC021905	scl015526.3_30	NM_010481	Hspa9a	1.20777	7.27392
mMC011732	scl30353.21.1_7	NM_022332	St7	1.20761	1.15093
mMC012593	scl20796.12_159	NM_172665	Pdk1	1.20673	3.08917
mMC014867	scl34330.23.1_25	NM_133953	Sf3b3	1.20626	7.27392
mMC014777	scl25946.31_248	NM_020331	Gtf2ird1	1.20617	9.00358
mMC021221	scl066259.1_113	-	1810006K23Rik	1.20614	9.00358
mMR030387	scl00102032.1_328	-	AI316807	1.2046	6.10039
mMR029003	scl00114713.2_158	NM_053268	Rasa2	1.20406	3.90543
mMC000908	scl41345.9.1_11	NM_009714	Asgr1	1.20347	7.27392
mMC003736	scl36076.6_578	XM_134720	Adamts15	1.20278	1.81663
mMC024376	scl073473.11_5	NM_173441	1700069O15Rik	1.20237	1.51429
mMC022317	scl059013.8_10	NM_021510	Hnrph1	1.19981	3.08917
mMC011901	scl24401.9.1143_13	NM_009416	Tpm2	1.19885	9.00358
mMR026953	scl0024074.2_26	NM_011901	Taf7	1.19871	1.81663
mMR029176	scl00230594.1_195	NM_175472	Zcchc11	1.19807	7.27392
mMR031096	scl0012321.1_21	NM_007594	Calu	1.19718	3.08917
mMC007876	scl22560.5_561	NM_030143	Ddit4l	1.19671	9.00358
mMC006346	scl33788.4.1_0	NM_145595	BC009118	1.19527	9.00358
mMC021239	scl070834.2_16	NM_027569	Spag9	1.19517	7.27392
mMC007798	scl35221.4.1_14	-	4930516B21Rik	1.19504	1.81663
mMC013782	scl20807.21.1_18	NM_010064	Dncic2	1.19331	0.671739
mMC016668	scl24779.12.1_2	NM_009798	Capzb	1.19232	6.10039
mMC014729	scl33514.1.1_10	-	4831440D22Rik	1.19213	9.00358
mMC022243	scl068897.1_240	NM_026866	Disp1	1.19144	2.28943
mMC017393	scl38612.22.1_93	NM_027689	Rfx4	1.19073	9.00358
mMC019420	scl0378462.4_10	NM_194269	Mopt	1.19071	9.00358
mMC007387	scl35421.10.1_30	NM_025692	Ube1dc1	1.18844	0.671739
mMC017985	scl17872.1_157	-	9330107J05Rik	1.18803	3.08917
mMC006562	scl20156.3.1_46	XM_130383	8030411F24Rik	1.18767	2.28943
mMC013024	scl51434.4.1_16	NM_173423	Fem1c	1.18671	7.27392
mMC011458	scl20305.8.1_34	NM_027192	Ttl	1.18653	6.10039
mMC021810	scl014000.17_28	XM_484445	Etohi2	1.18594	7.27392
mMC006419	scl38953.16.1_28	NM_011156	Prep	1.18544	7.27392
mMC016833	scl54241.5.1_10	XM_489350	C430049B03Rik	1.18481	1.81663
mMC025240	scl051885.18_22	NM_153387	D2Ertd435e	1.18383	1.51429
mMC009803	scl34134.3_585	NM_080461	Zfp358	1.18382	3.90543
mMA033141	scl0004157.1_14	NM_016703	Preb	1.18345	1.81663
mMC022857	scl012334.3_9	NM_009794	Capn2	1.18334	9.00358
mMC023990	scl066815.2_36	NM_025779	9030408N13Rik	1.18333	9.00358
mMC008302	scl30947.3_219	NM_019566	Rhog	1.18315	7.27392
mMR026220	scl00234549.2_3	NM_172757	C030036P15Rik	1.18304	7.27392
mMC004234	scl45175.2_67	-	D930043O14Rik	1.18266	9.00358
mMC010235	scl27224.3.7_29	NM_144509	Arl6ip4	1.18184	7.27392
mMC024423	scl021809.2_58	NM_009368	Tgfb3	1.18097	9.00358
mMA031913	scl0001097.1_117	NM_178072	Glcci1	1.18042	2.28943
mMC025492	scl0171580.22_27	NM_138315	Nical	1.1802	6.10039
mMC026033	scl059040.12_45	NM_021536	Rhot1	1.17925	3.90543
mMC026191	scl058244.8_59	NM_021433	Stx6	1.17909	6.10039
mMC016987	scl43128.4_203	NM_021532	Dact1	1.17787	6.10039
mMC003084	scl51904.5_540	NM_173759	A730017C20Rik	1.17786	3.90543
mMC021665	scl018526.1_213	NM_011043	Pcdh10	1.17635	9.00358
mMC017686	scl49305.1.1_224	-	4833423F13Rik	1.17499	7.27392
mMC023856	scl013424.9_0	NM_030238	Dnchc1	1.17326	9.00358
mMA032177	scl0001019.1_73	NM_026159	0610039N19Rik	1.17306	7.27392
mMC019148	scl012840.32_211	NM_007741	Col9a2	1.17266	7.27392
mMC024726	scl070357.1_0	NM_027398	Kcnip1	1.17164	3.08917
mMC022065	scl021804.11_211	NM_009365	Tgfb1i1	1.17092	9.00358
mMC012622	scl43672.16_14	XM_484305	Scamp1	1.16922	3.08917
mMC011122	scl49603.13.1_6	NM_009882	Cebpz	1.16772	9.00358
mMA034506	scl0004030.1_2	NM_144509	Arl6ip4	1.16753	9.00358
mMC009869	scl53094.2_453	-	2310046M24Rik	1.16644	9.00358
mMC002392	scl45507.16.1_103	XM_127861	Cenpj	1.16478	9.00358
mMC023505	scl0230398.1_10	NM_206867	Ifna6T	1.16348	9.00358
mMC025039	scl016579.20_85	NM_010629	Kifap3	1.15977	7.27392
mMC017361	scl26053.13_109	NM_029929	Vps33a	1.15949	6.10039
mMR029346	scl0014009.1_10	NM_007960	Etv1	1.1594	9.00358
mMC016265	scl40962.10.1_29	NM_138657	Socs7	1.15753	7.27392
mMC022099	scl0246257.1_125	NM_027136	Ovca2	1.1503	9.00358
mMR027192	scl00320271.2_274	NM_178778	A930041I02Rik	1.14789	7.27392
mMR028085	scl00320808.2_13	NM_177267	Wdr22	1.14723	3.90543
mMC010196	scl38954.10_221	NM_053069	Apg5l	1.14664	7.27392
mMC002123	scl23602.11_383	NM_025383	1110005F07Rik	1.14518	9.00358
mMC015334	scl35195.14.1_5	NM_029095	1110011D13Rik	1.13849	3.08917
mMR027378	scl0070675.2_209	NM_173443	5730538E15Rik	1.13803	7.27392
mMC002616	scl19066.9.1_77	NM_009776	Serping1	1.13395	7.27392
mMA034045	scl000102.1_2	BC057459	4930506D23Rik	1.13186	6.10039
mMR030808	scl00232157.2_124	NM_145571	Mobk1b	1.1311	9.00358
mMC009633	scl16586.9.158_23	NM_008781	Pax3	1.12877	7.27392
mMA031606	scl0003516.1_8	NM_020586	5031400M07Rik	1.12034	6.10039
