# Supplementary material for: The Level of the Transcription Factor Pax6 Is Essential for Controlling the Balance between Neural Stem Cell Self-Renewal and Neurogenesis
Source: PLoS Genet. 2009 Jun 12;5(6):e1000511. doi: 10.1371/journal.pgen.1000511 (PMC2686252; doi:10.1371/journal.pgen.1000511)
Supplement: Table S4 — Sets of genes bound and regulated by Pax6 in the E12.5 cortex. (0.05 MB XLS) [file pgen.1000511.s006.xls]

## Sheet: Positive Dependency
Supplementary Table 4: Sets of genes bound and regulated by Pax6 in the E12.5 cortex
Genes demonstrating positive dependency on Pax6
Gene Symbol	Sey/Sey	D6-Pax6
4632404H12Rik	0.72
8430437G11Rik	0.76
Bicd2	0.73
Cadps	0.58
Enpp2	0.69
Eomes	0.49	1.96
Hbb-bh1	0.54	1.88
Igsf11	0.6
Lix1	0.4	1.37
Meig1	0.59	1.22
Mrpl15	0.78
Neurod1	0.59
Olfr860	0.86
Rhag	0.81
Rpo1-2	0.67
Vegfc	0.77
1110061O04Rik		1.16
1810003N24Rik		1.82
2210412D01Rik		1.29
2410104I19Rik		2.13
2510048O06Rik		1.21
2610524G07Rik		1.94
2700007P21Rik		1.21
2700060E02Rik		1.58
2700085M18Rik		1.16
2900024O10Rik		1.88
3230401D17Rik		1.43
A130010J15Rik		1.21
Arf6		1.38
Arpc5		1.58
Asb1		1.27
Atp6v1f		1.24
Aurkb		1.58
AW549877		1.2
BC018242		1.21
BC021608		1.27
BC035295		1.18
BC057627		1.35
Bex2		1.59
Bsg		2.99
C80913		1.51
Casc3		1.32
Cbln4		1.22
Cbx3		1.35
Cdc42se1		1.28
Cdk4		1.34
Cept1		1.24
Cln8		1.27
Clns1a		1.36
Clstn1		1.67
Cops7b		1.44
Coq4		1.64
Crsp9		1.21
Csda		1.28
Cuedc2		1.88
Cul1		1.19
D6Wsu176e		1.36
Efhd1		1.61
Ercc1		1.27
F8a		1.19
Fgfr1		1.27
Fras1		1.93
Fth1		1.77
Fzr1		1.2
Gab1		1.3
Gadd45g		2.41
Galnt7		1.27
Gmppb		1.24
Grb2		1.17
Gsto1		2.15
Gtpbp1		1.28
H3f3b		1.85
Hbld2		2.14
Hdgf		1.29
Hist1h2ba		1.71
Hist1h2bh		1.7
Hist1h3h		1.45
Hist2h4		1.53
Hmga2		1.8
Hmx1		1.25
Hnrpdl		2
Hras1		2.45
Ing4		2.08
Itgb1		1.55
Itgb4bp		1.64
Kctd6		1.41
Krt1-10		1.63
Leng8		1.4
Lgals1		1.44
Magmas		2
Mak3		1.29
Map3k3		1.52
Mcm3ap		2.12
Me2		1.32
Mlf2		3.78
Mocs2		1.18
Mrpl33		1.27
Mrps2		1.48
Msx1		2.16
Mtm1		1.38
Mtx1		1.8
Nbn		1.31
Ncdn		1.19
Ndn		1.77
Nfya		1.23
Nipsnap3a		1.27
Nkiras2		1.71
Nlgn2		1.19
Ntrk2		1.67
Nucb1		1.53
Nupl2		1.53
Nutf2		1.32
Oprs1		1.23
Pacsin3		1.18
Pafah1b3		1.56
Pcsk1n		1.25
Pex3		1.24
Phf10		1.43
Polr2k		1.22
Ppm1g		1.56
Ppp1r10		1.32
Psmb4		1.6
Pten		1.7
Rab3a		1.77
Rab5c		1.5
Rad17		2.31
Rad23b		1.27
Rae1		2.01
Rai1		1.27
Ran		1.61
Rbbp7		1.29
Rbp2		1.26
Rcl1		1.68
Rdx		1.35
Rgs3		1.19
Rhob		1.34
Ris2		1.49
Rnaset2		2.83
Rpl10a		1.19
Rpl35a		1.31
Rpl37a		1.35
Rps9		1.27
Rps11		1.31
Rps17		1.28
Rps20		1.48
Rps27		1.33
Rtn3		2.67
Samd8		1.55
Sec61a1		1.2
Serpinh1		1.68
Sertad2		1.46
Sesn1		1.16
Sfrs9		1.2
Siva		1.31
Slc35b3		1.25
Slc39a6		1.23
Smad4		1.28
Sox4		2.77
Spata6		1.55
Stat3		1.5
Suclg1		1.22
Sugt1		1.18
Tfg		1.98
Tgif		1.36
Tle1		1.28
Tm9sf2		2.32
Tmsb4x		1.25
Tpt1		1.7
Twistnb		1.91
Tyrobp		1.28
Ube2e3		1.34
Ube2j2		1.43
Ubtf		1.36
Usp39		2.1
Vcp		1.72
Wdr1		1.2
Wdr34		1.9
Ywhaq		2.24
Zdhhc13		1.48
Zfp281		1.49

## Sheet: Negative Dependency
Supplementary Table 4: Sets of genes bound and regulated by Pax6 in the E12.5 cortex
Genes demonstrating negative dependency on Pax6
Gene Symbol	Sey/Sey	D6-Pax6
6230410P16Rik	1.64
8030411F24Rik	1.19
9630044O09Rik	1.28
Abat	1.41
Arhgdib	1.3
AW125753	1.21
Bcan	1.39
Cbln1	1.29
Dfna5h	1.26
Efna5	1.58
Etv1	1.54
Foxd1	2.08
Gabra2	1.27
Galnt12	1.83
Gap43	1.37
Glipr2	1.43
Isl1	2.71
Nab1	1.39
Nckap1	1.31
Nts	1.25
Ovca2	1.15
Prosc	1.28
Rala	1.29	0.75
Rap1b	1.44
Rod1	1.23
Sh3bgrl2	1.32
Slc30a5	1.24
Snip1	1.28
Spred2	1.27
Statip1	1.26	0.64
Tmem34	1.24
Zfhx4	1.69
1110059P08Rik		0.68
1110067D22Rik		0.8
2010321M09Rik		0.78
2310007H09Rik		0.8
2610510H03Rik		0.86
2810422B04Rik		0.79
2900001O04Rik		0.66
4833426J09Rik		0.71
4930455F23Rik		0.73
4933402J24Rik		0.75
4933435A13Rik		0.62
A630007B06Rik		0.76
Abcc9		0.72
Add2		0.58
Ankrd17		0.77
Arl6ip5		0.79
Atp1b1		0.84
AW554918		0.71
Bai3		0.62
BC043301		0.78
Bcat1		0.63
Bfar		0.68
Blmh		0.8
Bnip3l		0.79
Bxdc1		0.74
Cd9		0.73
Cdca2		0.67
Cdca7		0.72
Cenpc1		0.83
Clk3		0.83
Cnot6l		0.76
Copg2		0.72
Cova1		0.72
Cryzl1		0.83
Ctnnbl1		0.78
Cutl1		0.78
D230010M03Rik		0.76
Ddx46		0.74
Dnm1l		0.69
Dusp3		0.79
Eif3s8		0.72
Eif5		0.79
Elavl4		0.79
Epha7		0.8
Fancl		0.79
Fbxo38		0.74
Fn1		0.74
Frmd4b		0.8
Gclc		0.82
Glis1		0.82
Gmps		0.72
Gpr85		0.8
Gtf2a1		0.63
Iars		0.51
Idh1		0.76
Idh3a		0.7
Igsf3		0.72
Jarid2		0.64
Kbtbd4		0.75
Lsm3		0.81
Maoa		0.6
Mcm3		0.62
Mettl3		0.8
Mga		0.67
Mrps9		0.84
Mrps31		0.85
Mtch2		0.82
Mtrr		0.56
Ncoa6ip		0.82
Nedd4		0.78
Nell2		0.79
Nolc1		0.73
Nup50		0.73
Ogdh		0.62
Ogt		0.64
Osgepl1		0.85
Pak3		0.66
Parn		0.76
Parp11		0.74
Pax5		0.82
Pdha1		0.75
Pkm2		0.75
Pmvk		0.81
Polr3k		0.81
Rabgap1l		0.79
Ranbp6		0.69
Recql		0.7
Rnf139		0.79
Sc5d		0.69
Scn3b		0.7
Sec23a		0.73
Slc12a6		0.74
Slmap		0.77
Sorbs1		0.68
Sp4		0.78
Spag5		0.57
Spred1		0.75
Sptlc1		0.81
Srpk1		0.81
Stat1		0.75
Taf9		0.75
Tbl1x		0.61
Tcp1		0.79
Tenc1		0.85
Tmem19		0.81
Top1		0.83
Top2a		0.66
Trf		0.58
Tubgcp2		0.7
Usp9x		0.74
Wdr3		0.8

## Sheet: Conflicting
Supplementary Table 4: Sets of genes bound and regulated by Pax6 in the E12.5 cortex
Genes demonstrating conflicting dependency on Pax6
Gene Symbol	Sey/Sey	D6-Pax6
0610037P05Rik	0.8	0.85
Cald1	1.45	1.32
Col2a1	1.66	1.61
Fut8	1.23	1.27
Klhl5	0.43	0.66
Mest	1.98	1.52
Mtus1	0.74	0.66
Nedd9	0.83	0.68
Nfat5	1.22	1.24
Pde6d	1.28	1.5
Pgm2	1.27	1.53
Pgrmc1	1.3	1.98
Pigt	1.52	3.47
Rai14	0.68	0.63
Rgmb	1.33	1.42
Thbs3	0.8	0.61
Tk1	0.82	0.77
5830415L20Rik		0.81!
Bat4		1.23!
Spnb2		0.61!
