# Supplementary material for: The Level of the Transcription Factor Pax6 Is Essential for Controlling the Balance between Neural Stem Cell Self-Renewal and Neurogenesis
Source: PLoS Genet. 2009 Jun 12;5(6):e1000511. doi: 10.1371/journal.pgen.1000511 (PMC2686252; doi:10.1371/journal.pgen.1000511)
Supplement: Table S5 — Breakdown of gene expression patterns at E14.5 for genes bound and regulated by Pax6. (0.03 MB XLS) [file pgen.1000511.s007.xls]

## Sheet: Expression (E14.5, Genepaint)
Supplementary Table 5: Breakdown of gene expression patterns at E14.5 for genes bound and regulated by Pax6
In situ hybridisation images for each gene were extracted from the GenePaint database (GenePaint.org) and scored by two independent observers for expression in each of four compartments (VZ, SVZ, lower & upper CP).
Gene Symbol	Upper Cortical Plate	Lower Cortical Plate	SVZ	VZ	Speckled
0610037P05Rik	1		1
1110059P08Rik	1				1
1110061O04Rik					1
1110067D22Rik	1			1
1810003N24Rik	1			1	1
2010321M09Rik				1	1
2210412D01Rik	1
2410104I19Rik			1	1
2510048O06Rik	1			1
2610510H03Rik				1
2610524G07Rik				1	1
2700007P21Rik				1	1
2700060E02Rik	1			1
2700085M18Rik	1			1
2900001O04Rik	1	1	1	1
2900024O10Rik				1	1
3230401D17Rik				1
4833426J09Rik					1
5830415L20Rik				1
6230410P16Rik					1
8430437G11Rik				1
A130010J15Rik	1			1	1
Abat	1		1
Add2	1
Ankrd17	1	1	1	1
Arhgdib	1	1	1	1
Arl6ip5	1	1	1	1
Arpc5	1	1
Atp1b1	1
Atp6v1f	1				1
Aurkb			1	1	1
AW125753	1
Bai3	1				1
BC018242	1
BC021608				1	1
BC035295	1	1	1	1
BC057627	1	1	1	1
Bcan				1
Bcat1	1	1	1	1
Bex2	1			1	1
Bicd2				1	1
Blmh					1
Bnip3l				1	1
Bsg	1			1
Bxdc1	1			1
C80913			1
Cd9				1
Cdc42se1					1
Cdca2				1
Cdca7	1			1
Cdk4	1	1	1	1
Clk3	1	1	1	1
Cln8					1
Clns1a				1	1
Cnot6l	1			1
Col2a1		1		1
Cova1				1
Crsp9	1	1		1
Cryzl1	1			1
Csda	1			1
Ctnnbl1				1
Cuedc2	1	1	1	1
Cul1			1	1	1
Cutl1				1	1
Ddx46				1	1
Efna5	1			1
Eif3s8	1			1
Enpp2	1			1
Eomes			1	1
Epha7	1		1	1
Etv1				1	1
Fancl				1
Fbxo38					1
Fgfr1	1			1
Fn1				1
Fth1	1			1
Gab1				1	1
Gadd45g				1
Galnt7		1			1
Gap43	1
Gclc				1
Gmppb	1	1	1	1
Gmps	1			1
Gpr85	1	1
Gtpbp1			1	1
H3f3b				1
Hbld2	1	1	1	1
Hdgf				1	1
Hmga2				1
Hnrpdl			1
Hras1				1
Iars				1
Idh1	1	1		1
Idh3a	1			1
Igsf11				1
Ing4	1	1	1	1
Isl1	1		1	1
Itgb4bp				1	1
Jarid2	1		1
Kbtbd4	1			1
Kctd6	1			1	1
Klhl5				1
Leng8			1	1
Lix1	1			1
Lsm3				1
Mak3				1	1
Maoa	1			1
Mcm3				1	1
Mcm3ap				1
Me2	1			1
Mest				1
Mga	1			1
Mlf2	1			1
Mocs2	1			1
Mrpl15	1			1
Mrpl33				1
Mrps2	1			1
Mrps31				1
Mrps9				1	1
Mtch2	1			1	1
Mtrr	1	1	1	1	1
Mtx1				1
Ncdn	1				1
Nckap1	1		1		1
Ncoa6ip				1	1
Ndn	1
Nedd4	1			1
Nedd9				1
Nell2	1
Neurod1			1
Nfya	1		1		1
Nipsnap3a	1				1
Nkiras2	1	1	1	1	1
Nolc1	1			1
Ntrk2	1			1
Nup50				1	1
Nutf2		1		1	1
Ogdh	1			1
Ogt	1	1		1	1
Oprs1				1
Pacsin3				1
Pafah1b3	1	1	1	1
Pak3	1			1
Pcsk1n	1
Pde6d			1	1	1
Pdha1	1	1	1	1
Pex3	1			1	1
Pgrmc1	1			1
Phf10	1			1
Pkm2	1	1	1	1
Polr2k	1	1	1	1
Polr3k	1			1	1
Ppm1g	1			1
Psmb4					1
Pten	1	1	1	1	1
Rab3a	1	1
Rad23b	1			1
Rae1	1			1
Rai14				1
Rala	1			1	1
Ran			1	1
Rbbp7			1	1
Rcl1	1			1
Rdx				1
Recql			1
Rhag	1		1
Rhob					1
Ris2				1
Rod1			1		1
Rpl10a	1	1	1	1
Rpl35a				1
Rpl37a				1
Rps11	1	1	1	1
Rps17				1
Rps20	1	1	1	1
Rps27	1	1	1	1
Rps9	1	1	1	1	1
Rtn3	1			1
Scn3b	1
Sec61a1	1			1
Serpinh1				1
Sertad2				1	1
Sesn1		1
Sfrs9				1
Siva				1
Slc35b3	1			1	1
Slc39a6	1			1
Smad4	1			1
Snip1	1		1	1	1
Sorbs1	1
Spag5			1
Spnb2	1	1		1
Spred2	1			1
Srpk1				1
Stat1					1
Stat3			1	1
Statip1	1	1	1	1	1
Suclg1	1			1
Sugt1					1
Taf9				1
Tbl1x				1
Tcp1	1	1	1	1
Tfg	1			1
Tgif				1	1
Tk1	1		1	1
Tle1	1	1		1
Tm9sf2			1
Tmem34	1	1	1	1	1
Tmsb4x	1	1	1	1
Top1	1			1	1
Top2a				1
Tubgcp2	1			1	1
Tyrobp
Ubtf	1	1	1	1	1
Usp39	1	1	1	1	1
Vcp	1	1	1	1
Vegfc				1
Wdr1	1		1	1
Wdr3				1
Wdr34	1			1
Ywhaq	1	1	1	1
Zdhhc13					1
Zfp281					1
